# Supplementary material for: CircRNA_0000392 promotes colorectal cancer progression through the miR-193a-5p/PIK3R3/AKT axis
Source: J Exp Clin Cancer Res. 2020 Dec 14;39:283. doi: 10.1186/s13046-020-01799-1 (PMC7735421; doi:10.1186/s13046-020-01799-1)
Supplement: Supplementary file 4 — Additional file 4. Differentially Expressed circRNAs between the two groups (please see the attached excel spreadsheet). [file 13046_2020_1799_MOESM4_ESM.xlsx]

## Sheet: up_CRC_vs_ANT
Differentially expressed circRNAs for: up_A_vs_B Fold Change cut-off: 2.0 P-value cut-off: 0.05 Column A: CircRNAID, the ID of the identified circRNAs by DCC. Column B: pvalue, pvalue between two groups of samples. Column C: fold change, the fold change between two groups of samples. Column D: regulation, "up" indicates up-regulation, and "down" means down-regulation. Column E ~ F: average juncti…
A_vs_B 2.0 up regulated circRNAs
	P-value, Fold change and Regulation			Group--junction reads		Group--Normalized Intensity		Junction reads												Normalized Intensity												Annotations
CircRNAID	P-value	Fold Change	Regulation	group-CRC(raw)	group-ANT(raw)	group-CRC(normalized)	group-ANT(normalized)	[1, CRC](raw)	[2, CRC](raw)	[3, CRC](raw)	[4, CRC](raw)	[5, CRC](raw)	[6, CRC](raw)	[1, ANT](raw)	[2, ANT](raw)	[3, ANT](raw)	[4, ANT](raw)	[5, ANT](raw)	[6, ANT](raw)	[1, CRC](normalized)	[2, CRC](normalized)	[3, CRC](normalized)	[4, CRC](normalized)	[5, CRC](normalized)	[6, CRC](normalized)	[1, ANT](normalized)	[2, ANT](normalized)	[3, ANT](normalized)	[4, ANT](normalized)	[5, ANT](normalized)	[6, ANT](normalized)	chrom	txStart	txEnd	strand	circBaseID	source	best_transcript	GeneName	Catalog	predicted_sequence_length	circRNA-associated diseases
chr12:42604157-42604482-	0.00452304	24.7744	up	6.66667	0	2.37753	-2.25325	2	2	1	15	17	3	0	0	0	0	0	0	1.26907	1.41213	0.245879	5.50425	4.24888	1.58496	-2.27061	-1.82256	-2.16885	-2.72727	-2.56206	-1.96814	chr12	42604156	42604482	-	hsa_circ_0000392	circBase	ENST00000546726	YAF2	exonic	233	acute lymphoblastic leukemia (ALL), acute myeloid leukemia (AML), cardiac hypertrophy, colorectal cancer, lung cancer, non-alcoholic fatty liver disease (NAFLD), prostate cancer
chr13:33091994-33101669-	0.00697169	13.5248	up	5	0	1.50428	-2.25325	3	1	15	0	9	2	0	0	0	0	0	0	1.85403	0.412127	4.15277	-1.72457	3.33134	1	-2.27061	-1.82256	-2.16885	-2.72727	-2.56206	-1.96814	chr13	33091993	33101669	-	hsa_circ_0000471	circBase	NM_033111	N4BP2L2	exonic	388	asthma, breast cancer, epithelial ovarian cancer (EOC), hepatocellular carcinoma (HCC)
chr14:32559708-32563592+	0.00686099	12.97	up	4.66667	0	1.44386	-2.25325	15	1	3	0	7	2	0	0	0	0	0	0	4.17596	0.412127	1.83084	-1.72457	2.96877	1	-2.27061	-1.82256	-2.16885	-2.72727	-2.56206	-1.96814	chr14	32559707	32563592	+	hsa_circ_0031583	circBase	NM_001173	ARHGAP5	exonic	3885
chr19:49994751-49995003+	0.0385458	9.21432	up	5.16667	0	0.950629	-2.25325	15	6	9	0	0	1	0	0	0	0	0	0	4.17596	2.99709	3.4158	-1.72457	-3.16051	0	-2.27061	-1.82256	-2.16885	-2.72727	-2.56206	-1.96814	chr19	49994750	49995003	+		novel	NM_012423	RPL13A	sense overlapping	253
chr11:65267947-65268121+	0.00347183	7.67261	up	1.83333	0	0.686469	-2.25325	3	1	3	0	3	1	0	0	0	0	0	0	1.85403	0.412127	1.83084	-1.72457	1.74638	0	-2.27061	-1.82256	-2.16885	-2.72727	-2.56206	-1.96814	chr11	65267946	65268121	+		novel	NR_002819	MALAT1	sense overlapping	175
chr5:137320946-137324004-	0.02433	7.52346	up	1.83333	0	0.658148	-2.25325	0	1	4	2	3	1	0	0	0	0	0	0	-3.05286	0.412127	2.24588	2.59736	1.74638	0	-2.27061	-1.82256	-2.16885	-2.72727	-2.56206	-1.96814	chr5	137320945	137324004	-	hsa_circ_0001535	circBase	NM_016603	FAM13B	exonic	331	Duchenne muscular dystrophy (DMD), autism spectrum disorder (ASD), breast cancer, uveal melanoma
chr20:57014001-57016139+	0.0214436	5.9031	up	3.16667	1.16667	1.84636	-0.715112	1	3	2	7	4	2	0	0	0	1	6	0	0.269071	1.99709	1.24588	4.40472	2.16141	1	-2.27061	-1.82256	-2.16885	0.594661	3.34483	-1.96814	chr20	57014000	57016139	+	hsa_circ_0001173	circBase	NM_004738	VAPB	exonic	258
chr15:101104897-101105470-	0.029161	5.48403	up	2	0	0.201987	-2.25325	1	2	6	0	0	3	0	0	0	0	0	0	0.269071	1.41213	2.83084	-1.72457	-3.16051	1.58496	-2.27061	-1.82256	-2.16885	-2.72727	-2.56206	-1.96814	chr15	101104896	101105470	-	hsa_circ_0003007	circBase	ENST00000560783	LINS	exonic	165
chr3:195415404-195416309+	0.0326335	5.22729	up	1.66667	0	0.132814	-2.25325	1	3	0	0	3	3	0	0	0	0	0	0	0.269071	1.99709	-3.07605	-1.72457	1.74638	1.58496	-2.27061	-1.82256	-2.16885	-2.72727	-2.56206	-1.96814	chr3	195415403	195416309	+	hsa_circ_0008267	circBase	ENST00000597034	LINC00969	exonic	365
chr13:96409898-96416207+	0.0461083	5.12567	up	1.66667	0	0.104493	-2.25325	4	2	3	0	1	0	0	0	0	0	0	0	2.26907	1.41213	1.83084	-1.72457	0.161414	-3.32193	-2.27061	-1.82256	-2.16885	-2.72727	-2.56206	-1.96814	chr13	96409897	96416207	+		Zhang2014	NM_006260	DNAJC3	exonic	682
chr1:23724038-23744509-	0.0451075	5.01286	up	2	0	0.072386	-2.25325	7	1	0	0	1	3	0	0	0	0	0	0	3.07643	0.412127	-3.07605	-1.72457	0.161414	1.58496	-2.27061	-1.82256	-2.16885	-2.72727	-2.56206	-1.96814	chr1	23724037	23744509	-		novel	NM_003196	TCEA3	sense overlapping	20472
chr17:48270036-48270380-	0.0331106	4.97226	up	1.66667	0	0.060654	-2.25325	5	2	2	0	0	1	0	0	0	0	0	0	2.591	1.41213	1.24588	-1.72457	-3.16051	0	-2.27061	-1.82256	-2.16885	-2.72727	-2.56206	-1.96814	chr17	48270035	48270380	-		novel	NM_000088	COL1A1	sense overlapping	345
chr22:21288067-21288532+	0.0349798	4.97226	up	1.66667	0	0.060654	-2.25325	2	1	0	0	2	5	0	0	0	0	0	0	1.26907	0.412127	-3.07605	-1.72457	1.16141	2.32193	-2.27061	-1.82256	-2.16885	-2.72727	-2.56206	-1.96814	chr22	21288066	21288532	+	hsa_circ_0001206	circBase	NM_005207	CRKL	exonic	466
chr14:35015969-35025507+	0.00817196	4.26806	up	1.66667	0.333333	0.560654	-1.53293	1	2	2	0	4	1	0	0	0	0	2	0	0.269071	1.41213	1.24588	-1.72457	2.16141	0	-2.27061	-1.82256	-2.16885	-2.72727	1.75986	-1.96814	chr14	35015968	35025507	+		novel	ENST00000383869	RNU1-27P	sense overlapping	9539
chr19:39943996-39944161+	0.0308053	4.26806	up	1.33333	0	-0.159667	-2.25325	1	1	4	0	0	2	0	0	0	0	0	0	0.269071	0.412127	2.24588	-1.72457	-3.16051	1	-2.27061	-1.82256	-2.16885	-2.72727	-2.56206	-1.96814	chr19	39943995	39944161	+	hsa_circ_0000932	circBase	NM_003169	SUPT5H	exonic	166
chr1:247319708-247323115-	0.0427405	3.98917	up	3	0.666667	1.11431	-0.881779	2	2	0	10	2	2	0	0	0	3	1	0	1.26907	1.41213	-3.07605	4.91929	1.16141	1	-2.27061	-1.82256	-2.16885	2.17962	0.759864	-1.96814	chr1	247319707	247323115	-		Guojunjie2014	NM_003431	ZNF124	sense overlapping	3408
chr11:65267137-65267316+	0.0366067	3.80241	up	1.16667	0	-0.326334	-2.25325	1	1	4	0	0	1	0	0	0	0	0	0	0.269071	0.412127	2.24588	-1.72457	-3.16051	0	-2.27061	-1.82256	-2.16885	-2.72727	-2.56206	-1.96814	chr11	65267136	65267316	+		novel	NR_002819	MALAT1	sense overlapping	180
chr8:141874411-141900868-	0.0460922	3.80241	up	1	0	-0.326334	-2.25325	2	0	1	0	2	1	0	0	0	0	0	0	1.26907	-2.9098	0.245879	-1.72457	1.16141	0	-2.27061	-1.82256	-2.16885	-2.72727	-2.56206	-1.96814	chr8	141874410	141900868	-	hsa_circ_0002483	circBase	NM_005607	PTK2	exonic	482
chr6:119261993-119262320+	0.035237	3.6244	up	1	0	-0.395507	-2.25325	0	3	1	0	1	1	0	0	0	0	0	0	-3.05286	1.99709	0.245879	-1.72457	0.161414	0	-2.27061	-1.82256	-2.16885	-2.72727	-2.56206	-1.96814	chr6	119261992	119262320	+		novel	ENST00000518570	RP11-351A11.1	intronic	328

## Sheet: down_CRC_vs_ANT
Differentially expressed circRNAs for: down_A_vs_B Fold Change cut-off: 2.0 P-value cut-off: 0.05 Column A: CircRNAID, the ID of the identified circRNAs by DCC. Column B: pvalue, pvalue between two groups of samples. Column C: fold change, the fold change between two groups of samples. Column D: regulation, "up" indicates up-regulation, and "down" means down-regulation. Column E ~ F: average junc…
A_vs_B 2.0 fold down regulated circRNAs
	P-value, Fold change and Regulation			Group--junction reads		Group--Normalized Intensity		junction reads													Normalized Intensity												Annotations
CircRNAID	P-value	Fold Change	Regulation	group-CRC(raw)	group-ANT(raw)	group-CRC(normalized)	group-ANT(normalized)	[1, CRC](raw)	[2, CRC](raw)	[3, CRC](raw)	[4, CRC](raw)	[5, CRC](raw)	[6, CRC](raw)	[1, ANT](raw)	[2, ANT](raw)	[3, ANT](raw)	[4, ANT](raw)	[5, ANT](raw)	[6, ANT](raw)	[1, CRC](normalized)	[2, CRC](normalized)	[3, CRC](normalized)	[4, CRC](normalized)	[5, CRC](normalized)	[6, CRC](normalized)	[1, ANT](normalized)	[2, ANT](normalized)	[3, ANT](normalized)	[4, ANT](normalized)	[5, ANT](normalized)	[6, ANT](normalized)	chrom	txStart	txEnd	strand	circBaseID	source	best_transcript	GeneName	Catalog	predicted_sequence_length	circRNA-associated diseases
chr6:131247745-131277639-	0.0160833	16.5374	down	0.833333	9.16667	-0.879988	3.16767	0	0	1	2	2	0	4	0	14	6	23	8	-3.05286	-2.9098	0.245879	2.59736	1.16141	-3.32193	3.05132	-1.82256	4.96043	3.17962	5.28343	4.35379	chr6	131247744	131277639	-	hsa_circ_0077837	circBase	NM_001431	EPB41L2	exonic	824
chr21:9826186-9826580+	0.0331224	12.4397	down	0	2.16667	-2.87429	0.762596	0	0	0	0	0	0	7	0	4	0	1	1	-3.05286	-2.9098	-3.07605	-1.72457	-3.16051	-3.32193	3.85867	-1.82256	3.15308	-2.72727	0.759864	1.35379	chr21	9826185	9826580	+		novel	NR_037458	MIR3687-1	sense overlapping	395
chr5:76758920-76760634-	0.0310306	9.17247	down	0	1.83333	-2.87429	0.323024	0	0	0	0	0	0	0	0	0	3	5	3	-3.05286	-2.9098	-3.07605	-1.72457	-3.16051	-3.32193	-2.27061	-1.82256	-2.16885	2.17962	3.08179	2.93875	chr5	76758919	76760634	-	hsa_circ_0001498	circBase	NM_018268	WDR41	exonic	181
chr14:50320581-50329515-	0.0149285	8.5731	down	0.333333	2.16667	-2.15396	0.945852	0	0	0	0	0	2	0	0	1	3	5	4	-3.05286	-2.9098	-3.07605	-1.72457	-3.16051	1	-2.27061	-1.82256	1.15308	2.17962	3.08179	3.35379	chr14	50320580	50329515	-		novel	uc021rst.1	Metazoa_SRP	sense overlapping	8935
chr8:131370263-131374017-	0.0184801	6.55606	down	0	1	-2.87429	-0.161457	0	0	0	0	0	0	0	0	1	2	3	0	-3.05286	-2.9098	-3.07605	-1.72457	-3.16051	-3.32193	-2.27061	-1.82256	1.15308	1.59466	2.34483	-1.96814	chr8	131370262	131374017	-	hsa_circ_0085616	circBase	NM_001247996	ASAP1	exonic	229
chr8:68117578-68118947-	0.0438781	5.45912	down	0	1.5	-2.87429	-0.425618	0	0	0	0	0	0	0	0	0	5	4	0	-3.05286	-2.9098	-3.07605	-1.72457	-3.16051	-3.32193	-2.27061	-1.82256	-2.16885	2.91659	2.75986	-1.96814	chr8	68117577	68118947	-		novel	uc003xxn.2	ARFGEF1	intronic	1370
chr11:65267861-65268260+	0.0428606	5.01358	down	0	1.16667	-2.87429	-0.548445	0	0	0	0	0	0	0	0	0	3	4	0	-3.05286	-2.9098	-3.07605	-1.72457	-3.16051	-3.32193	-2.27061	-1.82256	-2.16885	2.17962	2.75986	-1.96814	chr11	65267860	65268260	+		novel	NR_002819	MALAT1	sense overlapping	400
chr7:24663285-24720139+	0.0485052	4.86352	down	0	1.16667	-2.87429	-0.592285	0	0	0	0	0	0	0	0	0	2	5	0	-3.05286	-2.9098	-3.07605	-1.72457	-3.16051	-3.32193	-2.27061	-1.82256	-2.16885	1.59466	3.08179	-1.96814	chr7	24663284	24720139	+	hsa_circ_0001687	circBase	NM_016447	MPP6	exonic	1448	Duchenne muscular dystrophy (DMD), autism spectrum disorder (ASD), breast cancer, uveal melanoma
chr11:65267937-65268108-	0.0487782	4.46659	down	0	0.833333	-2.87429	-0.715112	0	0	0	0	0	0	0	0	3	2	0	0	-3.05286	-2.9098	-3.07605	-1.72457	-3.16051	-3.32193	-2.27061	-1.82256	2.73804	1.59466	-2.56206	-1.96814	chr11	65267936	65268108	-		novel	TCONS_00019666	XLOC_009474	sense overlapping	172
chr11:65267941-65268112-	0.0487782	4.46659	down	0	0.833333	-2.87429	-0.715112	0	0	0	0	0	0	0	0	3	2	0	0	-3.05286	-2.9098	-3.07605	-1.72457	-3.16051	-3.32193	-2.27061	-1.82256	2.73804	1.59466	-2.56206	-1.96814	chr11	65267940	65268112	-		novel	TCONS_00019666	XLOC_009474	sense overlapping	172
chr9:99220661-99220823+	0.0354771	4.46659	down	0	1.16667	-2.87429	-0.715112	0	0	0	0	0	0	1	0	0	6	0	0	-3.05286	-2.9098	-3.07605	-1.72457	-3.16051	-3.32193	1.05132	-1.82256	-2.16885	3.17962	-2.56206	-1.96814	chr9	99220660	99220823	+	hsa_circ_0009125	circBase	NM_014282	HABP4	exonic	163
chr11:65268017-65268204-	0.0402367	4.17472	down	0	0.666667	-2.87429	-0.812606	0	0	0	0	0	0	0	0	2	2	0	0	-3.05286	-2.9098	-3.07605	-1.72457	-3.16051	-3.32193	-2.27061	-1.82256	2.15308	1.59466	-2.56206	-1.96814	chr11	65268016	65268204	-		novel	TCONS_00019666	XLOC_009474	sense overlapping	188
chr2:189859777-189860440+	0.0301197	4.17472	down	0	0.666667	-2.87429	-0.812606	0	0	0	0	0	0	0	0	0	2	2	0	-3.05286	-2.9098	-3.07605	-1.72457	-3.16051	-3.32193	-2.27061	-1.82256	-2.16885	1.59466	1.75986	-1.96814	chr2	189859776	189860440	+		novel	NM_000090	COL3A1	sense overlapping	664
chr2:223429978-223431212-	0.0402367	4.17472	down	0	0.666667	-2.87429	-0.812606	0	0	0	0	0	0	0	0	2	2	0	0	-3.05286	-2.9098	-3.07605	-1.72457	-3.16051	-3.32193	-2.27061	-1.82256	2.15308	1.59466	-2.56206	-1.96814	chr2	223429977	223431212	-		novel			intergenic	1235
chr2:223429980-223431214-	0.0402367	4.17472	down	0	0.666667	-2.87429	-0.812606	0	0	0	0	0	0	0	0	2	2	0	0	-3.05286	-2.9098	-3.07605	-1.72457	-3.16051	-3.32193	-2.27061	-1.82256	2.15308	1.59466	-2.56206	-1.96814	chr2	223429979	223431214	-		novel			intergenic	1235
chr7:77236552-77285143+	0.0402367	4.17472	down	0	0.666667	-2.87429	-0.812606	0	0	0	0	0	0	0	0	2	2	0	0	-3.05286	-2.9098	-3.07605	-1.72457	-3.16051	-3.32193	-2.27061	-1.82256	2.15308	1.59466	-2.56206	-1.96814	chr7	77236551	77285143	+		novel	NM_002835	PTPN12	sense overlapping	48592
chrM:5902-6058+	0.0301197	4.17472	down	0	0.666667	-2.87429	-0.812606	0	0	0	0	0	0	0	0	0	2	2	0	-3.05286	-2.9098	-3.07605	-1.72457	-3.16051	-3.32193	-2.27061	-1.82256	-2.16885	1.59466	1.75986	-1.96814	chrM	5901	6058	+		novel	uc031tga.1	BC018860	sense overlapping	157
chr1:155644801-155649303-	0.0303306	3.97928	down	0	0.666667	-2.87429	-0.881779	0	0	0	0	0	0	0	0	1	3	0	0	-3.05286	-2.9098	-3.07605	-1.72457	-3.16051	-3.32193	-2.27061	-1.82256	1.15308	2.17962	-2.56206	-1.96814	chr1	155644800	155649303	-	hsa_circ_0003608	circBase	NM_018253	YY1AP1	exonic	390
chr1:156640282-156640440-	0.0424542	3.97928	down	0	0.666667	-2.87429	-0.881779	0	0	0	0	0	0	0	0	0	3	0	1	-3.05286	-2.9098	-3.07605	-1.72457	-3.16051	-3.32193	-2.27061	-1.82256	-2.16885	2.17962	-2.56206	1.35379	chr1	156640281	156640440	-		novel	NM_006617	NES	sense overlapping	159
chr19:54704802-54705058+	0.0303306	3.97928	down	0	0.666667	-2.87429	-0.881779	0	0	0	0	0	0	0	0	1	3	0	0	-3.05286	-2.9098	-3.07605	-1.72457	-3.16051	-3.32193	-2.27061	-1.82256	1.15308	2.17962	-2.56206	-1.96814	chr19	54704801	54705058	+		novel	NM_001013	RPS9	sense overlapping	257
chr8:68117573-68118942-	0.0267906	3.71925	down	0.166667	1.5	-2.32063	-0.425618	0	0	0	0	1	0	0	0	0	5	4	0	-3.05286	-2.9098	-3.07605	-1.72457	0.161414	-3.32193	-2.27061	-1.82256	-2.16885	2.91659	2.75986	-1.96814	chr8	68117572	68118942	-		novel	uc003xxn.2	ARFGEF1	intronic	1370
chr11:65267933-65268101-	0.0406001	3.71925	down	0	0.5	-2.87429	-0.979273	0	0	0	0	0	0	0	0	0	2	0	1	-3.05286	-2.9098	-3.07605	-1.72457	-3.16051	-3.32193	-2.27061	-1.82256	-2.16885	1.59466	-2.56206	1.35379	chr11	65267932	65268101	-		novel	TCONS_00019666	XLOC_009474	sense overlapping	169
chr16:15826547-15829281-	0.0406001	3.71925	down	0	0.5	-2.87429	-0.979273	0	0	0	0	0	0	0	0	0	2	0	1	-3.05286	-2.9098	-3.07605	-1.72457	-3.16051	-3.32193	-2.27061	-1.82256	-2.16885	1.59466	-2.56206	1.35379	chr16	15826546	15829281	-		novel	NM_002474	MYH11	sense overlapping	2735
chr2:238259809-238261191-	0.0239557	3.71925	down	0	0.5	-2.87429	-0.979273	0	0	0	0	0	0	1	0	0	2	0	0	-3.05286	-2.9098	-3.07605	-1.72457	-3.16051	-3.32193	1.05132	-1.82256	-2.16885	1.59466	-2.56206	-1.96814	chr2	238259808	238261191	-		novel	NM_004369	COL6A3	sense overlapping	1383
chr20:37053913-37062574-	0.0191388	3.71925	down	0	0.5	-2.87429	-0.979273	0	0	0	0	0	0	0	0	0	2	1	0	-3.05286	-2.9098	-3.07605	-1.72457	-3.16051	-3.32193	-2.27061	-1.82256	-2.16885	1.59466	0.759864	-1.96814	chr20	37053912	37062574	-		novel	NR_002910	SNORA71B	sense overlapping	8662
chr21:9827248-9827420+	0.0325814	3.71925	down	0	0.5	-2.87429	-0.979273	0	0	0	0	0	0	0	1	0	2	0	0	-3.05286	-2.9098	-3.07605	-1.72457	-3.16051	-3.32193	-2.27061	1.49937	-2.16885	1.59466	-2.56206	-1.96814	chr21	9827247	9827420	+		novel	TCONS_00029068	XLOC_013994	antisense	173
chr3:47452345-47452782+	0.0325814	3.71925	down	0	0.5	-2.87429	-0.979273	0	0	0	0	0	0	0	1	0	2	0	0	-3.05286	-2.9098	-3.07605	-1.72457	-3.16051	-3.32193	-2.27061	1.49937	-2.16885	1.59466	-2.56206	-1.96814	chr3	47452344	47452782	+		novel	NM_015466	PTPN23	sense overlapping	438
chr4:119948548-119951025+	0.0406001	3.71925	down	0	0.5	-2.87429	-0.979273	0	0	0	0	0	0	0	0	0	2	0	1	-3.05286	-2.9098	-3.07605	-1.72457	-3.16051	-3.32193	-2.27061	-1.82256	-2.16885	1.59466	-2.56206	1.35379	chr4	119948547	119951025	+		novel	ENST00000448416	SYNPO2	intronic	2478
chr5:139819704-139828890+	0.0406001	3.71925	down	0	0.5	-2.87429	-0.979273	0	0	0	0	0	0	0	0	0	2	0	1	-3.05286	-2.9098	-3.07605	-1.72457	-3.16051	-3.32193	-2.27061	-1.82256	-2.16885	1.59466	-2.56206	1.35379	chr5	139819703	139828890	+	hsa_circ_0001541	circBase	NM_017747	ANKHD1	exonic	625
chr6:155108995-155114110+	0.0406001	3.71925	down	0	0.5	-2.87429	-0.979273	0	0	0	0	0	0	0	0	0	2	0	1	-3.05286	-2.9098	-3.07605	-1.72457	-3.16051	-3.32193	-2.27061	-1.82256	-2.16885	1.59466	-2.56206	1.35379	chr6	155108994	155114110	+	hsa_circ_0078373	circBase	NM_014892	SCAF8	exonic	316
chr7:72873866-72884813-	0.0325814	3.71925	down	0	0.5	-2.87429	-0.979273	0	0	0	0	0	0	0	1	0	2	0	0	-3.05286	-2.9098	-3.07605	-1.72457	-3.16051	-3.32193	-2.27061	1.49937	-2.16885	1.59466	-2.56206	-1.96814	chr7	72873865	72884813	-	hsa_circ_0004670	circBase	NM_032408	BAZ1B	exonic	839
chr11:65267941-65268112+	0.0155578	3.34931	down	1	2.5	-1.23866	0.505209	0	0	3	0	3	0	0	0	8	3	4	0	-3.05286	-2.9098	1.83084	-1.72457	1.74638	-3.32193	-2.27061	-1.82256	4.15308	2.17962	2.75986	-1.96814	chr11	65267940	65268112	+		novel	NR_002819	MALAT1	sense overlapping	172
chr11:65267937-65268108+	0.0218129	3.19251	down	1	2.33333	-1.23866	0.436036	0	0	3	0	3	0	0	0	8	3	3	0	-3.05286	-2.9098	1.83084	-1.72457	1.74638	-3.32193	-2.27061	-1.82256	4.15308	2.17962	2.34483	-1.96814	chr11	65267936	65268108	+		novel	NR_002819	MALAT1	sense overlapping	172
chr14:35015972-35025510+	0.0336206	2.93196	down	2.16667	3	0.878469	2.43033	1	2	3	0	5	2	3	1	2	2	6	4	0.269071	1.41213	1.83084	-1.72457	2.48334	1	2.63628	1.49937	2.15308	1.59466	3.34483	3.35379	chr14	35015971	35025510	+		novel	ENST00000383869	RNU1-27P	sense overlapping	9539
chr3:170077487-170079217+	0.0127333	2.8442	down	0.333333	1	-2.15396	-0.645939	2	0	0	0	0	0	4	0	0	2	0	0	1.26907	-2.9098	-3.07605	-1.72457	-3.16051	-3.32193	3.05132	-1.82256	-2.16885	1.59466	-2.56206	-1.96814	chr3	170077486	170079217	+	hsa_circ_0067938	circBase	NM_005414	SKIL	exonic	1731
chr1:10574954-10575167+	0.0461997	2.8442	down	0	0.666667	-2.87429	-1.36626	0	0	0	0	0	0	0	0	0	4	0	0	-3.05286	-2.9098	-3.07605	-1.72457	-3.16051	-3.32193	-2.27061	-1.82256	-2.16885	2.59466	-2.56206	-1.96814	chr1	10574953	10575167	+		novel	uc001arl.3	PEX14	intronic	214
chr1:10574955-10575168+	0.0461997	2.8442	down	0	0.666667	-2.87429	-1.36626	0	0	0	0	0	0	0	0	0	4	0	0	-3.05286	-2.9098	-3.07605	-1.72457	-3.16051	-3.32193	-2.27061	-1.82256	-2.16885	2.59466	-2.56206	-1.96814	chr1	10574954	10575168	+		novel	uc001arl.3	PEX14	intronic	214
chr1:20071040-20071208+	0.0461997	2.8442	down	0	0.666667	-2.87429	-1.36626	0	0	0	0	0	0	0	0	0	4	0	0	-3.05286	-2.9098	-3.07605	-1.72457	-3.16051	-3.32193	-2.27061	-1.82256	-2.16885	2.59466	-2.56206	-1.96814	chr1	20071039	20071208	+		novel	NM_181719	TMCO4	antisense	169
chr1:20071042-20071210+	0.0461997	2.8442	down	0	0.666667	-2.87429	-1.36626	0	0	0	0	0	0	0	0	0	4	0	0	-3.05286	-2.9098	-3.07605	-1.72457	-3.16051	-3.32193	-2.27061	-1.82256	-2.16885	2.59466	-2.56206	-1.96814	chr1	20071041	20071210	+		novel	NM_181719	TMCO4	antisense	169
chr1:52344044-52344259-	0.0461997	2.8442	down	0	0.666667	-2.87429	-1.36626	0	0	0	0	0	0	0	0	0	4	0	0	-3.05286	-2.9098	-3.07605	-1.72457	-3.16051	-3.32193	-2.27061	-1.82256	-2.16885	2.59466	-2.56206	-1.96814	chr1	52344043	52344259	-		novel	ENST00000544028	NRD1	intronic	216
chr1:52344046-52344261-	0.0461997	2.8442	down	0	0.666667	-2.87429	-1.36626	0	0	0	0	0	0	0	0	0	4	0	0	-3.05286	-2.9098	-3.07605	-1.72457	-3.16051	-3.32193	-2.27061	-1.82256	-2.16885	2.59466	-2.56206	-1.96814	chr1	52344045	52344261	-		novel	ENST00000544028	NRD1	intronic	216
chr1:95211119-95212274-	0.0461997	2.8442	down	0	0.666667	-2.87429	-1.36626	0	0	0	0	0	0	0	0	0	4	0	0	-3.05286	-2.9098	-3.07605	-1.72457	-3.16051	-3.32193	-2.27061	-1.82256	-2.16885	2.59466	-2.56206	-1.96814	chr1	95211118	95212274	-		novel	ENST00000414374	LINC01057	intronic	1156
chr1:95211121-95212276-	0.0461997	2.8442	down	0	0.666667	-2.87429	-1.36626	0	0	0	0	0	0	0	0	0	4	0	0	-3.05286	-2.9098	-3.07605	-1.72457	-3.16051	-3.32193	-2.27061	-1.82256	-2.16885	2.59466	-2.56206	-1.96814	chr1	95211120	95212276	-		novel	ENST00000414374	LINC01057	intronic	1156
chr1:243468015-243542165+	0.0461997	2.8442	down	0	0.666667	-2.87429	-1.36626	0	0	0	0	0	0	0	0	0	4	0	0	-3.05286	-2.9098	-3.07605	-1.72457	-3.16051	-3.32193	-2.27061	-1.82256	-2.16885	2.59466	-2.56206	-1.96814	chr1	243468014	243542165	+	hsa_circ_0017237	circBase	NM_006642	SDCCAG8	exonic	941
chr10:27458873-27462188+	0.0461997	2.8442	down	0	0.666667	-2.87429	-1.36626	0	0	0	0	0	0	0	0	0	4	0	0	-3.05286	-2.9098	-3.07605	-1.72457	-3.16051	-3.32193	-2.27061	-1.82256	-2.16885	2.59466	-2.56206	-1.96814	chr10	27458872	27462188	+	hsa_circ_0018038	circBase	NM_032844	MASTL	exonic	1279
chr11:65191449-65191651+	0.0461997	2.8442	down	0	0.666667	-2.87429	-1.36626	0	0	0	0	0	0	0	0	0	4	0	0	-3.05286	-2.9098	-3.07605	-1.72457	-3.16051	-3.32193	-2.27061	-1.82256	-2.16885	2.59466	-2.56206	-1.96814	chr11	65191448	65191651	+		novel	NR_028272	NEAT1	sense overlapping	203
chr11:65191456-65191658+	0.0461997	2.8442	down	0	0.666667	-2.87429	-1.36626	0	0	0	0	0	0	0	0	0	4	0	0	-3.05286	-2.9098	-3.07605	-1.72457	-3.16051	-3.32193	-2.27061	-1.82256	-2.16885	2.59466	-2.56206	-1.96814	chr11	65191455	65191658	+		novel	NR_028272	NEAT1	sense overlapping	203
chr11:65267247-65267397+	0.0461997	2.8442	down	0	0.666667	-2.87429	-1.36626	0	0	0	0	0	0	0	0	0	4	0	0	-3.05286	-2.9098	-3.07605	-1.72457	-3.16051	-3.32193	-2.27061	-1.82256	-2.16885	2.59466	-2.56206	-1.96814	chr11	65267246	65267397	+		novel	NR_002819	MALAT1	sense overlapping	151
chr11:65272328-65272520-	0.0461997	2.8442	down	0	0.666667	-2.87429	-1.36626	0	0	0	0	0	0	0	0	0	4	0	0	-3.05286	-2.9098	-3.07605	-1.72457	-3.16051	-3.32193	-2.27061	-1.82256	-2.16885	2.59466	-2.56206	-1.96814	chr11	65272327	65272520	-		novel	TCONS_00019666	XLOC_009474	intronic	193
chr11:65378825-65379012-	0.0461997	2.8442	down	0	0.666667	-2.87429	-1.36626	0	0	0	0	0	0	0	0	0	4	0	0	-3.05286	-2.9098	-3.07605	-1.72457	-3.16051	-3.32193	-2.27061	-1.82256	-2.16885	2.59466	-2.56206	-1.96814	chr11	65378824	65379012	-		novel	ENST00000309100	MAP3K11	intronic	188
chr11:100803905-100807147+	0.0461997	2.8442	down	0	0.666667	-2.87429	-1.36626	0	0	0	0	0	0	0	0	0	4	0	0	-3.05286	-2.9098	-3.07605	-1.72457	-3.16051	-3.32193	-2.27061	-1.82256	-2.16885	2.59466	-2.56206	-1.96814	chr11	100803904	100807147	+		novel	NM_152432	ARHGAP42	sense overlapping	3243
chr11:120720450-120721006+	0.0461997	2.8442	down	0	0.666667	-2.87429	-1.36626	0	0	0	0	0	0	0	0	0	4	0	0	-3.05286	-2.9098	-3.07605	-1.72457	-3.16051	-3.32193	-2.27061	-1.82256	-2.16885	2.59466	-2.56206	-1.96814	chr11	120720449	120721006	+		novel	ENST00000438375	GRIK4	intronic	557
chr12:11883805-11888147+	0.0461997	2.8442	down	0	0.666667	-2.87429	-1.36626	0	0	0	0	0	0	0	0	0	4	0	0	-3.05286	-2.9098	-3.07605	-1.72457	-3.16051	-3.32193	-2.27061	-1.82256	-2.16885	2.59466	-2.56206	-1.96814	chr12	11883804	11888147	+		novel	ENST00000396373	ETV6	intronic	4343
chr12:11883807-11888149+	0.0461997	2.8442	down	0	0.666667	-2.87429	-1.36626	0	0	0	0	0	0	0	0	0	4	0	0	-3.05286	-2.9098	-3.07605	-1.72457	-3.16051	-3.32193	-2.27061	-1.82256	-2.16885	2.59466	-2.56206	-1.96814	chr12	11883806	11888149	+		novel	ENST00000396373	ETV6	intronic	4343
chr12:19615444-19626289+	0.0461997	2.8442	down	0	0.666667	-2.87429	-1.36626	0	0	0	0	0	0	0	0	0	4	0	0	-3.05286	-2.9098	-3.07605	-1.72457	-3.16051	-3.32193	-2.27061	-1.82256	-2.16885	2.59466	-2.56206	-1.96814	chr12	19615443	19626289	+	hsa_circ_0006420	circBase	NM_153207	AEBP2	exonic	316
chr12:66929700-66930070-	0.0461997	2.8442	down	0	0.666667	-2.87429	-1.36626	0	0	0	0	0	0	0	0	0	4	0	0	-3.05286	-2.9098	-3.07605	-1.72457	-3.16051	-3.32193	-2.27061	-1.82256	-2.16885	2.59466	-2.56206	-1.96814	chr12	66929699	66930070	-		novel	ENST00000286445	GRIP1	intronic	371
chr12:69742298-69743928+	0.0461997	2.8442	down	0	0.666667	-2.87429	-1.36626	0	0	0	0	0	0	0	0	0	4	0	0	-3.05286	-2.9098	-3.07605	-1.72457	-3.16051	-3.32193	-2.27061	-1.82256	-2.16885	2.59466	-2.56206	-1.96814	chr12	69742297	69743928	+		novel	NM_000239	LYZ	sense overlapping	1631
chr12:93192668-93195408-	0.0461997	2.8442	down	0	0.666667	-2.87429	-1.36626	0	0	0	0	0	0	0	0	0	4	0	0	-3.05286	-2.9098	-3.07605	-1.72457	-3.16051	-3.32193	-2.27061	-1.82256	-2.16885	2.59466	-2.56206	-1.96814	chr12	93192667	93195408	-		novel	NM_003566	EEA1	sense overlapping	2741
chr12:95887832-95889874+	0.0461997	2.8442	down	0	0.666667	-2.87429	-1.36626	0	0	0	0	0	0	0	0	0	4	0	0	-3.05286	-2.9098	-3.07605	-1.72457	-3.16051	-3.32193	-2.27061	-1.82256	-2.16885	2.59466	-2.56206	-1.96814	chr12	95887831	95889874	+	hsa_circ_0027775	circBase	NM_006838	METAP2	exonic	439
chr12:120582132-120582852-	0.0461997	2.8442	down	0	0.666667	-2.87429	-1.36626	0	0	0	0	0	0	0	0	0	4	0	0	-3.05286	-2.9098	-3.07605	-1.72457	-3.16051	-3.32193	-2.27061	-1.82256	-2.16885	2.59466	-2.56206	-1.96814	chr12	120582131	120582852	-		novel	NM_006836	GCN1L1	sense overlapping	721
chr14:75248754-75248975+	0.0461997	2.8442	down	0	0.666667	-2.87429	-1.36626	0	0	0	0	0	0	0	0	0	4	0	0	-3.05286	-2.9098	-3.07605	-1.72457	-3.16051	-3.32193	-2.27061	-1.82256	-2.16885	2.59466	-2.56206	-1.96814	chr14	75248753	75248975	+		novel	NM_019589	YLPM1	sense overlapping	222
chr14:75248762-75248983+	0.0461997	2.8442	down	0	0.666667	-2.87429	-1.36626	0	0	0	0	0	0	0	0	0	4	0	0	-3.05286	-2.9098	-3.07605	-1.72457	-3.16051	-3.32193	-2.27061	-1.82256	-2.16885	2.59466	-2.56206	-1.96814	chr14	75248761	75248983	+		novel	NM_019589	YLPM1	sense overlapping	222
chr14:100362299-100362764+	0.0461997	2.8442	down	0	0.666667	-2.87429	-1.36626	0	0	0	0	0	0	0	0	0	4	0	0	-3.05286	-2.9098	-3.07605	-1.72457	-3.16051	-3.32193	-2.27061	-1.82256	-2.16885	2.59466	-2.56206	-1.96814	chr14	100362298	100362764	+		novel	ENST00000262233	EML1	intronic	466
chr14:100362300-100362765+	0.0461997	2.8442	down	0	0.666667	-2.87429	-1.36626	0	0	0	0	0	0	0	0	0	4	0	0	-3.05286	-2.9098	-3.07605	-1.72457	-3.16051	-3.32193	-2.27061	-1.82256	-2.16885	2.59466	-2.56206	-1.96814	chr14	100362299	100362765	+		novel	ENST00000262233	EML1	intronic	466
chr14:100615318-100615531-	0.0461997	2.8442	down	0	0.666667	-2.87429	-1.36626	0	0	0	0	0	0	0	0	0	4	0	0	-3.05286	-2.9098	-3.07605	-1.72457	-3.16051	-3.32193	-2.27061	-1.82256	-2.16885	2.59466	-2.56206	-1.96814	chr14	100615317	100615531	-		novel	ENST00000553834	DEGS2	intronic	214
chr14:100615319-100615532-	0.0461997	2.8442	down	0	0.666667	-2.87429	-1.36626	0	0	0	0	0	0	0	0	0	4	0	0	-3.05286	-2.9098	-3.07605	-1.72457	-3.16051	-3.32193	-2.27061	-1.82256	-2.16885	2.59466	-2.56206	-1.96814	chr14	100615318	100615532	-		novel	ENST00000553834	DEGS2	intronic	214
chr15:39213440-39228284-	0.0461997	2.8442	down	0	0.666667	-2.87429	-1.36626	0	0	0	0	0	0	0	0	0	4	0	0	-3.05286	-2.9098	-3.07605	-1.72457	-3.16051	-3.32193	-2.27061	-1.82256	-2.16885	2.59466	-2.56206	-1.96814	chr15	39213439	39228284	-		novel	ENST00000560197	RP11-624L4.1	intronic	14845
chr15:39213442-39228286-	0.0461997	2.8442	down	0	0.666667	-2.87429	-1.36626	0	0	0	0	0	0	0	0	0	4	0	0	-3.05286	-2.9098	-3.07605	-1.72457	-3.16051	-3.32193	-2.27061	-1.82256	-2.16885	2.59466	-2.56206	-1.96814	chr15	39213441	39228286	-		novel	ENST00000560197	RP11-624L4.1	intronic	14845
chr15:90773506-90773699-	0.0461997	2.8442	down	0	0.666667	-2.87429	-1.36626	0	0	0	0	0	0	0	0	0	4	0	0	-3.05286	-2.9098	-3.07605	-1.72457	-3.16051	-3.32193	-2.27061	-1.82256	-2.16885	2.59466	-2.56206	-1.96814	chr15	90773505	90773699	-		novel	NM_006384	CIB1	sense overlapping	194
chr16:15797285-15809121-	0.0461997	2.8442	down	0	0.666667	-2.87429	-1.36626	0	0	0	0	0	0	0	0	0	4	0	0	-3.05286	-2.9098	-3.07605	-1.72457	-3.16051	-3.32193	-2.27061	-1.82256	-2.16885	2.59466	-2.56206	-1.96814	chr16	15797284	15809121	-		novel	NM_002474	MYH11	sense overlapping	11837
chr16:27760905-27761627+	0.0461997	2.8442	down	0	0.666667	-2.87429	-1.36626	0	0	0	0	0	0	0	0	0	4	0	0	-3.05286	-2.9098	-3.07605	-1.72457	-3.16051	-3.32193	-2.27061	-1.82256	-2.16885	2.59466	-2.56206	-1.96814	chr16	27760904	27761627	+		novel	NM_015202	KIAA0556	exonic	723
chr17:9271028-9271839-	0.0461997	2.8442	down	0	0.666667	-2.87429	-1.36626	0	0	0	0	0	0	0	0	0	4	0	0	-3.05286	-2.9098	-3.07605	-1.72457	-3.16051	-3.32193	-2.27061	-1.82256	-2.16885	2.59466	-2.56206	-1.96814	chr17	9271027	9271839	-		novel	ENST00000306357	STX8	intronic	812
chr17:9271029-9271840-	0.0461997	2.8442	down	0	0.666667	-2.87429	-1.36626	0	0	0	0	0	0	0	0	0	4	0	0	-3.05286	-2.9098	-3.07605	-1.72457	-3.16051	-3.32193	-2.27061	-1.82256	-2.16885	2.59466	-2.56206	-1.96814	chr17	9271028	9271840	-		novel	ENST00000306357	STX8	intronic	812
chr17:35640219-35641786-	0.0461997	2.8442	down	0	0.666667	-2.87429	-1.36626	0	0	0	0	0	0	0	0	0	4	0	0	-3.05286	-2.9098	-3.07605	-1.72457	-3.16051	-3.32193	-2.27061	-1.82256	-2.16885	2.59466	-2.56206	-1.96814	chr17	35640218	35641786	-		novel	NM_198834	ACACA	sense overlapping	1568
chr17:38078056-38078402-	0.0461997	2.8442	down	0	0.666667	-2.87429	-1.36626	0	0	0	0	0	0	0	0	0	4	0	0	-3.05286	-2.9098	-3.07605	-1.72457	-3.16051	-3.32193	-2.27061	-1.82256	-2.16885	2.59466	-2.56206	-1.96814	chr17	38078055	38078402	-		novel	NM_139280	ORMDL3	sense overlapping	347
chr17:49154772-49158856-	0.0461997	2.8442	down	0	0.666667	-2.87429	-1.36626	0	0	0	0	0	0	0	0	0	4	0	0	-3.05286	-2.9098	-3.07605	-1.72457	-3.16051	-3.32193	-2.27061	-1.82256	-2.16885	2.59466	-2.56206	-1.96814	chr17	49154771	49158856	-		novel	NM_003971	SPAG9	sense overlapping	4085
chr17:55388607-55390044+	0.0461997	2.8442	down	0	0.666667	-2.87429	-1.36626	0	0	0	0	0	0	0	0	0	4	0	0	-3.05286	-2.9098	-3.07605	-1.72457	-3.16051	-3.32193	-2.27061	-1.82256	-2.16885	2.59466	-2.56206	-1.96814	chr17	55388606	55390044	+		novel	ENST00000284073	MSI2	intronic	1438
chr17:55388609-55390046+	0.0461997	2.8442	down	0	0.666667	-2.87429	-1.36626	0	0	0	0	0	0	0	0	0	4	0	0	-3.05286	-2.9098	-3.07605	-1.72457	-3.16051	-3.32193	-2.27061	-1.82256	-2.16885	2.59466	-2.56206	-1.96814	chr17	55388608	55390046	+		novel	ENST00000284073	MSI2	intronic	1438
chr18:72347579-72353052+	0.0461997	2.8442	down	0	0.666667	-2.87429	-1.36626	0	0	0	0	0	0	0	0	0	4	0	0	-3.05286	-2.9098	-3.07605	-1.72457	-3.16051	-3.32193	-2.27061	-1.82256	-2.16885	2.59466	-2.56206	-1.96814	chr18	72347578	72353052	+		novel	NM_017757	ZNF407	sense overlapping	5474
chr18:72347585-72353058+	0.0461997	2.8442	down	0	0.666667	-2.87429	-1.36626	0	0	0	0	0	0	0	0	0	4	0	0	-3.05286	-2.9098	-3.07605	-1.72457	-3.16051	-3.32193	-2.27061	-1.82256	-2.16885	2.59466	-2.56206	-1.96814	chr18	72347584	72353058	+		novel	NM_017757	ZNF407	sense overlapping	5474
chr19:17691594-17692222+	0.0461997	2.8442	down	0	0.666667	-2.87429	-1.36626	0	0	0	0	0	0	0	0	0	4	0	0	-3.05286	-2.9098	-3.07605	-1.72457	-3.16051	-3.32193	-2.27061	-1.82256	-2.16885	2.59466	-2.56206	-1.96814	chr19	17691593	17692222	+		novel	NM_024656	COLGALT1	sense overlapping	629
chr19:17691601-17692229+	0.0461997	2.8442	down	0	0.666667	-2.87429	-1.36626	0	0	0	0	0	0	0	0	0	4	0	0	-3.05286	-2.9098	-3.07605	-1.72457	-3.16051	-3.32193	-2.27061	-1.82256	-2.16885	2.59466	-2.56206	-1.96814	chr19	17691600	17692229	+		novel	NM_024656	COLGALT1	sense overlapping	629
chr19:50714958-50717371+	0.0461997	2.8442	down	0	0.666667	-2.87429	-1.36626	0	0	0	0	0	0	0	0	0	4	0	0	-3.05286	-2.9098	-3.07605	-1.72457	-3.16051	-3.32193	-2.27061	-1.82256	-2.16885	2.59466	-2.56206	-1.96814	chr19	50714957	50717371	+		novel	ENST00000262269	MYH14	intronic	2414
chr19:50714962-50717375+	0.0461997	2.8442	down	0	0.666667	-2.87429	-1.36626	0	0	0	0	0	0	0	0	0	4	0	0	-3.05286	-2.9098	-3.07605	-1.72457	-3.16051	-3.32193	-2.27061	-1.82256	-2.16885	2.59466	-2.56206	-1.96814	chr19	50714961	50717375	+		novel	ENST00000262269	MYH14	intronic	2414
chr2:3217662-3260113-	0.0461997	2.8442	down	0	0.666667	-2.87429	-1.36626	0	0	0	0	0	0	0	0	0	4	0	0	-3.05286	-2.9098	-3.07605	-1.72457	-3.16051	-3.32193	-2.27061	-1.82256	-2.16885	2.59466	-2.56206	-1.96814	chr2	3217661	3260113	-		novel	NM_003310	TSSC1	sense overlapping	42452
chr2:3217664-3260115-	0.0461997	2.8442	down	0	0.666667	-2.87429	-1.36626	0	0	0	0	0	0	0	0	0	4	0	0	-3.05286	-2.9098	-3.07605	-1.72457	-3.16051	-3.32193	-2.27061	-1.82256	-2.16885	2.59466	-2.56206	-1.96814	chr2	3217663	3260115	-		novel	NM_003310	TSSC1	sense overlapping	42452
chr2:68730003-68740266+	0.0461997	2.8442	down	0	0.666667	-2.87429	-1.36626	0	0	0	0	0	0	0	0	0	4	0	0	-3.05286	-2.9098	-3.07605	-1.72457	-3.16051	-3.32193	-2.27061	-1.82256	-2.16885	2.59466	-2.56206	-1.96814	chr2	68730002	68740266	+		novel	NM_173545	APLF	sense overlapping	10264
chr2:86718336-86719204+	0.0461997	2.8442	down	0	0.666667	-2.87429	-1.36626	0	0	0	0	0	0	0	0	0	4	0	0	-3.05286	-2.9098	-3.07605	-1.72457	-3.16051	-3.32193	-2.27061	-1.82256	-2.16885	2.59466	-2.56206	-1.96814	chr2	86718335	86719204	+		novel	NM_018433	KDM3A	sense overlapping	869
chr20:26189802-26190004-	0.0461997	2.8442	down	0	0.666667	-2.87429	-1.36626	0	0	0	0	0	0	0	0	0	4	0	0	-3.05286	-2.9098	-3.07605	-1.72457	-3.16051	-3.32193	-2.27061	-1.82256	-2.16885	2.59466	-2.56206	-1.96814	chr20	26189801	26190004	-		novel	ENST00000594130	MIR663A	intronic	203
chr20:26189806-26190008-	0.0461997	2.8442	down	0	0.666667	-2.87429	-1.36626	0	0	0	0	0	0	0	0	0	4	0	0	-3.05286	-2.9098	-3.07605	-1.72457	-3.16051	-3.32193	-2.27061	-1.82256	-2.16885	2.59466	-2.56206	-1.96814	chr20	26189805	26190008	-		novel	ENST00000594130	MIR663A	intronic	203
chr20:36405747-36407737+	0.0461997	2.8442	down	0	0.666667	-2.87429	-1.36626	0	0	0	0	0	0	0	0	0	4	0	0	-3.05286	-2.9098	-3.07605	-1.72457	-3.16051	-3.32193	-2.27061	-1.82256	-2.16885	2.59466	-2.56206	-1.96814	chr20	36405746	36407737	+	hsa_circ_0060308	circBase	NM_030877	CTNNBL1	exonic	281
chr20:40161803-40161952+	0.0461997	2.8442	down	0	0.666667	-2.87429	-1.36626	0	0	0	0	0	0	0	0	0	4	0	0	-3.05286	-2.9098	-3.07605	-1.72457	-3.16051	-3.32193	-2.27061	-1.82256	-2.16885	2.59466	-2.56206	-1.96814	chr20	40161802	40161952	+		novel	NM_032221	CHD6	antisense	150
chr20:40161804-40161953+	0.0461997	2.8442	down	0	0.666667	-2.87429	-1.36626	0	0	0	0	0	0	0	0	0	4	0	0	-3.05286	-2.9098	-3.07605	-1.72457	-3.16051	-3.32193	-2.27061	-1.82256	-2.16885	2.59466	-2.56206	-1.96814	chr20	40161803	40161953	+		novel	NM_032221	CHD6	antisense	150
chr20:44701950-44702394-	0.0461997	2.8442	down	0	0.666667	-2.87429	-1.36626	0	0	0	0	0	0	0	0	0	4	0	0	-3.05286	-2.9098	-3.07605	-1.72457	-3.16051	-3.32193	-2.27061	-1.82256	-2.16885	2.59466	-2.56206	-1.96814	chr20	44701949	44702394	-		novel	ENST00000290231	NCOA5	intronic	445
chr20:47769176-47769520-	0.0461997	2.8442	down	0	0.666667	-2.87429	-1.36626	0	0	0	0	0	0	0	0	0	4	0	0	-3.05286	-2.9098	-3.07605	-1.72457	-3.16051	-3.32193	-2.27061	-1.82256	-2.16885	2.59466	-2.56206	-1.96814	chr20	47769175	47769520	-		novel	ENST00000340954	STAU1	intronic	345
chr20:47769179-47769523-	0.0461997	2.8442	down	0	0.666667	-2.87429	-1.36626	0	0	0	0	0	0	0	0	0	4	0	0	-3.05286	-2.9098	-3.07605	-1.72457	-3.16051	-3.32193	-2.27061	-1.82256	-2.16885	2.59466	-2.56206	-1.96814	chr20	47769178	47769523	-		novel	ENST00000340954	STAU1	intronic	345
chr20:55928555-55928800+	0.0461997	2.8442	down	0	0.666667	-2.87429	-1.36626	0	0	0	0	0	0	0	0	0	4	0	0	-3.05286	-2.9098	-3.07605	-1.72457	-3.16051	-3.32193	-2.27061	-1.82256	-2.16885	2.59466	-2.56206	-1.96814	chr20	55928554	55928800	+		novel	uc021wfc.1	MIR5095	intronic	246
chr20:61594894-61595617-	0.0461997	2.8442	down	0	0.666667	-2.87429	-1.36626	0	0	0	0	0	0	0	0	0	4	0	0	-3.05286	-2.9098	-3.07605	-1.72457	-3.16051	-3.32193	-2.27061	-1.82256	-2.16885	2.59466	-2.56206	-1.96814	chr20	61594893	61595617	-		novel	NM_022082	SLC17A9	antisense	724
chr20:61594896-61595619-	0.0461997	2.8442	down	0	0.666667	-2.87429	-1.36626	0	0	0	0	0	0	0	0	0	4	0	0	-3.05286	-2.9098	-3.07605	-1.72457	-3.16051	-3.32193	-2.27061	-1.82256	-2.16885	2.59466	-2.56206	-1.96814	chr20	61594895	61595619	-		novel	NM_022082	SLC17A9	antisense	724
chr3:122405937-122411212+	0.0461997	2.8442	down	0	0.666667	-2.87429	-1.36626	0	0	0	0	0	0	0	0	0	4	0	0	-3.05286	-2.9098	-3.07605	-1.72457	-3.16051	-3.32193	-2.27061	-1.82256	-2.16885	2.59466	-2.56206	-1.96814	chr3	122405936	122411212	+		novel	NM_017554	PARP14	sense overlapping	5276
chr3:122405940-122411215+	0.0461997	2.8442	down	0	0.666667	-2.87429	-1.36626	0	0	0	0	0	0	0	0	0	4	0	0	-3.05286	-2.9098	-3.07605	-1.72457	-3.16051	-3.32193	-2.27061	-1.82256	-2.16885	2.59466	-2.56206	-1.96814	chr3	122405939	122411215	+		novel	NM_017554	PARP14	sense overlapping	5276
chr3:196729801-196730020-	0.0461997	2.8442	down	0	0.666667	-2.87429	-1.36626	0	0	0	0	0	0	0	0	0	4	0	0	-3.05286	-2.9098	-3.07605	-1.72457	-3.16051	-3.32193	-2.27061	-1.82256	-2.16885	2.59466	-2.56206	-1.96814	chr3	196729800	196730020	-		novel	ENST00000469783	MFI2	intronic	220
chr4:36212012-36216102-	0.0461997	2.8442	down	0	0.666667	-2.87429	-1.36626	0	0	0	0	0	0	0	0	0	4	0	0	-3.05286	-2.9098	-3.07605	-1.72457	-3.16051	-3.32193	-2.27061	-1.82256	-2.16885	2.59466	-2.56206	-1.96814	chr4	36212011	36216102	-	hsa_circ_0069396	circBase	NM_015230	ARAP2	exonic	582
chr4:143485079-143485465-	0.0461997	2.8442	down	0	0.666667	-2.87429	-1.36626	0	0	0	0	0	0	0	0	0	4	0	0	-3.05286	-2.9098	-3.07605	-1.72457	-3.16051	-3.32193	-2.27061	-1.82256	-2.16885	2.59466	-2.56206	-1.96814	chr4	143485078	143485465	-		novel	ENST00000503927	INPP4B	intronic	387
chr4:143485080-143485466-	0.0461997	2.8442	down	0	0.666667	-2.87429	-1.36626	0	0	0	0	0	0	0	0	0	4	0	0	-3.05286	-2.9098	-3.07605	-1.72457	-3.16051	-3.32193	-2.27061	-1.82256	-2.16885	2.59466	-2.56206	-1.96814	chr4	143485079	143485466	-		novel	ENST00000503927	INPP4B	intronic	387
chr5:160059910-160061062-	0.0461997	2.8442	down	0	0.666667	-2.87429	-1.36626	0	0	0	0	0	0	0	0	0	4	0	0	-3.05286	-2.9098	-3.07605	-1.72457	-3.16051	-3.32193	-2.27061	-1.82256	-2.16885	2.59466	-2.56206	-1.96814	chr5	160059909	160061062	-		novel	ENST00000327245	ATP10B	intronic	1153
chr5:160059912-160061064-	0.0461997	2.8442	down	0	0.666667	-2.87429	-1.36626	0	0	0	0	0	0	0	0	0	4	0	0	-3.05286	-2.9098	-3.07605	-1.72457	-3.16051	-3.32193	-2.27061	-1.82256	-2.16885	2.59466	-2.56206	-1.96814	chr5	160059911	160061064	-		novel	ENST00000327245	ATP10B	intronic	1153
chr6:43590670-43590943-	0.0461997	2.8442	down	0	0.666667	-2.87429	-1.36626	0	0	0	0	0	0	0	0	0	4	0	0	-3.05286	-2.9098	-3.07605	-1.72457	-3.16051	-3.32193	-2.27061	-1.82256	-2.16885	2.59466	-2.56206	-1.96814	chr6	43590669	43590943	-		novel	ENST00000307114	GTPBP2	intronic	274
chr6:86324602-86324817-	0.0461997	2.8442	down	0	0.666667	-2.87429	-1.36626	0	0	0	0	0	0	0	0	0	4	0	0	-3.05286	-2.9098	-3.07605	-1.72457	-3.16051	-3.32193	-2.27061	-1.82256	-2.16885	2.59466	-2.56206	-1.96814	chr6	86324601	86324817	-		novel	NM_006372	SYNCRIP	sense overlapping	216
chr6:86324603-86324818-	0.0461997	2.8442	down	0	0.666667	-2.87429	-1.36626	0	0	0	0	0	0	0	0	0	4	0	0	-3.05286	-2.9098	-3.07605	-1.72457	-3.16051	-3.32193	-2.27061	-1.82256	-2.16885	2.59466	-2.56206	-1.96814	chr6	86324602	86324818	-		novel	NM_006372	SYNCRIP	sense overlapping	216
chr7:2406034-2409946+	0.0461997	2.8442	down	0	0.666667	-2.87429	-1.36626	0	0	0	0	0	0	0	0	0	4	0	0	-3.05286	-2.9098	-3.07605	-1.72457	-3.16051	-3.32193	-2.27061	-1.82256	-2.16885	2.59466	-2.56206	-1.96814	chr7	2406033	2409946	+		novel	NM_003751	EIF3B	sense overlapping	3913
chr7:2406035-2409947+	0.0461997	2.8442	down	0	0.666667	-2.87429	-1.36626	0	0	0	0	0	0	0	0	0	4	0	0	-3.05286	-2.9098	-3.07605	-1.72457	-3.16051	-3.32193	-2.27061	-1.82256	-2.16885	2.59466	-2.56206	-1.96814	chr7	2406034	2409947	+		novel	NM_003751	EIF3B	sense overlapping	3913
chr7:20000545-20046975-	0.0461997	2.8442	down	0	0.666667	-2.87429	-1.36626	0	0	0	0	0	0	0	0	0	4	0	0	-3.05286	-2.9098	-3.07605	-1.72457	-3.16051	-3.32193	-2.27061	-1.82256	-2.16885	2.59466	-2.56206	-1.96814	chr7	20000544	20046975	-		novel	NR_110114	LOC101927668	sense overlapping	46431
chr7:23557517-23558014-	0.0461997	2.8442	down	0	0.666667	-2.87429	-1.36626	0	0	0	0	0	0	0	0	0	4	0	0	-3.05286	-2.9098	-3.07605	-1.72457	-3.16051	-3.32193	-2.27061	-1.82256	-2.16885	2.59466	-2.56206	-1.96814	chr7	23557516	23558014	-		novel	ENST00000297071	TRA2A	intronic	498
chr7:23557520-23558017-	0.0461997	2.8442	down	0	0.666667	-2.87429	-1.36626	0	0	0	0	0	0	0	0	0	4	0	0	-3.05286	-2.9098	-3.07605	-1.72457	-3.16051	-3.32193	-2.27061	-1.82256	-2.16885	2.59466	-2.56206	-1.96814	chr7	23557519	23558017	-		novel	ENST00000297071	TRA2A	intronic	498
chr7:32780719-32780910+	0.0461997	2.8442	down	0	0.666667	-2.87429	-1.36626	0	0	0	0	0	0	0	0	0	4	0	0	-3.05286	-2.9098	-3.07605	-1.72457	-3.16051	-3.32193	-2.27061	-1.82256	-2.16885	2.59466	-2.56206	-1.96814	chr7	32780718	32780910	+		novel	uc003tcy.3	AK057321	intronic	192
chr7:32780725-32780916+	0.0461997	2.8442	down	0	0.666667	-2.87429	-1.36626	0	0	0	0	0	0	0	0	0	4	0	0	-3.05286	-2.9098	-3.07605	-1.72457	-3.16051	-3.32193	-2.27061	-1.82256	-2.16885	2.59466	-2.56206	-1.96814	chr7	32780724	32780916	+		novel	uc003tcy.3	AK057321	intronic	192
chr7:77443861-77444372+	0.0461997	2.8442	down	0	0.666667	-2.87429	-1.36626	0	0	0	0	0	0	0	0	0	4	0	0	-3.05286	-2.9098	-3.07605	-1.72457	-3.16051	-3.32193	-2.27061	-1.82256	-2.16885	2.59466	-2.56206	-1.96814	chr7	77443860	77444372	+		novel	ENST00000275575	PHTF2	intronic	512
chr7:77443862-77444373+	0.0461997	2.8442	down	0	0.666667	-2.87429	-1.36626	0	0	0	0	0	0	0	0	0	4	0	0	-3.05286	-2.9098	-3.07605	-1.72457	-3.16051	-3.32193	-2.27061	-1.82256	-2.16885	2.59466	-2.56206	-1.96814	chr7	77443861	77444373	+		novel	ENST00000275575	PHTF2	intronic	512
chr7:94028375-94045769+	0.0461997	2.8442	down	0	0.666667	-2.87429	-1.36626	0	0	0	0	0	0	0	0	0	4	0	0	-3.05286	-2.9098	-3.07605	-1.72457	-3.16051	-3.32193	-2.27061	-1.82256	-2.16885	2.59466	-2.56206	-1.96814	chr7	94028374	94045769	+		novel	NM_000089	COL1A2	sense overlapping	17395
chr7:94028376-94045770+	0.0461997	2.8442	down	0	0.666667	-2.87429	-1.36626	0	0	0	0	0	0	0	0	0	4	0	0	-3.05286	-2.9098	-3.07605	-1.72457	-3.16051	-3.32193	-2.27061	-1.82256	-2.16885	2.59466	-2.56206	-1.96814	chr7	94028375	94045770	+		novel	NM_000089	COL1A2	sense overlapping	17395
chr7:107130326-107130563-	0.0461997	2.8442	down	0	0.666667	-2.87429	-1.36626	0	0	0	0	0	0	0	0	0	4	0	0	-3.05286	-2.9098	-3.07605	-1.72457	-3.16051	-3.32193	-2.27061	-1.82256	-2.16885	2.59466	-2.56206	-1.96814	chr7	107130325	107130563	-		novel	ENST00000297135	COG5	intronic	238
chr7:107130331-107130568-	0.0461997	2.8442	down	0	0.666667	-2.87429	-1.36626	0	0	0	0	0	0	0	0	0	4	0	0	-3.05286	-2.9098	-3.07605	-1.72457	-3.16051	-3.32193	-2.27061	-1.82256	-2.16885	2.59466	-2.56206	-1.96814	chr7	107130330	107130568	-		novel	ENST00000297135	COG5	intronic	238
chr7:127734477-127735385+	0.0461997	2.8442	down	0	0.666667	-2.87429	-1.36626	0	0	0	0	0	0	0	0	0	4	0	0	-3.05286	-2.9098	-3.07605	-1.72457	-3.16051	-3.32193	-2.27061	-1.82256	-2.16885	2.59466	-2.56206	-1.96814	chr7	127734476	127735385	+		novel			intergenic	909
chr7:155457917-155465582+	0.0461997	2.8442	down	0	0.666667	-2.87429	-1.36626	0	0	0	0	0	0	0	0	0	4	0	0	-3.05286	-2.9098	-3.07605	-1.72457	-3.16051	-3.32193	-2.27061	-1.82256	-2.16885	2.59466	-2.56206	-1.96814	chr7	155457916	155465582	+		novel	NM_053043	RBM33	sense overlapping	7666
chr8:30660930-30661485-	0.0461997	2.8442	down	0	0.666667	-2.87429	-1.36626	0	0	0	0	0	0	0	0	0	4	0	0	-3.05286	-2.9098	-3.07605	-1.72457	-3.16051	-3.32193	-2.27061	-1.82256	-2.16885	2.59466	-2.56206	-1.96814	chr8	30660929	30661485	-		novel	ENST00000221138	PPP2CB	intronic	556
chr8:30660932-30661487-	0.0461997	2.8442	down	0	0.666667	-2.87429	-1.36626	0	0	0	0	0	0	0	0	0	4	0	0	-3.05286	-2.9098	-3.07605	-1.72457	-3.16051	-3.32193	-2.27061	-1.82256	-2.16885	2.59466	-2.56206	-1.96814	chr8	30660931	30661487	-		novel	ENST00000221138	PPP2CB	intronic	556
chr8:128164242-128164424+	0.0461997	2.8442	down	0	0.666667	-2.87429	-1.36626	0	0	0	0	0	0	0	0	0	4	0	0	-3.05286	-2.9098	-3.07605	-1.72457	-3.16051	-3.32193	-2.27061	-1.82256	-2.16885	2.59466	-2.56206	-1.96814	chr8	128164241	128164424	+		novel	TCONS_00015168	XLOC_007214	antisense	183
chr8:128164243-128164425+	0.0461997	2.8442	down	0	0.666667	-2.87429	-1.36626	0	0	0	0	0	0	0	0	0	4	0	0	-3.05286	-2.9098	-3.07605	-1.72457	-3.16051	-3.32193	-2.27061	-1.82256	-2.16885	2.59466	-2.56206	-1.96814	chr8	128164242	128164425	+		novel	TCONS_00015168	XLOC_007214	antisense	183
chr9:5944871-5988545-	0.0461997	2.8442	down	0	0.666667	-2.87429	-1.36626	0	0	0	0	0	0	0	0	0	4	0	0	-3.05286	-2.9098	-3.07605	-1.72457	-3.16051	-3.32193	-2.27061	-1.82256	-2.16885	2.59466	-2.56206	-1.96814	chr9	5944870	5988545	-		novel	NM_001017969	KIAA2026	exonic	1789
chr9:125760876-125827740-	0.0461997	2.8442	down	0	0.666667	-2.87429	-1.36626	0	0	0	0	0	0	0	0	0	4	0	0	-3.05286	-2.9098	-3.07605	-1.72457	-3.16051	-3.32193	-2.27061	-1.82256	-2.16885	2.59466	-2.56206	-1.96814	chr9	125760875	125827740	-		novel	ENST00000392902	RP11-355O1.7	sense overlapping	66865
chr9:134488425-134490990-	0.0461997	2.8442	down	0	0.666667	-2.87429	-1.36626	0	0	0	0	0	0	0	0	0	4	0	0	-3.05286	-2.9098	-3.07605	-1.72457	-3.16051	-3.32193	-2.27061	-1.82256	-2.16885	2.59466	-2.56206	-1.96814	chr9	134488424	134490990	-		novel	uc010mzl.1	RAPGEF1	intronic	2566
chr9:134488427-134490992-	0.0461997	2.8442	down	0	0.666667	-2.87429	-1.36626	0	0	0	0	0	0	0	0	0	4	0	0	-3.05286	-2.9098	-3.07605	-1.72457	-3.16051	-3.32193	-2.27061	-1.82256	-2.16885	2.59466	-2.56206	-1.96814	chr9	134488426	134490992	-		novel	uc010mzl.1	RAPGEF1	intronic	2566
chrX:102081897-102160665+	0.0461997	2.8442	down	0	0.666667	-2.87429	-1.36626	0	0	0	0	0	0	0	0	0	4	0	0	-3.05286	-2.9098	-3.07605	-1.72457	-3.16051	-3.32193	-2.27061	-1.82256	-2.16885	2.59466	-2.56206	-1.96814	chrX	102081896	102160665	+		novel	NR_038988	LINC00630	sense overlapping	78769
chrX:153214430-153214591-	0.0461997	2.8442	down	0	0.666667	-2.87429	-1.36626	0	0	0	0	0	0	0	0	0	4	0	0	-3.05286	-2.9098	-3.07605	-1.72457	-3.16051	-3.32193	-2.27061	-1.82256	-2.16885	2.59466	-2.56206	-1.96814	chrX	153214429	153214591	-		novel	NM_005334	HCFC1	sense overlapping	162
chrX:153214434-153214595-	0.0461997	2.8442	down	0	0.666667	-2.87429	-1.36626	0	0	0	0	0	0	0	0	0	4	0	0	-3.05286	-2.9098	-3.07605	-1.72457	-3.16051	-3.32193	-2.27061	-1.82256	-2.16885	2.59466	-2.56206	-1.96814	chrX	153214433	153214595	-		novel	NM_005334	HCFC1	sense overlapping	162
chrX:153869116-153869798+	0.0461997	2.8442	down	0	0.666667	-2.87429	-1.36626	0	0	0	0	0	0	0	0	0	4	0	0	-3.05286	-2.9098	-3.07605	-1.72457	-3.16051	-3.32193	-2.27061	-1.82256	-2.16885	2.59466	-2.56206	-1.96814	chrX	153869115	153869798	+		novel	uc022cij.1	IKBKG	antisense	683
chr5:167915607-167921655+	0.0356852	2.71105	down	0.666667	1.16667	-1.50282	-0.063964	3	0	0	0	1	0	3	0	0	3	1	0	1.85403	-2.9098	-3.07605	-1.72457	0.161414	-3.32193	2.63628	-1.82256	-2.16885	2.17962	0.759864	-1.96814	chr5	167915606	167921655	+	hsa_circ_0001550	circBase	NM_002887	RARS	exonic	534
chr1:567722-567979+	0.0356852	2.71105	down	0	0.5	-2.87429	-1.43543	0	0	0	0	0	0	0	0	0	3	0	0	-3.05286	-2.9098	-3.07605	-1.72457	-3.16051	-3.32193	-2.27061	-1.82256	-2.16885	2.17962	-2.56206	-1.96814	chr1	567721	567979	+		novel	ENST00000414273	hsa-mir-6723	sense overlapping	258
chr1:567724-567981+	0.0356852	2.71105	down	0	0.5	-2.87429	-1.43543	0	0	0	0	0	0	0	0	0	3	0	0	-3.05286	-2.9098	-3.07605	-1.72457	-3.16051	-3.32193	-2.27061	-1.82256	-2.16885	2.17962	-2.56206	-1.96814	chr1	567723	567981	+		novel	ENST00000414273	hsa-mir-6723	sense overlapping	258
chr1:12500557-12500772-	0.0356852	2.71105	down	0	0.5	-2.87429	-1.43543	0	0	0	0	0	0	0	0	0	3	0	0	-3.05286	-2.9098	-3.07605	-1.72457	-3.16051	-3.32193	-2.27061	-1.82256	-2.16885	2.17962	-2.56206	-1.96814	chr1	12500556	12500772	-		novel	NM_015378	VPS13D	antisense	216
chr1:12500561-12500776-	0.0356852	2.71105	down	0	0.5	-2.87429	-1.43543	0	0	0	0	0	0	0	0	0	3	0	0	-3.05286	-2.9098	-3.07605	-1.72457	-3.16051	-3.32193	-2.27061	-1.82256	-2.16885	2.17962	-2.56206	-1.96814	chr1	12500560	12500776	-		novel	NM_015378	VPS13D	antisense	216
chr1:16946391-16946584+	0.0356852	2.71105	down	0	0.5	-2.87429	-1.43543	0	0	0	0	0	0	0	0	0	3	0	0	-3.05286	-2.9098	-3.07605	-1.72457	-3.16051	-3.32193	-2.27061	-1.82256	-2.16885	2.17962	-2.56206	-1.96814	chr1	16946390	16946584	+		novel	NR_026752	CROCCP2	antisense	194
chr1:16946402-16946595+	0.0356852	2.71105	down	0	0.5	-2.87429	-1.43543	0	0	0	0	0	0	0	0	0	3	0	0	-3.05286	-2.9098	-3.07605	-1.72457	-3.16051	-3.32193	-2.27061	-1.82256	-2.16885	2.17962	-2.56206	-1.96814	chr1	16946401	16946595	+		novel	NR_026752	CROCCP2	antisense	194
chr1:35882430-35883334+	0.0356852	2.71105	down	0	0.5	-2.87429	-1.43543	0	0	0	0	0	0	0	0	0	3	0	0	-3.05286	-2.9098	-3.07605	-1.72457	-3.16051	-3.32193	-2.27061	-1.82256	-2.16885	2.17962	-2.56206	-1.96814	chr1	35882429	35883334	+		novel	ENST00000314607	ZMYM4	intronic	905
chr1:35882432-35883336+	0.0356852	2.71105	down	0	0.5	-2.87429	-1.43543	0	0	0	0	0	0	0	0	0	3	0	0	-3.05286	-2.9098	-3.07605	-1.72457	-3.16051	-3.32193	-2.27061	-1.82256	-2.16885	2.17962	-2.56206	-1.96814	chr1	35882431	35883336	+		novel	ENST00000314607	ZMYM4	intronic	905
chr1:36690235-36690762-	0.0356852	2.71105	down	0	0.5	-2.87429	-1.43543	0	0	0	0	0	0	0	0	0	3	0	0	-3.05286	-2.9098	-3.07605	-1.72457	-3.16051	-3.32193	-2.27061	-1.82256	-2.16885	2.17962	-2.56206	-1.96814	chr1	36690234	36690762	-		novel	NM_005119	THRAP3	antisense	528
chr1:36690240-36690767-	0.0356852	2.71105	down	0	0.5	-2.87429	-1.43543	0	0	0	0	0	0	0	0	0	3	0	0	-3.05286	-2.9098	-3.07605	-1.72457	-3.16051	-3.32193	-2.27061	-1.82256	-2.16885	2.17962	-2.56206	-1.96814	chr1	36690239	36690767	-		novel	NM_005119	THRAP3	antisense	528
chr1:39934632-39935376+	0.0356852	2.71105	down	0	0.5	-2.87429	-1.43543	0	0	0	0	0	0	0	0	0	3	0	0	-3.05286	-2.9098	-3.07605	-1.72457	-3.16051	-3.32193	-2.27061	-1.82256	-2.16885	2.17962	-2.56206	-1.96814	chr1	39934631	39935376	+		novel	ENST00000289893	MACF1	intronic	745
chr1:39934635-39935379+	0.0356852	2.71105	down	0	0.5	-2.87429	-1.43543	0	0	0	0	0	0	0	0	0	3	0	0	-3.05286	-2.9098	-3.07605	-1.72457	-3.16051	-3.32193	-2.27061	-1.82256	-2.16885	2.17962	-2.56206	-1.96814	chr1	39934634	39935379	+		novel	ENST00000289893	MACF1	intronic	745
chr1:44344115-44344281+	0.0356852	2.71105	down	0	0.5	-2.87429	-1.43543	0	0	0	0	0	0	0	0	0	3	0	0	-3.05286	-2.9098	-3.07605	-1.72457	-3.16051	-3.32193	-2.27061	-1.82256	-2.16885	2.17962	-2.56206	-1.96814	chr1	44344114	44344281	+		novel	ENST00000262915	ST3GAL3	intronic	167
chr1:55598298-55624649-	0.0356852	2.71105	down	0	0.5	-2.87429	-1.43543	0	0	0	0	0	0	0	0	0	3	0	0	-3.05286	-2.9098	-3.07605	-1.72457	-3.16051	-3.32193	-2.27061	-1.82256	-2.16885	2.17962	-2.56206	-1.96814	chr1	55598297	55624649	-		novel	NM_015306	USP24	sense overlapping	26352
chr1:63303504-63304448+	0.0356852	2.71105	down	0	0.5	-2.87429	-1.43543	0	0	0	0	0	0	0	0	0	3	0	0	-3.05286	-2.9098	-3.07605	-1.72457	-3.16051	-3.32193	-2.27061	-1.82256	-2.16885	2.17962	-2.56206	-1.96814	chr1	63303503	63304448	+		novel	ENST00000317868	ATG4C	intronic	945
chr1:151288153-151299978-	0.0356852	2.71105	down	0	0.5	-2.87429	-1.43543	0	0	0	0	0	0	0	0	0	3	0	0	-3.05286	-2.9098	-3.07605	-1.72457	-3.16051	-3.32193	-2.27061	-1.82256	-2.16885	2.17962	-2.56206	-1.96814	chr1	151288152	151299978	-		novel	NM_002651	PI4KB	sense overlapping	11826
chr1:151288154-151299979-	0.0356852	2.71105	down	0	0.5	-2.87429	-1.43543	0	0	0	0	0	0	0	0	0	3	0	0	-3.05286	-2.9098	-3.07605	-1.72457	-3.16051	-3.32193	-2.27061	-1.82256	-2.16885	2.17962	-2.56206	-1.96814	chr1	151288153	151299979	-		novel	NM_002651	PI4KB	sense overlapping	11826
chr1:151534498-151534854+	0.0356852	2.71105	down	0	0.5	-2.87429	-1.43543	0	0	0	0	0	0	0	0	0	3	0	0	-3.05286	-2.9098	-3.07605	-1.72457	-3.16051	-3.32193	-2.27061	-1.82256	-2.16885	2.17962	-2.56206	-1.96814	chr1	151534497	151534854	+		novel	uc010pdg.2	TUFT1	intronic	357
chr1:151534499-151534855+	0.0356852	2.71105	down	0	0.5	-2.87429	-1.43543	0	0	0	0	0	0	0	0	0	3	0	0	-3.05286	-2.9098	-3.07605	-1.72457	-3.16051	-3.32193	-2.27061	-1.82256	-2.16885	2.17962	-2.56206	-1.96814	chr1	151534498	151534855	+		novel	uc010pdg.2	TUFT1	intronic	357
chr1:155168311-155169832+	0.0356852	2.71105	down	0	0.5	-2.87429	-1.43543	0	0	0	0	0	0	0	0	0	3	0	0	-3.05286	-2.9098	-3.07605	-1.72457	-3.16051	-3.32193	-2.27061	-1.82256	-2.16885	2.17962	-2.56206	-1.96814	chr1	155168310	155169832	+		novel	ENST00000436772	RP11-263K19.4	sense overlapping	1522
chr1:156640287-156640445-	0.0356852	2.71105	down	0	0.5	-2.87429	-1.43543	0	0	0	0	0	0	0	0	0	3	0	0	-3.05286	-2.9098	-3.07605	-1.72457	-3.16051	-3.32193	-2.27061	-1.82256	-2.16885	2.17962	-2.56206	-1.96814	chr1	156640286	156640445	-		novel	NM_006617	NES	sense overlapping	159
chr1:176118142-176133027-	0.0356852	2.71105	down	0	0.5	-2.87429	-1.43543	0	0	0	0	0	0	0	0	0	3	0	0	-3.05286	-2.9098	-3.07605	-1.72457	-3.16051	-3.32193	-2.27061	-1.82256	-2.16885	2.17962	-2.56206	-1.96814	chr1	176118141	176133027	-	hsa_circ_0015376	circBase	NM_022457	RFWD2	exonic	266
chr1:198703509-198704293+	0.0356852	2.71105	down	0	0.5	-2.87429	-1.43543	0	0	0	0	0	0	0	0	0	3	0	0	-3.05286	-2.9098	-3.07605	-1.72457	-3.16051	-3.32193	-2.27061	-1.82256	-2.16885	2.17962	-2.56206	-1.96814	chr1	198703508	198704293	+		novel	NM_002838	PTPRC	sense overlapping	785
chr1:201350687-201356189-	0.0356852	2.71105	down	0	0.5	-2.87429	-1.43543	0	0	0	0	0	0	0	0	0	3	0	0	-3.05286	-2.9098	-3.07605	-1.72457	-3.16051	-3.32193	-2.27061	-1.82256	-2.16885	2.17962	-2.56206	-1.96814	chr1	201350686	201356189	-		novel	NM_005558	LAD1	sense overlapping	5503
chr1:201350689-201356191-	0.0356852	2.71105	down	0	0.5	-2.87429	-1.43543	0	0	0	0	0	0	0	0	0	3	0	0	-3.05286	-2.9098	-3.07605	-1.72457	-3.16051	-3.32193	-2.27061	-1.82256	-2.16885	2.17962	-2.56206	-1.96814	chr1	201350688	201356191	-		novel	NM_005558	LAD1	sense overlapping	5503
chr1:203099565-203100096+	0.0356852	2.71105	down	0	0.5	-2.87429	-1.43543	0	0	0	0	0	0	0	0	0	3	0	0	-3.05286	-2.9098	-3.07605	-1.72457	-3.16051	-3.32193	-2.27061	-1.82256	-2.16885	2.17962	-2.56206	-1.96814	chr1	203099564	203100096	+		novel	uc009xak.1	ADORA1	intronic	532
chr1:204407836-204408091-	0.0356852	2.71105	down	0	0.5	-2.87429	-1.43543	0	0	0	0	0	0	0	0	0	3	0	0	-3.05286	-2.9098	-3.07605	-1.72457	-3.16051	-3.32193	-2.27061	-1.82256	-2.16885	2.17962	-2.56206	-1.96814	chr1	204407835	204408091	-		novel	NM_002646	PIK3C2B	sense overlapping	256
chr1:207103241-207103480-	0.0356852	2.71105	down	0	0.5	-2.87429	-1.43543	0	0	0	0	0	0	0	0	0	3	0	0	-3.05286	-2.9098	-3.07605	-1.72457	-3.16051	-3.32193	-2.27061	-1.82256	-2.16885	2.17962	-2.56206	-1.96814	chr1	207103240	207103480	-		novel	NM_002644	PIGR	sense overlapping	240
chr1:207103242-207103481-	0.0356852	2.71105	down	0	0.5	-2.87429	-1.43543	0	0	0	0	0	0	0	0	0	3	0	0	-3.05286	-2.9098	-3.07605	-1.72457	-3.16051	-3.32193	-2.27061	-1.82256	-2.16885	2.17962	-2.56206	-1.96814	chr1	207103241	207103481	-		novel	NM_002644	PIGR	sense overlapping	240
chr1:214169812-214185058+	0.0356852	2.71105	down	0	0.5	-2.87429	-1.43543	0	0	0	0	0	0	0	0	0	3	0	0	-3.05286	-2.9098	-3.07605	-1.72457	-3.16051	-3.32193	-2.27061	-1.82256	-2.16885	2.17962	-2.56206	-1.96814	chr1	214169811	214185058	+		novel	NM_002763	PROX1	exonic	2095
chr1:235762898-235765331-	0.0356852	2.71105	down	0	0.5	-2.87429	-1.43543	0	0	0	0	0	0	0	0	0	3	0	0	-3.05286	-2.9098	-3.07605	-1.72457	-3.16051	-3.32193	-2.27061	-1.82256	-2.16885	2.17962	-2.56206	-1.96814	chr1	235762897	235765331	-		novel	ENST00000366598	GNG4	intronic	2434
chr1:235762903-235765336-	0.0356852	2.71105	down	0	0.5	-2.87429	-1.43543	0	0	0	0	0	0	0	0	0	3	0	0	-3.05286	-2.9098	-3.07605	-1.72457	-3.16051	-3.32193	-2.27061	-1.82256	-2.16885	2.17962	-2.56206	-1.96814	chr1	235762902	235765336	-		novel	ENST00000366598	GNG4	intronic	2434
chr1:245019335-245019796-	0.0356852	2.71105	down	0	0.5	-2.87429	-1.43543	0	0	0	0	0	0	0	0	0	3	0	0	-3.05286	-2.9098	-3.07605	-1.72457	-3.16051	-3.32193	-2.27061	-1.82256	-2.16885	2.17962	-2.56206	-1.96814	chr1	245019334	245019796	-		novel	NM_004501	HNRNPU	sense overlapping	462
chr10:1176121-1177145+	0.0356852	2.71105	down	0	0.5	-2.87429	-1.43543	0	0	0	0	0	0	0	0	0	3	0	0	-3.05286	-2.9098	-3.07605	-1.72457	-3.16051	-3.32193	-2.27061	-1.82256	-2.16885	2.17962	-2.56206	-1.96814	chr10	1176120	1177145	+		novel	NM_014023	WDR37	sense overlapping	1025
chr10:1176125-1177149+	0.0356852	2.71105	down	0	0.5	-2.87429	-1.43543	0	0	0	0	0	0	0	0	0	3	0	0	-3.05286	-2.9098	-3.07605	-1.72457	-3.16051	-3.32193	-2.27061	-1.82256	-2.16885	2.17962	-2.56206	-1.96814	chr10	1176124	1177149	+		novel	NM_014023	WDR37	sense overlapping	1025
chr10:34648075-34673182-	0.0356852	2.71105	down	0	0.5	-2.87429	-1.43543	0	0	0	0	0	0	0	0	0	3	0	0	-3.05286	-2.9098	-3.07605	-1.72457	-3.16051	-3.32193	-2.27061	-1.82256	-2.16885	2.17962	-2.56206	-1.96814	chr10	34648074	34673182	-	hsa_circ_0005486	circBase	NM_019619	PARD3	exonic	1177
chr10:70209785-70225569-	0.0356852	2.71105	down	0	0.5	-2.87429	-1.43543	0	0	0	0	0	0	0	0	0	3	0	0	-3.05286	-2.9098	-3.07605	-1.72457	-3.16051	-3.32193	-2.27061	-1.82256	-2.16885	2.17962	-2.56206	-1.96814	chr10	70209784	70225569	-		Guojunjie2014	NR_102264	DNA2	exonic	498
chr10:88864040-88864254+	0.0356852	2.71105	down	0	0.5	-2.87429	-1.43543	0	0	0	0	0	0	0	0	0	3	0	0	-3.05286	-2.9098	-3.07605	-1.72457	-3.16051	-3.32193	-2.27061	-1.82256	-2.16885	2.17962	-2.56206	-1.96814	chr10	88864039	88864254	+		novel	ENST00000298784	FAM35A	intronic	215
chr10:90660730-90660965+	0.0356852	2.71105	down	0	0.5	-2.87429	-1.43543	0	0	0	0	0	0	0	0	0	3	0	0	-3.05286	-2.9098	-3.07605	-1.72457	-3.16051	-3.32193	-2.27061	-1.82256	-2.16885	2.17962	-2.56206	-1.96814	chr10	90660729	90660965	+		novel	uc009xto.4	STAMBPL1	intronic	236
chr10:90660732-90660967+	0.0356852	2.71105	down	0	0.5	-2.87429	-1.43543	0	0	0	0	0	0	0	0	0	3	0	0	-3.05286	-2.9098	-3.07605	-1.72457	-3.16051	-3.32193	-2.27061	-1.82256	-2.16885	2.17962	-2.56206	-1.96814	chr10	90660731	90660967	+		novel	uc009xto.4	STAMBPL1	intronic	236
chr10:101507049-101514369+	0.0356852	2.71105	down	0	0.5	-2.87429	-1.43543	0	0	0	0	0	0	0	0	0	3	0	0	-3.05286	-2.9098	-3.07605	-1.72457	-3.16051	-3.32193	-2.27061	-1.82256	-2.16885	2.17962	-2.56206	-1.96814	chr10	101507048	101514369	+		novel	NM_015960	CUTC	sense overlapping	7321
chr10:101507054-101514374+	0.0356852	2.71105	down	0	0.5	-2.87429	-1.43543	0	0	0	0	0	0	0	0	0	3	0	0	-3.05286	-2.9098	-3.07605	-1.72457	-3.16051	-3.32193	-2.27061	-1.82256	-2.16885	2.17962	-2.56206	-1.96814	chr10	101507053	101514374	+		novel	NM_015960	CUTC	sense overlapping	7321
chr10:103444636-103444854-	0.0356852	2.71105	down	0	0.5	-2.87429	-1.43543	0	0	0	0	0	0	0	0	0	3	0	0	-3.05286	-2.9098	-3.07605	-1.72457	-3.16051	-3.32193	-2.27061	-1.82256	-2.16885	2.17962	-2.56206	-1.96814	chr10	103444635	103444854	-		novel	ENST00000331272	FBXW4	intronic	219
chr10:105361969-105362419-	0.0356852	2.71105	down	0	0.5	-2.87429	-1.43543	0	0	0	0	0	0	0	0	0	3	0	0	-3.05286	-2.9098	-3.07605	-1.72457	-3.16051	-3.32193	-2.27061	-1.82256	-2.16885	2.17962	-2.56206	-1.96814	chr10	105361968	105362419	-		novel	ENST00000427662	SH3PXD2A	intronic	451
chr10:105761263-105762050+	0.0356852	2.71105	down	0	0.5	-2.87429	-1.43543	0	0	0	0	0	0	0	0	0	3	0	0	-3.05286	-2.9098	-3.07605	-1.72457	-3.16051	-3.32193	-2.27061	-1.82256	-2.16885	2.17962	-2.56206	-1.96814	chr10	105761262	105762050	+		novel	NM_014720	SLK	sense overlapping	788
chr10:105761269-105762056+	0.0356852	2.71105	down	0	0.5	-2.87429	-1.43543	0	0	0	0	0	0	0	0	0	3	0	0	-3.05286	-2.9098	-3.07605	-1.72457	-3.16051	-3.32193	-2.27061	-1.82256	-2.16885	2.17962	-2.56206	-1.96814	chr10	105761268	105762056	+		novel	NM_014720	SLK	sense overlapping	788
chr10:135050247-135050521-	0.0356852	2.71105	down	0	0.5	-2.87429	-1.43543	0	0	0	0	0	0	0	0	0	3	0	0	-3.05286	-2.9098	-3.07605	-1.72457	-3.16051	-3.32193	-2.27061	-1.82256	-2.16885	2.17962	-2.56206	-1.96814	chr10	135050246	135050521	-		novel			intergenic	275
chr10:135050252-135050526-	0.0356852	2.71105	down	0	0.5	-2.87429	-1.43543	0	0	0	0	0	0	0	0	0	3	0	0	-3.05286	-2.9098	-3.07605	-1.72457	-3.16051	-3.32193	-2.27061	-1.82256	-2.16885	2.17962	-2.56206	-1.96814	chr10	135050251	135050526	-		novel			intergenic	275
chr11:2972489-3000467-	0.0356852	2.71105	down	0	0.5	-2.87429	-1.43543	0	0	0	0	0	0	0	0	0	3	0	0	-3.05286	-2.9098	-3.07605	-1.72457	-3.16051	-3.32193	-2.27061	-1.82256	-2.16885	2.17962	-2.56206	-1.96814	chr11	2972488	3000467	-	hsa_circ_0020816	circBase	NM_005969	NAP1L4	exonic	1139
chr11:3696786-3696992-	0.0356852	2.71105	down	0	0.5	-2.87429	-1.43543	0	0	0	0	0	0	0	0	0	3	0	0	-3.05286	-2.9098	-3.07605	-1.72457	-3.16051	-3.32193	-2.27061	-1.82256	-2.16885	2.17962	-2.56206	-1.96814	chr11	3696785	3696992	-		novel	ENST00000533346	NUP98	intronic	207
chr11:5817324-5817815-	0.0356852	2.71105	down	0	0.5	-2.87429	-1.43543	0	0	0	0	0	0	0	0	0	3	0	0	-3.05286	-2.9098	-3.07605	-1.72457	-3.16051	-3.32193	-2.27061	-1.82256	-2.16885	2.17962	-2.56206	-1.96814	chr11	5817323	5817815	-		novel	ENST00000380027	TRIM5	intronic	492
chr11:5817325-5817816-	0.0356852	2.71105	down	0	0.5	-2.87429	-1.43543	0	0	0	0	0	0	0	0	0	3	0	0	-3.05286	-2.9098	-3.07605	-1.72457	-3.16051	-3.32193	-2.27061	-1.82256	-2.16885	2.17962	-2.56206	-1.96814	chr11	5817324	5817816	-		novel	ENST00000380027	TRIM5	intronic	492
chr11:10217428-10277746-	0.0356852	2.71105	down	0	0.5	-2.87429	-1.43543	0	0	0	0	0	0	0	0	0	3	0	0	-3.05286	-2.9098	-3.07605	-1.72457	-3.16051	-3.32193	-2.27061	-1.82256	-2.16885	2.17962	-2.56206	-1.96814	chr11	10217427	10277746	-		novel	ENST00000256190	SBF2	intronic	60319
chr11:10217430-10277748-	0.0356852	2.71105	down	0	0.5	-2.87429	-1.43543	0	0	0	0	0	0	0	0	0	3	0	0	-3.05286	-2.9098	-3.07605	-1.72457	-3.16051	-3.32193	-2.27061	-1.82256	-2.16885	2.17962	-2.56206	-1.96814	chr11	10217429	10277748	-		novel	ENST00000256190	SBF2	intronic	60319
chr11:28420626-28433498+	0.0356852	2.71105	down	0	0.5	-2.87429	-1.43543	0	0	0	0	0	0	0	0	0	3	0	0	-3.05286	-2.9098	-3.07605	-1.72457	-3.16051	-3.32193	-2.27061	-1.82256	-2.16885	2.17962	-2.56206	-1.96814	chr11	28420625	28433498	+		novel	ENST00000532947	RP11-22P4.1	intronic	12873
chr11:28420629-28433501+	0.0356852	2.71105	down	0	0.5	-2.87429	-1.43543	0	0	0	0	0	0	0	0	0	3	0	0	-3.05286	-2.9098	-3.07605	-1.72457	-3.16051	-3.32193	-2.27061	-1.82256	-2.16885	2.17962	-2.56206	-1.96814	chr11	28420628	28433501	+		novel	ENST00000532947	RP11-22P4.1	intronic	12873
chr11:57541442-57541973+	0.0356852	2.71105	down	0	0.5	-2.87429	-1.43543	0	0	0	0	0	0	0	0	0	3	0	0	-3.05286	-2.9098	-3.07605	-1.72457	-3.16051	-3.32193	-2.27061	-1.82256	-2.16885	2.17962	-2.56206	-1.96814	chr11	57541441	57541973	+		novel	uc009ymn.3	CTNND1	intronic	532
chr11:57541445-57541976+	0.0356852	2.71105	down	0	0.5	-2.87429	-1.43543	0	0	0	0	0	0	0	0	0	3	0	0	-3.05286	-2.9098	-3.07605	-1.72457	-3.16051	-3.32193	-2.27061	-1.82256	-2.16885	2.17962	-2.56206	-1.96814	chr11	57541444	57541976	+		novel	uc009ymn.3	CTNND1	intronic	532
chr11:62288081-62289550-	0.0356852	2.71105	down	0	0.5	-2.87429	-1.43543	0	0	0	0	0	0	0	0	0	3	0	0	-3.05286	-2.9098	-3.07605	-1.72457	-3.16051	-3.32193	-2.27061	-1.82256	-2.16885	2.17962	-2.56206	-1.96814	chr11	62288080	62289550	-		novel	ENST00000257247	AHNAK	intronic	1470
chr11:65266973-65271311+	0.0356852	2.71105	down	0	0.5	-2.87429	-1.43543	0	0	0	0	0	0	0	0	0	3	0	0	-3.05286	-2.9098	-3.07605	-1.72457	-3.16051	-3.32193	-2.27061	-1.82256	-2.16885	2.17962	-2.56206	-1.96814	chr11	65266972	65271311	+		novel	NR_002819	MALAT1	sense overlapping	4339
chr11:65267242-65267392+	0.0356852	2.71105	down	0	0.5	-2.87429	-1.43543	0	0	0	0	0	0	0	0	0	3	0	0	-3.05286	-2.9098	-3.07605	-1.72457	-3.16051	-3.32193	-2.27061	-1.82256	-2.16885	2.17962	-2.56206	-1.96814	chr11	65267241	65267392	+		novel	NR_002819	MALAT1	sense overlapping	151
chr11:65267880-65268058-	0.0356852	2.71105	down	0	0.5	-2.87429	-1.43543	0	0	0	0	0	0	0	0	0	3	0	0	-3.05286	-2.9098	-3.07605	-1.72457	-3.16051	-3.32193	-2.27061	-1.82256	-2.16885	2.17962	-2.56206	-1.96814	chr11	65267879	65268058	-		novel	TCONS_00019666	XLOC_009474	sense overlapping	179
chr11:65267882-65268060-	0.0356852	2.71105	down	0	0.5	-2.87429	-1.43543	0	0	0	0	0	0	0	0	0	3	0	0	-3.05286	-2.9098	-3.07605	-1.72457	-3.16051	-3.32193	-2.27061	-1.82256	-2.16885	2.17962	-2.56206	-1.96814	chr11	65267881	65268060	-		novel	TCONS_00019666	XLOC_009474	sense overlapping	179
chr11:65271233-65271388+	0.0356852	2.71105	down	0	0.5	-2.87429	-1.43543	0	0	0	0	0	0	0	0	0	3	0	0	-3.05286	-2.9098	-3.07605	-1.72457	-3.16051	-3.32193	-2.27061	-1.82256	-2.16885	2.17962	-2.56206	-1.96814	chr11	65271232	65271388	+		novel	NR_002819	MALAT1	sense overlapping	156
chr11:65271239-65271394+	0.0356852	2.71105	down	0	0.5	-2.87429	-1.43543	0	0	0	0	0	0	0	0	0	3	0	0	-3.05286	-2.9098	-3.07605	-1.72457	-3.16051	-3.32193	-2.27061	-1.82256	-2.16885	2.17962	-2.56206	-1.96814	chr11	65271238	65271394	+		novel	NR_002819	MALAT1	sense overlapping	156
chr11:67048226-67053973+	0.0356852	2.71105	down	0	0.5	-2.87429	-1.43543	0	0	0	0	0	0	0	0	0	3	0	0	-3.05286	-2.9098	-3.07605	-1.72457	-3.16051	-3.32193	-2.27061	-1.82256	-2.16885	2.17962	-2.56206	-1.96814	chr11	67048225	67053973	+		novel	NM_001619	ADRBK1	sense overlapping	5748
chr11:71710035-71710367+	0.0356852	2.71105	down	0	0.5	-2.87429	-1.43543	0	0	0	0	0	0	0	0	0	3	0	0	-3.05286	-2.9098	-3.07605	-1.72457	-3.16051	-3.32193	-2.27061	-1.82256	-2.16885	2.17962	-2.56206	-1.96814	chr11	71710034	71710367	+		novel	NM_005699	IL18BP	sense overlapping	333
chr11:71710037-71710369+	0.0356852	2.71105	down	0	0.5	-2.87429	-1.43543	0	0	0	0	0	0	0	0	0	3	0	0	-3.05286	-2.9098	-3.07605	-1.72457	-3.16051	-3.32193	-2.27061	-1.82256	-2.16885	2.17962	-2.56206	-1.96814	chr11	71710036	71710369	+		novel	NM_005699	IL18BP	sense overlapping	333
chr11:74561975-74585940+	0.0356852	2.71105	down	0	0.5	-2.87429	-1.43543	0	0	0	0	0	0	0	0	0	3	0	0	-3.05286	-2.9098	-3.07605	-1.72457	-3.16051	-3.32193	-2.27061	-1.82256	-2.16885	2.17962	-2.56206	-1.96814	chr11	74561974	74585940	+		novel	NM_182969	XRRA1	antisense	23966
chr11:85733410-85742653-	0.0356852	2.71105	down	0	0.5	-2.87429	-1.43543	0	0	0	0	0	0	0	0	0	3	0	0	-3.05286	-2.9098	-3.07605	-1.72457	-3.16051	-3.32193	-2.27061	-1.82256	-2.16885	2.17962	-2.56206	-1.96814	chr11	85733409	85742653	-	hsa_circ_0023942	circBase	NM_007166	PICALM	exonic	322
chr12:6442235-6443410-	0.0356852	2.71105	down	0	0.5	-2.87429	-1.43543	0	0	0	0	0	0	0	0	0	3	0	0	-3.05286	-2.9098	-3.07605	-1.72457	-3.16051	-3.32193	-2.27061	-1.82256	-2.16885	2.17962	-2.56206	-1.96814	chr12	6442234	6443410	-	hsa_circ_0025128	circBase	NM_001065	TNFRSF1A	exonic	512
chr12:6878794-6879133+	0.0356852	2.71105	down	0	0.5	-2.87429	-1.43543	0	0	0	0	0	0	0	0	0	3	0	0	-3.05286	-2.9098	-3.07605	-1.72457	-3.16051	-3.32193	-2.27061	-1.82256	-2.16885	2.17962	-2.56206	-1.96814	chr12	6878793	6879133	+		novel	NM_002824	PTMS	sense overlapping	340
chr12:25214526-25222365+	0.0356852	2.71105	down	0	0.5	-2.87429	-1.43543	0	0	0	0	0	0	0	0	0	3	0	0	-3.05286	-2.9098	-3.07605	-1.72457	-3.16051	-3.32193	-2.27061	-1.82256	-2.16885	2.17962	-2.56206	-1.96814	chr12	25214525	25222365	+	hsa_circ_0000381	circBase	uc001rgg.2	LRMP	exonic	470
chr12:50048012-50048738-	0.0356852	2.71105	down	0	0.5	-2.87429	-1.43543	0	0	0	0	0	0	0	0	0	3	0	0	-3.05286	-2.9098	-3.07605	-1.72457	-3.16051	-3.32193	-2.27061	-1.82256	-2.16885	2.17962	-2.56206	-1.96814	chr12	50048011	50048738	-		novel	NM_175736	FMNL3	sense overlapping	727
chr12:50048013-50048739-	0.0356852	2.71105	down	0	0.5	-2.87429	-1.43543	0	0	0	0	0	0	0	0	0	3	0	0	-3.05286	-2.9098	-3.07605	-1.72457	-3.16051	-3.32193	-2.27061	-1.82256	-2.16885	2.17962	-2.56206	-1.96814	chr12	50048012	50048739	-		novel	NM_175736	FMNL3	sense overlapping	727
chr12:57496839-57497356-	0.0356852	2.71105	down	0	0.5	-2.87429	-1.43543	0	0	0	0	0	0	0	0	0	3	0	0	-3.05286	-2.9098	-3.07605	-1.72457	-3.16051	-3.32193	-2.27061	-1.82256	-2.16885	2.17962	-2.56206	-1.96814	chr12	57496838	57497356	-		novel	ENST00000300134	STAT6	intronic	518
chr12:57496841-57497358-	0.0356852	2.71105	down	0	0.5	-2.87429	-1.43543	0	0	0	0	0	0	0	0	0	3	0	0	-3.05286	-2.9098	-3.07605	-1.72457	-3.16051	-3.32193	-2.27061	-1.82256	-2.16885	2.17962	-2.56206	-1.96814	chr12	57496840	57497358	-		novel	ENST00000300134	STAT6	intronic	518
chr12:89860547-89866052-	0.0356852	2.71105	down	0	0.5	-2.87429	-1.43543	0	0	0	0	0	0	0	0	0	3	0	0	-3.05286	-2.9098	-3.07605	-1.72457	-3.16051	-3.32193	-2.27061	-1.82256	-2.16885	2.17962	-2.56206	-1.96814	chr12	89860546	89866052	-	hsa_circ_0027702	circBase	NM_172240	POC1B	exonic	580
chr12:108942976-108954738-	0.0356852	2.71105	down	0	0.5	-2.87429	-1.43543	0	0	0	0	0	0	0	0	0	3	0	0	-3.05286	-2.9098	-3.07605	-1.72457	-3.16051	-3.32193	-2.27061	-1.82256	-2.16885	2.17962	-2.56206	-1.96814	chr12	108942975	108954738	-		novel	NM_014706	SART3	sense overlapping	11763
chr12:109233934-109234347-	0.0356852	2.71105	down	0	0.5	-2.87429	-1.43543	0	0	0	0	0	0	0	0	0	3	0	0	-3.05286	-2.9098	-3.07605	-1.72457	-3.16051	-3.32193	-2.27061	-1.82256	-2.16885	2.17962	-2.56206	-1.96814	chr12	109233933	109234347	-		novel	ENST00000326495	SSH1	intronic	414
chr12:109233936-109234349-	0.0356852	2.71105	down	0	0.5	-2.87429	-1.43543	0	0	0	0	0	0	0	0	0	3	0	0	-3.05286	-2.9098	-3.07605	-1.72457	-3.16051	-3.32193	-2.27061	-1.82256	-2.16885	2.17962	-2.56206	-1.96814	chr12	109233935	109234349	-		novel	ENST00000326495	SSH1	intronic	414
chr12:120648474-120648735+	0.0356852	2.71105	down	0	0.5	-2.87429	-1.43543	0	0	0	0	0	0	0	0	0	3	0	0	-3.05286	-2.9098	-3.07605	-1.72457	-3.16051	-3.32193	-2.27061	-1.82256	-2.16885	2.17962	-2.56206	-1.96814	chr12	120648473	120648735	+		novel	ENST00000542265	PXN-AS1	intronic	262
chr12:122895312-122895704-	0.0356852	2.71105	down	0	0.5	-2.87429	-1.43543	0	0	0	0	0	0	0	0	0	3	0	0	-3.05286	-2.9098	-3.07605	-1.72457	-3.16051	-3.32193	-2.27061	-1.82256	-2.16885	2.17962	-2.56206	-1.96814	chr12	122895311	122895704	-		novel	ENST00000358808	CLIP1	intronic	393
chr12:122895317-122895709-	0.0356852	2.71105	down	0	0.5	-2.87429	-1.43543	0	0	0	0	0	0	0	0	0	3	0	0	-3.05286	-2.9098	-3.07605	-1.72457	-3.16051	-3.32193	-2.27061	-1.82256	-2.16885	2.17962	-2.56206	-1.96814	chr12	122895316	122895709	-		novel	ENST00000358808	CLIP1	intronic	393
chr12:123651202-123665757-	0.0356852	2.71105	down	0	0.5	-2.87429	-1.43543	0	0	0	0	0	0	0	0	0	3	0	0	-3.05286	-2.9098	-3.07605	-1.72457	-3.16051	-3.32193	-2.27061	-1.82256	-2.16885	2.17962	-2.56206	-1.96814	chr12	123651201	123665757	-	hsa_circ_0029184	circBase	NM_022782	MPHOSPH9	exonic	350
chr12:124862780-124862930+	0.0356852	2.71105	down	0	0.5	-2.87429	-1.43543	0	0	0	0	0	0	0	0	0	3	0	0	-3.05286	-2.9098	-3.07605	-1.72457	-3.16051	-3.32193	-2.27061	-1.82256	-2.16885	2.17962	-2.56206	-1.96814	chr12	124862779	124862930	+		novel	NM_006312	NCOR2	antisense	151
chr12:124862781-124862931+	0.0356852	2.71105	down	0	0.5	-2.87429	-1.43543	0	0	0	0	0	0	0	0	0	3	0	0	-3.05286	-2.9098	-3.07605	-1.72457	-3.16051	-3.32193	-2.27061	-1.82256	-2.16885	2.17962	-2.56206	-1.96814	chr12	124862780	124862931	+		novel	NM_006312	NCOR2	antisense	151
chr12:125031764-125041211-	0.0356852	2.71105	down	0	0.5	-2.87429	-1.43543	0	0	0	0	0	0	0	0	0	3	0	0	-3.05286	-2.9098	-3.07605	-1.72457	-3.16051	-3.32193	-2.27061	-1.82256	-2.16885	2.17962	-2.56206	-1.96814	chr12	125031763	125041211	-		novel	ENST00000458234	NCOR2	intronic	9448
chr13:28001229-28004758+	0.0356852	2.71105	down	0	0.5	-2.87429	-1.43543	0	0	0	0	0	0	0	0	0	3	0	0	-3.05286	-2.9098	-3.07605	-1.72457	-3.16051	-3.32193	-2.27061	-1.82256	-2.16885	2.17962	-2.56206	-1.96814	chr13	28001228	28004758	+		novel	NM_002097	GTF3A	exonic	287
chr13:40128708-40128879-	0.0356852	2.71105	down	0	0.5	-2.87429	-1.43543	0	0	0	0	0	0	0	0	0	3	0	0	-3.05286	-2.9098	-3.07605	-1.72457	-3.16051	-3.32193	-2.27061	-1.82256	-2.16885	2.17962	-2.56206	-1.96814	chr13	40128707	40128879	-		novel	ENST00000379589	LHFP	intronic	172
chr13:40128715-40128886-	0.0356852	2.71105	down	0	0.5	-2.87429	-1.43543	0	0	0	0	0	0	0	0	0	3	0	0	-3.05286	-2.9098	-3.07605	-1.72457	-3.16051	-3.32193	-2.27061	-1.82256	-2.16885	2.17962	-2.56206	-1.96814	chr13	40128714	40128886	-		novel	ENST00000379589	LHFP	intronic	172
chr13:46947580-46948524-	0.0356852	2.71105	down	0	0.5	-2.87429	-1.43543	0	0	0	0	0	0	0	0	0	3	0	0	-3.05286	-2.9098	-3.07605	-1.72457	-3.16051	-3.32193	-2.27061	-1.82256	-2.16885	2.17962	-2.56206	-1.96814	chr13	46947579	46948524	-		novel	NM_001286766	KIAA0226L	intronic	945
chr13:46947585-46948529-	0.0356852	2.71105	down	0	0.5	-2.87429	-1.43543	0	0	0	0	0	0	0	0	0	3	0	0	-3.05286	-2.9098	-3.07605	-1.72457	-3.16051	-3.32193	-2.27061	-1.82256	-2.16885	2.17962	-2.56206	-1.96814	chr13	46947584	46948529	-		novel	NM_001286766	KIAA0226L	intronic	945
chr13:103275227-103280274+	0.0356852	2.71105	down	0	0.5	-2.87429	-1.43543	0	0	0	0	0	0	0	0	0	3	0	0	-3.05286	-2.9098	-3.07605	-1.72457	-3.16051	-3.32193	-2.27061	-1.82256	-2.16885	2.17962	-2.56206	-1.96814	chr13	103275226	103280274	+	hsa_circ_0008881	circBase	NM_003291	TPP2	exonic	396
chr13:110814666-110815851-	0.0356852	2.71105	down	0	0.5	-2.87429	-1.43543	0	0	0	0	0	0	0	0	0	3	0	0	-3.05286	-2.9098	-3.07605	-1.72457	-3.16051	-3.32193	-2.27061	-1.82256	-2.16885	2.17962	-2.56206	-1.96814	chr13	110814665	110815851	-		novel	NM_001845	COL4A1	sense overlapping	1186
chr13:114544456-114544874-	0.0356852	2.71105	down	0	0.5	-2.87429	-1.43543	0	0	0	0	0	0	0	0	0	3	0	0	-3.05286	-2.9098	-3.07605	-1.72457	-3.16051	-3.32193	-2.27061	-1.82256	-2.16885	2.17962	-2.56206	-1.96814	chr13	114544455	114544874	-		novel	ENST00000327773	GAS6	intronic	419
chr13:114544458-114544876-	0.0356852	2.71105	down	0	0.5	-2.87429	-1.43543	0	0	0	0	0	0	0	0	0	3	0	0	-3.05286	-2.9098	-3.07605	-1.72457	-3.16051	-3.32193	-2.27061	-1.82256	-2.16885	2.17962	-2.56206	-1.96814	chr13	114544457	114544876	-		novel	ENST00000327773	GAS6	intronic	419
chr13:115064336-115067241+	0.0356852	2.71105	down	0	0.5	-2.87429	-1.43543	0	0	0	0	0	0	0	0	0	3	0	0	-3.05286	-2.9098	-3.07605	-1.72457	-3.16051	-3.32193	-2.27061	-1.82256	-2.16885	2.17962	-2.56206	-1.96814	chr13	115064335	115067241	+		novel	NM_023011	UPF3A	sense overlapping	2906
chr13:115064342-115067247+	0.0356852	2.71105	down	0	0.5	-2.87429	-1.43543	0	0	0	0	0	0	0	0	0	3	0	0	-3.05286	-2.9098	-3.07605	-1.72457	-3.16051	-3.32193	-2.27061	-1.82256	-2.16885	2.17962	-2.56206	-1.96814	chr13	115064341	115067247	+		novel	NM_023011	UPF3A	sense overlapping	2906
chr14:39745251-39745526+	0.0356852	2.71105	down	0	0.5	-2.87429	-1.43543	0	0	0	0	0	0	0	0	0	3	0	0	-3.05286	-2.9098	-3.07605	-1.72457	-3.16051	-3.32193	-2.27061	-1.82256	-2.16885	2.17962	-2.56206	-1.96814	chr14	39745250	39745526	+		novel	ENST00000280083	CTAGE5	intronic	276
chr14:39745252-39745527+	0.0356852	2.71105	down	0	0.5	-2.87429	-1.43543	0	0	0	0	0	0	0	0	0	3	0	0	-3.05286	-2.9098	-3.07605	-1.72457	-3.16051	-3.32193	-2.27061	-1.82256	-2.16885	2.17962	-2.56206	-1.96814	chr14	39745251	39745527	+		novel	ENST00000280083	CTAGE5	intronic	276
chr14:50320333-50320597-	0.0356852	2.71105	down	0	0.5	-2.87429	-1.43543	0	0	0	0	0	0	0	0	0	3	0	0	-3.05286	-2.9098	-3.07605	-1.72457	-3.16051	-3.32193	-2.27061	-1.82256	-2.16885	2.17962	-2.56206	-1.96814	chr14	50320332	50320597	-		novel	ENST00000578231	RN7SL3	sense overlapping	265
chr14:50320334-50320598-	0.0356852	2.71105	down	0	0.5	-2.87429	-1.43543	0	0	0	0	0	0	0	0	0	3	0	0	-3.05286	-2.9098	-3.07605	-1.72457	-3.16051	-3.32193	-2.27061	-1.82256	-2.16885	2.17962	-2.56206	-1.96814	chr14	50320333	50320598	-		novel	ENST00000578231	RN7SL3	sense overlapping	265
chr14:50320429-50329420-	0.0356852	2.71105	down	0	0.5	-2.87429	-1.43543	0	0	0	0	0	0	0	0	0	3	0	0	-3.05286	-2.9098	-3.07605	-1.72457	-3.16051	-3.32193	-2.27061	-1.82256	-2.16885	2.17962	-2.56206	-1.96814	chr14	50320428	50329420	-		novel	uc021rst.1	Metazoa_SRP	sense overlapping	8992
chr14:51267853-51269794-	0.0356852	2.71105	down	0	0.5	-2.87429	-1.43543	0	0	0	0	0	0	0	0	0	3	0	0	-3.05286	-2.9098	-3.07605	-1.72457	-3.16051	-3.32193	-2.27061	-1.82256	-2.16885	2.17962	-2.56206	-1.96814	chr14	51267852	51269794	-		novel	ENST00000245441	NIN	intronic	1942
chr14:51267856-51269797-	0.0356852	2.71105	down	0	0.5	-2.87429	-1.43543	0	0	0	0	0	0	0	0	0	3	0	0	-3.05286	-2.9098	-3.07605	-1.72457	-3.16051	-3.32193	-2.27061	-1.82256	-2.16885	2.17962	-2.56206	-1.96814	chr14	51267855	51269797	-		novel	ENST00000245441	NIN	intronic	1942
chr14:52343643-52350378+	0.0356852	2.71105	down	0	0.5	-2.87429	-1.43543	0	0	0	0	0	0	0	0	0	3	0	0	-3.05286	-2.9098	-3.07605	-1.72457	-3.16051	-3.32193	-2.27061	-1.82256	-2.16885	2.17962	-2.56206	-1.96814	chr14	52343642	52350378	+		novel	ENST00000335281	GNG2	intronic	6736
chr14:59738068-59738222+	0.0356852	2.71105	down	0	0.5	-2.87429	-1.43543	0	0	0	0	0	0	0	0	0	3	0	0	-3.05286	-2.9098	-3.07605	-1.72457	-3.16051	-3.32193	-2.27061	-1.82256	-2.16885	2.17962	-2.56206	-1.96814	chr14	59738067	59738222	+		novel	ENST00000351081	DAAM1	intronic	155
chr14:59738075-59738229+	0.0356852	2.71105	down	0	0.5	-2.87429	-1.43543	0	0	0	0	0	0	0	0	0	3	0	0	-3.05286	-2.9098	-3.07605	-1.72457	-3.16051	-3.32193	-2.27061	-1.82256	-2.16885	2.17962	-2.56206	-1.96814	chr14	59738074	59738229	+		novel	ENST00000351081	DAAM1	intronic	155
chr14:73572584-73572748+	0.0356852	2.71105	down	0	0.5	-2.87429	-1.43543	0	0	0	0	0	0	0	0	0	3	0	0	-3.05286	-2.9098	-3.07605	-1.72457	-3.16051	-3.32193	-2.27061	-1.82256	-2.16885	2.17962	-2.56206	-1.96814	chr14	73572583	73572748	+		novel	NM_021239	RBM25	sense overlapping	165
chr14:74225631-74226556+	0.0356852	2.71105	down	0	0.5	-2.87429	-1.43543	0	0	0	0	0	0	0	0	0	3	0	0	-3.05286	-2.9098	-3.07605	-1.72457	-3.16051	-3.32193	-2.27061	-1.82256	-2.16885	2.17962	-2.56206	-1.96814	chr14	74225630	74226556	+		novel	NM_194278	ELMSAN1	antisense	926
chr14:75276649-75276957+	0.0356852	2.71105	down	0	0.5	-2.87429	-1.43543	0	0	0	0	0	0	0	0	0	3	0	0	-3.05286	-2.9098	-3.07605	-1.72457	-3.16051	-3.32193	-2.27061	-1.82256	-2.16885	2.17962	-2.56206	-1.96814	chr14	75276648	75276957	+		novel	NM_019589	YLPM1	sense overlapping	309
chr14:75276657-75276965+	0.0356852	2.71105	down	0	0.5	-2.87429	-1.43543	0	0	0	0	0	0	0	0	0	3	0	0	-3.05286	-2.9098	-3.07605	-1.72457	-3.16051	-3.32193	-2.27061	-1.82256	-2.16885	2.17962	-2.56206	-1.96814	chr14	75276656	75276965	+		novel	NM_019589	YLPM1	sense overlapping	309
chr14:102474641-102476202+	0.0356852	2.71105	down	0	0.5	-2.87429	-1.43543	0	0	0	0	0	0	0	0	0	3	0	0	-3.05286	-2.9098	-3.07605	-1.72457	-3.16051	-3.32193	-2.27061	-1.82256	-2.16885	2.17962	-2.56206	-1.96814	chr14	102474640	102476202	+		novel	NM_001376	DYNC1H1	sense overlapping	1562
chr15:38641623-38643365+	0.0356852	2.71105	down	0	0.5	-2.87429	-1.43543	0	0	0	0	0	0	0	0	0	3	0	0	-3.05286	-2.9098	-3.07605	-1.72457	-3.16051	-3.32193	-2.27061	-1.82256	-2.16885	2.17962	-2.56206	-1.96814	chr15	38641622	38643365	+		novel	NM_152594	SPRED1	sense overlapping	1743
chr15:51743842-51747425-	0.0356852	2.71105	down	0	0.5	-2.87429	-1.43543	0	0	0	0	0	0	0	0	0	3	0	0	-3.05286	-2.9098	-3.07605	-1.72457	-3.16051	-3.32193	-2.27061	-1.82256	-2.16885	2.17962	-2.56206	-1.96814	chr15	51743841	51747425	-	hsa_circ_0035277	circBase	NM_015263	DMXL2	exonic	223
chr15:52319372-52320336+	0.0356852	2.71105	down	0	0.5	-2.87429	-1.43543	0	0	0	0	0	0	0	0	0	3	0	0	-3.05286	-2.9098	-3.07605	-1.72457	-3.16051	-3.32193	-2.27061	-1.82256	-2.16885	2.17962	-2.56206	-1.96814	chr15	52319371	52320336	+		novel	ENST00000261845	MAPK6	intronic	965
chr15:81162735-81162979+	0.0356852	2.71105	down	0	0.5	-2.87429	-1.43543	0	0	0	0	0	0	0	0	0	3	0	0	-3.05286	-2.9098	-3.07605	-1.72457	-3.16051	-3.32193	-2.27061	-1.82256	-2.16885	2.17962	-2.56206	-1.96814	chr15	81162734	81162979	+		novel	ENST00000220244	KIAA1199	intronic	245
chr15:81162736-81162980+	0.0356852	2.71105	down	0	0.5	-2.87429	-1.43543	0	0	0	0	0	0	0	0	0	3	0	0	-3.05286	-2.9098	-3.07605	-1.72457	-3.16051	-3.32193	-2.27061	-1.82256	-2.16885	2.17962	-2.56206	-1.96814	chr15	81162735	81162980	+		novel	ENST00000220244	KIAA1199	intronic	245
chr16:1591653-1592036-	0.0356852	2.71105	down	0	0.5	-2.87429	-1.43543	0	0	0	0	0	0	0	0	0	3	0	0	-3.05286	-2.9098	-3.07605	-1.72457	-3.16051	-3.32193	-2.27061	-1.82256	-2.16885	2.17962	-2.56206	-1.96814	chr16	1591652	1592036	-		novel	ENST00000397417	IFT140	intronic	384
chr16:1591655-1592038-	0.0356852	2.71105	down	0	0.5	-2.87429	-1.43543	0	0	0	0	0	0	0	0	0	3	0	0	-3.05286	-2.9098	-3.07605	-1.72457	-3.16051	-3.32193	-2.27061	-1.82256	-2.16885	2.17962	-2.56206	-1.96814	chr16	1591654	1592038	-		novel	ENST00000397417	IFT140	intronic	384
chr16:2142501-2143164+	0.0356852	2.71105	down	0	0.5	-2.87429	-1.43543	0	0	0	0	0	0	0	0	0	3	0	0	-3.05286	-2.9098	-3.07605	-1.72457	-3.16051	-3.32193	-2.27061	-1.82256	-2.16885	2.17962	-2.56206	-1.96814	chr16	2142500	2143164	+		novel	ENST00000563284	RP11-304L19.1	sense overlapping	664
chr16:3606912-3607677-	0.0356852	2.71105	down	0	0.5	-2.87429	-1.43543	0	0	0	0	0	0	0	0	0	3	0	0	-3.05286	-2.9098	-3.07605	-1.72457	-3.16051	-3.32193	-2.27061	-1.82256	-2.16885	2.17962	-2.56206	-1.96814	chr16	3606911	3607677	-		novel	NM_178844	NLRC3	exonic	168
chr16:11019422-11024926+	0.0356852	2.71105	down	0	0.5	-2.87429	-1.43543	0	0	0	0	0	0	0	0	0	3	0	0	-3.05286	-2.9098	-3.07605	-1.72457	-3.16051	-3.32193	-2.27061	-1.82256	-2.16885	2.17962	-2.56206	-1.96814	chr16	11019421	11024926	+		novel	ENST00000324288	CIITA	sense overlapping	5505
chr16:11019428-11024932+	0.0356852	2.71105	down	0	0.5	-2.87429	-1.43543	0	0	0	0	0	0	0	0	0	3	0	0	-3.05286	-2.9098	-3.07605	-1.72457	-3.16051	-3.32193	-2.27061	-1.82256	-2.16885	2.17962	-2.56206	-1.96814	chr16	11019427	11024932	+		novel	ENST00000324288	CIITA	sense overlapping	5505
chr16:15814708-15815405-	0.0356852	2.71105	down	0	0.5	-2.87429	-1.43543	0	0	0	0	0	0	0	0	0	3	0	0	-3.05286	-2.9098	-3.07605	-1.72457	-3.16051	-3.32193	-2.27061	-1.82256	-2.16885	2.17962	-2.56206	-1.96814	chr16	15814707	15815405	-		novel	NM_002474	MYH11	sense overlapping	698
chr16:85701746-85704704+	0.0356852	2.71105	down	0	0.5	-2.87429	-1.43543	0	0	0	0	0	0	0	0	0	3	0	0	-3.05286	-2.9098	-3.07605	-1.72457	-3.16051	-3.32193	-2.27061	-1.82256	-2.16885	2.17962	-2.56206	-1.96814	chr16	85701745	85704704	+	hsa_circ_0040738	circBase	NM_014615	GSE1	exonic	389
chr17:1041402-1055459-	0.0356852	2.71105	down	0	0.5	-2.87429	-1.43543	0	0	0	0	0	0	0	0	0	3	0	0	-3.05286	-2.9098	-3.07605	-1.72457	-3.16051	-3.32193	-2.27061	-1.82256	-2.16885	2.17962	-2.56206	-1.96814	chr17	1041401	1055459	-		novel	ENST00000302538	ABR	intronic	14058
chr17:1041405-1055462-	0.0356852	2.71105	down	0	0.5	-2.87429	-1.43543	0	0	0	0	0	0	0	0	0	3	0	0	-3.05286	-2.9098	-3.07605	-1.72457	-3.16051	-3.32193	-2.27061	-1.82256	-2.16885	2.17962	-2.56206	-1.96814	chr17	1041404	1055462	-		novel	ENST00000302538	ABR	intronic	14058
chr17:2567366-2579386+	0.0356852	2.71105	down	0	0.5	-2.87429	-1.43543	0	0	0	0	0	0	0	0	0	3	0	0	-3.05286	-2.9098	-3.07605	-1.72457	-3.16051	-3.32193	-2.27061	-1.82256	-2.16885	2.17962	-2.56206	-1.96814	chr17	2567365	2579386	+		novel	ENST00000574816	PAFAH1B1	intronic	12021
chr17:2567371-2579391+	0.0356852	2.71105	down	0	0.5	-2.87429	-1.43543	0	0	0	0	0	0	0	0	0	3	0	0	-3.05286	-2.9098	-3.07605	-1.72457	-3.16051	-3.32193	-2.27061	-1.82256	-2.16885	2.17962	-2.56206	-1.96814	chr17	2567370	2579391	+		novel	ENST00000574816	PAFAH1B1	intronic	12021
chr17:2603747-2604026-	0.0356852	2.71105	down	0	0.5	-2.87429	-1.43543	0	0	0	0	0	0	0	0	0	3	0	0	-3.05286	-2.9098	-3.07605	-1.72457	-3.16051	-3.32193	-2.27061	-1.82256	-2.16885	2.17962	-2.56206	-1.96814	chr17	2603746	2604026	-		novel	NM_015229	CLUH	sense overlapping	280
chr17:7477888-7481749+	0.0356852	2.71105	down	0	0.5	-2.87429	-1.43543	0	0	0	0	0	0	0	0	0	3	0	0	-3.05286	-2.9098	-3.07605	-1.72457	-3.16051	-3.32193	-2.27061	-1.82256	-2.16885	2.17962	-2.56206	-1.96814	chr17	7477887	7481749	+		novel	NM_001416	EIF4A1	sense overlapping	3862
chr17:35640218-35641785-	0.0356852	2.71105	down	0	0.5	-2.87429	-1.43543	0	0	0	0	0	0	0	0	0	3	0	0	-3.05286	-2.9098	-3.07605	-1.72457	-3.16051	-3.32193	-2.27061	-1.82256	-2.16885	2.17962	-2.56206	-1.96814	chr17	35640217	35641785	-		novel	NM_198834	ACACA	sense overlapping	1568
chr17:37783216-37783553+	0.0356852	2.71105	down	0	0.5	-2.87429	-1.43543	0	0	0	0	0	0	0	0	0	3	0	0	-3.05286	-2.9098	-3.07605	-1.72457	-3.16051	-3.32193	-2.27061	-1.82256	-2.16885	2.17962	-2.56206	-1.96814	chr17	37783215	37783553	+		novel	ENST00000580825	PPP1R1B	intronic	338
chr17:37783220-37783557+	0.0356852	2.71105	down	0	0.5	-2.87429	-1.43543	0	0	0	0	0	0	0	0	0	3	0	0	-3.05286	-2.9098	-3.07605	-1.72457	-3.16051	-3.32193	-2.27061	-1.82256	-2.16885	2.17962	-2.56206	-1.96814	chr17	37783219	37783557	+		novel	ENST00000580825	PPP1R1B	intronic	338
chr17:48264064-48266354-	0.0356852	2.71105	down	0	0.5	-2.87429	-1.43543	0	0	0	0	0	0	0	0	0	3	0	0	-3.05286	-2.9098	-3.07605	-1.72457	-3.16051	-3.32193	-2.27061	-1.82256	-2.16885	2.17962	-2.56206	-1.96814	chr17	48264063	48266354	-		novel	NM_000088	COL1A1	sense overlapping	2291
chr17:48264066-48266356-	0.0356852	2.71105	down	0	0.5	-2.87429	-1.43543	0	0	0	0	0	0	0	0	0	3	0	0	-3.05286	-2.9098	-3.07605	-1.72457	-3.16051	-3.32193	-2.27061	-1.82256	-2.16885	2.17962	-2.56206	-1.96814	chr17	48264065	48266356	-		novel	NM_000088	COL1A1	sense overlapping	2291
chr17:48773485-48774320-	0.0356852	2.71105	down	0	0.5	-2.87429	-1.43543	0	0	0	0	0	0	0	0	0	3	0	0	-3.05286	-2.9098	-3.07605	-1.72457	-3.16051	-3.32193	-2.27061	-1.82256	-2.16885	2.17962	-2.56206	-1.96814	chr17	48773484	48774320	-		novel	NM_052855	ANKRD40	sense overlapping	836
chr17:56428810-56429020-	0.0356852	2.71105	down	0	0.5	-2.87429	-1.43543	0	0	0	0	0	0	0	0	0	3	0	0	-3.05286	-2.9098	-3.07605	-1.72457	-3.16051	-3.32193	-2.27061	-1.82256	-2.16885	2.17962	-2.56206	-1.96814	chr17	56428809	56429020	-		novel	NM_003168	SUPT4H1	sense overlapping	211
chr17:57918200-57918594+	0.0356852	2.71105	down	0	0.5	-2.87429	-1.43543	0	0	0	0	0	0	0	0	0	3	0	0	-3.05286	-2.9098	-3.07605	-1.72457	-3.16051	-3.32193	-2.27061	-1.82256	-2.16885	2.17962	-2.56206	-1.96814	chr17	57918199	57918594	+		novel	ENST00000262291	VMP1	sense overlapping	395
chr17:57918201-57918595+	0.0356852	2.71105	down	0	0.5	-2.87429	-1.43543	0	0	0	0	0	0	0	0	0	3	0	0	-3.05286	-2.9098	-3.07605	-1.72457	-3.16051	-3.32193	-2.27061	-1.82256	-2.16885	2.17962	-2.56206	-1.96814	chr17	57918200	57918595	+		novel	ENST00000262291	VMP1	sense overlapping	395
chr17:58377435-58379323-	0.0356852	2.71105	down	0	0.5	-2.87429	-1.43543	0	0	0	0	0	0	0	0	0	3	0	0	-3.05286	-2.9098	-3.07605	-1.72457	-3.16051	-3.32193	-2.27061	-1.82256	-2.16885	2.17962	-2.56206	-1.96814	chr17	58377434	58379323	-		novel	ENST00000589335	USP32	intronic	1889
chr17:58377436-58379324-	0.0356852	2.71105	down	0	0.5	-2.87429	-1.43543	0	0	0	0	0	0	0	0	0	3	0	0	-3.05286	-2.9098	-3.07605	-1.72457	-3.16051	-3.32193	-2.27061	-1.82256	-2.16885	2.17962	-2.56206	-1.96814	chr17	58377435	58379324	-		novel	ENST00000589335	USP32	intronic	1889
chr17:61823508-61823705-	0.0356852	2.71105	down	0	0.5	-2.87429	-1.43543	0	0	0	0	0	0	0	0	0	3	0	0	-3.05286	-2.9098	-3.07605	-1.72457	-3.16051	-3.32193	-2.27061	-1.82256	-2.16885	2.17962	-2.56206	-1.96814	chr17	61823507	61823705	-		novel	ENST00000580553	RP11-51F16.8	intronic	198
chr17:61823511-61823708-	0.0356852	2.71105	down	0	0.5	-2.87429	-1.43543	0	0	0	0	0	0	0	0	0	3	0	0	-3.05286	-2.9098	-3.07605	-1.72457	-3.16051	-3.32193	-2.27061	-1.82256	-2.16885	2.17962	-2.56206	-1.96814	chr17	61823510	61823708	-		novel	ENST00000580553	RP11-51F16.8	intronic	198
chr17:75450602-75450791+	0.0356852	2.71105	down	0	0.5	-2.87429	-1.43543	0	0	0	0	0	0	0	0	0	3	0	0	-3.05286	-2.9098	-3.07605	-1.72457	-3.16051	-3.32193	-2.27061	-1.82256	-2.16885	2.17962	-2.56206	-1.96814	chr17	75450601	75450791	+		novel	ENST00000329047	SEPT9	intronic	190
chr17:76850581-76851219-	0.0356852	2.71105	down	0	0.5	-2.87429	-1.43543	0	0	0	0	0	0	0	0	0	3	0	0	-3.05286	-2.9098	-3.07605	-1.72457	-3.16051	-3.32193	-2.27061	-1.82256	-2.16885	2.17962	-2.56206	-1.96814	chr17	76850580	76851219	-		novel	NM_003255	TIMP2	sense overlapping	639
chr17:76850584-76851222-	0.0356852	2.71105	down	0	0.5	-2.87429	-1.43543	0	0	0	0	0	0	0	0	0	3	0	0	-3.05286	-2.9098	-3.07605	-1.72457	-3.16051	-3.32193	-2.27061	-1.82256	-2.16885	2.17962	-2.56206	-1.96814	chr17	76850583	76851222	-		novel	NM_003255	TIMP2	sense overlapping	639
chr18:774494-774663-	0.0356852	2.71105	down	0	0.5	-2.87429	-1.43543	0	0	0	0	0	0	0	0	0	3	0	0	-3.05286	-2.9098	-3.07605	-1.72457	-3.16051	-3.32193	-2.27061	-1.82256	-2.16885	2.17962	-2.56206	-1.96814	chr18	774493	774663	-		novel	ENST00000314574	YES1	intronic	170
chr18:29691717-29715938+	0.0356852	2.71105	down	0	0.5	-2.87429	-1.43543	0	0	0	0	0	0	0	0	0	3	0	0	-3.05286	-2.9098	-3.07605	-1.72457	-3.16051	-3.32193	-2.27061	-1.82256	-2.16885	2.17962	-2.56206	-1.96814	chr18	29691716	29715938	+		novel	NM_016271	RNF138	sense overlapping	24222
chr18:47672498-47672706-	0.0356852	2.71105	down	0	0.5	-2.87429	-1.43543	0	0	0	0	0	0	0	0	0	3	0	0	-3.05286	-2.9098	-3.07605	-1.72457	-3.16051	-3.32193	-2.27061	-1.82256	-2.16885	2.17962	-2.56206	-1.96814	chr18	47672497	47672706	-		novel	ENST00000285039	MYO5B	intronic	209
chr18:47672501-47672709-	0.0356852	2.71105	down	0	0.5	-2.87429	-1.43543	0	0	0	0	0	0	0	0	0	3	0	0	-3.05286	-2.9098	-3.07605	-1.72457	-3.16051	-3.32193	-2.27061	-1.82256	-2.16885	2.17962	-2.56206	-1.96814	chr18	47672500	47672709	-		novel	ENST00000285039	MYO5B	intronic	209
chr19:897502-897656-	0.0356852	2.71105	down	0	0.5	-2.87429	-1.43543	0	0	0	0	0	0	0	0	0	3	0	0	-3.05286	-2.9098	-3.07605	-1.72457	-3.16051	-3.32193	-2.27061	-1.82256	-2.16885	2.17962	-2.56206	-1.96814	chr19	897501	897656	-		novel	NM_138774	R3HDM4	sense overlapping	155
chr19:897503-897657-	0.0356852	2.71105	down	0	0.5	-2.87429	-1.43543	0	0	0	0	0	0	0	0	0	3	0	0	-3.05286	-2.9098	-3.07605	-1.72457	-3.16051	-3.32193	-2.27061	-1.82256	-2.16885	2.17962	-2.56206	-1.96814	chr19	897502	897657	-		novel	NM_138774	R3HDM4	sense overlapping	155
chr19:4430546-4432204+	0.0356852	2.71105	down	0	0.5	-2.87429	-1.43543	0	0	0	0	0	0	0	0	0	3	0	0	-3.05286	-2.9098	-3.07605	-1.72457	-3.16051	-3.32193	-2.27061	-1.82256	-2.16885	2.17962	-2.56206	-1.96814	chr19	4430545	4432204	+	hsa_circ_0006240	circBase	NM_005483	CHAF1A	exonic	349
chr19:5623151-5623378+	0.0356852	2.71105	down	0	0.5	-2.87429	-1.43543	0	0	0	0	0	0	0	0	0	3	0	0	-3.05286	-2.9098	-3.07605	-1.72457	-3.16051	-3.32193	-2.27061	-1.82256	-2.16885	2.17962	-2.56206	-1.96814	chr19	5623150	5623378	+		novel	NM_002967	SAFB	sense overlapping	228
chr19:6034527-6037047-	0.0356852	2.71105	down	0	0.5	-2.87429	-1.43543	0	0	0	0	0	0	0	0	0	3	0	0	-3.05286	-2.9098	-3.07605	-1.72457	-3.16051	-3.32193	-2.27061	-1.82256	-2.16885	2.17962	-2.56206	-1.96814	chr19	6034526	6037047	-		novel	ENST00000303657	RFX2	intronic	2521
chr19:6034529-6037049-	0.0356852	2.71105	down	0	0.5	-2.87429	-1.43543	0	0	0	0	0	0	0	0	0	3	0	0	-3.05286	-2.9098	-3.07605	-1.72457	-3.16051	-3.32193	-2.27061	-1.82256	-2.16885	2.17962	-2.56206	-1.96814	chr19	6034528	6037049	-		novel	ENST00000303657	RFX2	intronic	2521
chr19:12783661-12784130-	0.0356852	2.71105	down	0	0.5	-2.87429	-1.43543	0	0	0	0	0	0	0	0	0	3	0	0	-3.05286	-2.9098	-3.07605	-1.72457	-3.16051	-3.32193	-2.27061	-1.82256	-2.16885	2.17962	-2.56206	-1.96814	chr19	12783660	12784130	-		novel	NM_032332	WDR83	antisense	470
chr19:23549067-23552163-	0.0356852	2.71105	down	0	0.5	-2.87429	-1.43543	0	0	0	0	0	0	0	0	0	3	0	0	-3.05286	-2.9098	-3.07605	-1.72457	-3.16051	-3.32193	-2.27061	-1.82256	-2.16885	2.17962	-2.56206	-1.96814	chr19	23549066	23552163	-		novel	ENST00000300619	ZNF91	intronic	3097
chr19:44169592-44171817+	0.0356852	2.71105	down	0	0.5	-2.87429	-1.43543	0	0	0	0	0	0	0	0	0	3	0	0	-3.05286	-2.9098	-3.07605	-1.72457	-3.16051	-3.32193	-2.27061	-1.82256	-2.16885	2.17962	-2.56206	-1.96814	chr19	44169591	44171817	+		novel	NM_002659	PLAUR	antisense	2226
chr19:44172607-44173050-	0.0356852	2.71105	down	0	0.5	-2.87429	-1.43543	0	0	0	0	0	0	0	0	0	3	0	0	-3.05286	-2.9098	-3.07605	-1.72457	-3.16051	-3.32193	-2.27061	-1.82256	-2.16885	2.17962	-2.56206	-1.96814	chr19	44172606	44173050	-		novel	ENST00000221264	PLAUR	intronic	444
chr19:44172609-44173052-	0.0356852	2.71105	down	0	0.5	-2.87429	-1.43543	0	0	0	0	0	0	0	0	0	3	0	0	-3.05286	-2.9098	-3.07605	-1.72457	-3.16051	-3.32193	-2.27061	-1.82256	-2.16885	2.17962	-2.56206	-1.96814	chr19	44172608	44173052	-		novel	ENST00000221264	PLAUR	intronic	444
chr2:3141599-3141807+	0.0356852	2.71105	down	0	0.5	-2.87429	-1.43543	0	0	0	0	0	0	0	0	0	3	0	0	-3.05286	-2.9098	-3.07605	-1.72457	-3.16051	-3.32193	-2.27061	-1.82256	-2.16885	2.17962	-2.56206	-1.96814	chr2	3141598	3141807	+		novel	ENST00000419347	AC019118.3	antisense	209
chr2:61149329-61149532+	0.0356852	2.71105	down	0	0.5	-2.87429	-1.43543	0	0	0	0	0	0	0	0	0	3	0	0	-3.05286	-2.9098	-3.07605	-1.72457	-3.16051	-3.32193	-2.27061	-1.82256	-2.16885	2.17962	-2.56206	-1.96814	chr2	61149328	61149532	+		novel	NM_002908	REL	sense overlapping	204
chr2:111978335-112036385-	0.0356852	2.71105	down	0	0.5	-2.87429	-1.43543	0	0	0	0	0	0	0	0	0	3	0	0	-3.05286	-2.9098	-3.07605	-1.72457	-3.16051	-3.32193	-2.27061	-1.82256	-2.16885	2.17962	-2.56206	-1.96814	chr2	111978334	112036385	-		novel	ENST00000609220	MIR4435-1HG	intronic	58051
chr2:120960986-120961215-	0.0356852	2.71105	down	0	0.5	-2.87429	-1.43543	0	0	0	0	0	0	0	0	0	3	0	0	-3.05286	-2.9098	-3.07605	-1.72457	-3.16051	-3.32193	-2.27061	-1.82256	-2.16885	2.17962	-2.56206	-1.96814	chr2	120960985	120961215	-		novel	ENST00000455707	AC012363.4	intronic	230
chr2:164533369-164536628-	0.0356852	2.71105	down	0	0.5	-2.87429	-1.43543	0	0	0	0	0	0	0	0	0	3	0	0	-3.05286	-2.9098	-3.07605	-1.72457	-3.16051	-3.32193	-2.27061	-1.82256	-2.16885	2.17962	-2.56206	-1.96814	chr2	164533368	164536628	-		novel	ENST00000333129	FIGN	intronic	3260
chr2:164533370-164536629-	0.0356852	2.71105	down	0	0.5	-2.87429	-1.43543	0	0	0	0	0	0	0	0	0	3	0	0	-3.05286	-2.9098	-3.07605	-1.72457	-3.16051	-3.32193	-2.27061	-1.82256	-2.16885	2.17962	-2.56206	-1.96814	chr2	164533369	164536629	-		novel	ENST00000333129	FIGN	intronic	3260
chr2:189863006-189867785+	0.0356852	2.71105	down	0	0.5	-2.87429	-1.43543	0	0	0	0	0	0	0	0	0	3	0	0	-3.05286	-2.9098	-3.07605	-1.72457	-3.16051	-3.32193	-2.27061	-1.82256	-2.16885	2.17962	-2.56206	-1.96814	chr2	189863005	189867785	+		novel	NM_000090	COL3A1	sense overlapping	4780
chr2:232576617-232577177+	0.0356852	2.71105	down	0	0.5	-2.87429	-1.43543	0	0	0	0	0	0	0	0	0	3	0	0	-3.05286	-2.9098	-3.07605	-1.72457	-3.16051	-3.32193	-2.27061	-1.82256	-2.16885	2.17962	-2.56206	-1.96814	chr2	232576616	232577177	+		novel	NM_002823	PTMA	sense overlapping	561
chr2:233547140-233547402+	0.0356852	2.71105	down	0	0.5	-2.87429	-1.43543	0	0	0	0	0	0	0	0	0	3	0	0	-3.05286	-2.9098	-3.07605	-1.72457	-3.16051	-3.32193	-2.27061	-1.82256	-2.16885	2.17962	-2.56206	-1.96814	chr2	233547139	233547402	+		novel	NM_025202	EFHD1	sense overlapping	263
chr2:233547141-233547403+	0.0356852	2.71105	down	0	0.5	-2.87429	-1.43543	0	0	0	0	0	0	0	0	0	3	0	0	-3.05286	-2.9098	-3.07605	-1.72457	-3.16051	-3.32193	-2.27061	-1.82256	-2.16885	2.17962	-2.56206	-1.96814	chr2	233547140	233547403	+		novel	NM_025202	EFHD1	sense overlapping	263
chr20:4764920-4768384-	0.0356852	2.71105	down	0	0.5	-2.87429	-1.43543	0	0	0	0	0	0	0	0	0	3	0	0	-3.05286	-2.9098	-3.07605	-1.72457	-3.16051	-3.32193	-2.27061	-1.82256	-2.16885	2.17962	-2.56206	-1.96814	chr20	4764919	4768384	-		novel	NM_014737	RASSF2	sense overlapping	3465
chr20:5586695-5586880-	0.0356852	2.71105	down	0	0.5	-2.87429	-1.43543	0	0	0	0	0	0	0	0	0	3	0	0	-3.05286	-2.9098	-3.07605	-1.72457	-3.16051	-3.32193	-2.27061	-1.82256	-2.16885	2.17962	-2.56206	-1.96814	chr20	5586694	5586880	-		novel	ENST00000379019	GPCPD1	intronic	186
chr20:5586696-5586881-	0.0356852	2.71105	down	0	0.5	-2.87429	-1.43543	0	0	0	0	0	0	0	0	0	3	0	0	-3.05286	-2.9098	-3.07605	-1.72457	-3.16051	-3.32193	-2.27061	-1.82256	-2.16885	2.17962	-2.56206	-1.96814	chr20	5586695	5586881	-		novel	ENST00000379019	GPCPD1	intronic	186
chr20:16360624-16360799+	0.0356852	2.71105	down	0	0.5	-2.87429	-1.43543	0	0	0	0	0	0	0	0	0	3	0	0	-3.05286	-2.9098	-3.07605	-1.72457	-3.16051	-3.32193	-2.27061	-1.82256	-2.16885	2.17962	-2.56206	-1.96814	chr20	16360623	16360799	+		novel	NM_024704	KIF16B	antisense	176
chr20:30263424-30263579-	0.0356852	2.71105	down	0	0.5	-2.87429	-1.43543	0	0	0	0	0	0	0	0	0	3	0	0	-3.05286	-2.9098	-3.07605	-1.72457	-3.16051	-3.32193	-2.27061	-1.82256	-2.16885	2.17962	-2.56206	-1.96814	chr20	30263423	30263579	-		novel	uc002wwk.3	BCL2L1	intronic	156
chr20:30263426-30263581-	0.0356852	2.71105	down	0	0.5	-2.87429	-1.43543	0	0	0	0	0	0	0	0	0	3	0	0	-3.05286	-2.9098	-3.07605	-1.72457	-3.16051	-3.32193	-2.27061	-1.82256	-2.16885	2.17962	-2.56206	-1.96814	chr20	30263425	30263581	-		novel	uc002wwk.3	BCL2L1	intronic	156
chr20:34257408-34257678-	0.0356852	2.71105	down	0	0.5	-2.87429	-1.43543	0	0	0	0	0	0	0	0	0	3	0	0	-3.05286	-2.9098	-3.07605	-1.72457	-3.16051	-3.32193	-2.27061	-1.82256	-2.16885	2.17962	-2.56206	-1.96814	chr20	34257407	34257678	-		novel	ENST00000441563	RP1-309K20.6	intronic	271
chr20:34257409-34257679-	0.0356852	2.71105	down	0	0.5	-2.87429	-1.43543	0	0	0	0	0	0	0	0	0	3	0	0	-3.05286	-2.9098	-3.07605	-1.72457	-3.16051	-3.32193	-2.27061	-1.82256	-2.16885	2.17962	-2.56206	-1.96814	chr20	34257408	34257679	-		novel	ENST00000441563	RP1-309K20.6	intronic	271
chr20:35236118-35238133+	0.0356852	2.71105	down	0	0.5	-2.87429	-1.43543	0	0	0	0	0	0	0	0	0	3	0	0	-3.05286	-2.9098	-3.07605	-1.72457	-3.16051	-3.32193	-2.27061	-1.82256	-2.16885	2.17962	-2.56206	-1.96814	chr20	35236117	35238133	+	hsa_circ_0060193	circBase	NM_018840	C20orf24	exonic	234
chr20:42988820-42988984-	0.0356852	2.71105	down	0	0.5	-2.87429	-1.43543	0	0	0	0	0	0	0	0	0	3	0	0	-3.05286	-2.9098	-3.07605	-1.72457	-3.16051	-3.32193	-2.27061	-1.82256	-2.16885	2.17962	-2.56206	-1.96814	chr20	42988819	42988984	-		novel	NM_175914	HNF4A	antisense	165
chr20:42988824-42988988-	0.0356852	2.71105	down	0	0.5	-2.87429	-1.43543	0	0	0	0	0	0	0	0	0	3	0	0	-3.05286	-2.9098	-3.07605	-1.72457	-3.16051	-3.32193	-2.27061	-1.82256	-2.16885	2.17962	-2.56206	-1.96814	chr20	42988823	42988988	-		novel	NM_175914	HNF4A	antisense	165
chr20:48569546-48569812+	0.0356852	2.71105	down	0	0.5	-2.87429	-1.43543	0	0	0	0	0	0	0	0	0	3	0	0	-3.05286	-2.9098	-3.07605	-1.72457	-3.16051	-3.32193	-2.27061	-1.82256	-2.16885	2.17962	-2.56206	-1.96814	chr20	48569545	48569812	+		novel	NM_018683	RNF114	sense overlapping	267
chr20:48569549-48569815+	0.0356852	2.71105	down	0	0.5	-2.87429	-1.43543	0	0	0	0	0	0	0	0	0	3	0	0	-3.05286	-2.9098	-3.07605	-1.72457	-3.16051	-3.32193	-2.27061	-1.82256	-2.16885	2.17962	-2.56206	-1.96814	chr20	48569548	48569815	+		novel	NM_018683	RNF114	sense overlapping	267
chr20:54978524-54978747+	0.0356852	2.71105	down	0	0.5	-2.87429	-1.43543	0	0	0	0	0	0	0	0	0	3	0	0	-3.05286	-2.9098	-3.07605	-1.72457	-3.16051	-3.32193	-2.27061	-1.82256	-2.16885	2.17962	-2.56206	-1.96814	chr20	54978523	54978747	+		novel	NM_001324	CSTF1	sense overlapping	224
chr20:54978530-54978753+	0.0356852	2.71105	down	0	0.5	-2.87429	-1.43543	0	0	0	0	0	0	0	0	0	3	0	0	-3.05286	-2.9098	-3.07605	-1.72457	-3.16051	-3.32193	-2.27061	-1.82256	-2.16885	2.17962	-2.56206	-1.96814	chr20	54978529	54978753	+		novel	NM_001324	CSTF1	sense overlapping	224
chr20:55928552-55928797+	0.0356852	2.71105	down	0	0.5	-2.87429	-1.43543	0	0	0	0	0	0	0	0	0	3	0	0	-3.05286	-2.9098	-3.07605	-1.72457	-3.16051	-3.32193	-2.27061	-1.82256	-2.16885	2.17962	-2.56206	-1.96814	chr20	55928551	55928797	+		novel	uc021wfc.1	MIR5095	intronic	246
chr20:57480513-57484244+	0.0356852	2.71105	down	0	0.5	-2.87429	-1.43543	0	0	0	0	0	0	0	0	0	3	0	0	-3.05286	-2.9098	-3.07605	-1.72457	-3.16051	-3.32193	-2.27061	-1.82256	-2.16885	2.17962	-2.56206	-1.96814	chr20	57480512	57484244	+		novel	NM_000516	GNAS	sense overlapping	3732
chr20:60818392-60818816+	0.0356852	2.71105	down	0	0.5	-2.87429	-1.43543	0	0	0	0	0	0	0	0	0	3	0	0	-3.05286	-2.9098	-3.07605	-1.72457	-3.16051	-3.32193	-2.27061	-1.82256	-2.16885	2.17962	-2.56206	-1.96814	chr20	60818391	60818816	+		novel	ENST00000313733	OSBPL2	intronic	425
chr20:62312427-62312595-	0.0356852	2.71105	down	0	0.5	-2.87429	-1.43543	0	0	0	0	0	0	0	0	0	3	0	0	-3.05286	-2.9098	-3.07605	-1.72457	-3.16051	-3.32193	-2.27061	-1.82256	-2.16885	2.17962	-2.56206	-1.96814	chr20	62312426	62312595	-		novel	NM_016434	RTEL1	antisense	169
chr20:62312432-62312600-	0.0356852	2.71105	down	0	0.5	-2.87429	-1.43543	0	0	0	0	0	0	0	0	0	3	0	0	-3.05286	-2.9098	-3.07605	-1.72457	-3.16051	-3.32193	-2.27061	-1.82256	-2.16885	2.17962	-2.56206	-1.96814	chr20	62312431	62312600	-		novel	NM_016434	RTEL1	antisense	169
chr20:62564787-62565103+	0.0356852	2.71105	down	0	0.5	-2.87429	-1.43543	0	0	0	0	0	0	0	0	0	3	0	0	-3.05286	-2.9098	-3.07605	-1.72457	-3.16051	-3.32193	-2.27061	-1.82256	-2.16885	2.17962	-2.56206	-1.96814	chr20	62564786	62565103	+		novel	NM_025219	DNAJC5	sense overlapping	317
chr21:9825632-9825795+	0.0356852	2.71105	down	0	0.5	-2.87429	-1.43543	0	0	0	0	0	0	0	0	0	3	0	0	-3.05286	-2.9098	-3.07605	-1.72457	-3.16051	-3.32193	-2.27061	-1.82256	-2.16885	2.17962	-2.56206	-1.96814	chr21	9825631	9825795	+		novel	TCONS_00029193	XLOC_013852	sense overlapping	164
chr21:9825674-9825908+	0.0356852	2.71105	down	0	0.5	-2.87429	-1.43543	0	0	0	0	0	0	0	0	0	3	0	0	-3.05286	-2.9098	-3.07605	-1.72457	-3.16051	-3.32193	-2.27061	-1.82256	-2.16885	2.17962	-2.56206	-1.96814	chr21	9825673	9825908	+		novel	NR_037421	MIR3648-1	sense overlapping	235
chr21:9825686-9825920+	0.0356852	2.71105	down	0	0.5	-2.87429	-1.43543	0	0	0	0	0	0	0	0	0	3	0	0	-3.05286	-2.9098	-3.07605	-1.72457	-3.16051	-3.32193	-2.27061	-1.82256	-2.16885	2.17962	-2.56206	-1.96814	chr21	9825685	9825920	+		novel	NR_037421	MIR3648-1	sense overlapping	235
chr21:9826605-9826924+	0.0356852	2.71105	down	0	0.5	-2.87429	-1.43543	0	0	0	0	0	0	0	0	0	3	0	0	-3.05286	-2.9098	-3.07605	-1.72457	-3.16051	-3.32193	-2.27061	-1.82256	-2.16885	2.17962	-2.56206	-1.96814	chr21	9826604	9826924	+		novel	TCONS_00029068	XLOC_013994	antisense	320
chr21:9827104-9827305+	0.0356852	2.71105	down	0	0.5	-2.87429	-1.43543	0	0	0	0	0	0	0	0	0	3	0	0	-3.05286	-2.9098	-3.07605	-1.72457	-3.16051	-3.32193	-2.27061	-1.82256	-2.16885	2.17962	-2.56206	-1.96814	chr21	9827103	9827305	+		novel	TCONS_00029068	XLOC_013994	antisense	202
chr21:9827329-9827486+	0.0356852	2.71105	down	0	0.5	-2.87429	-1.43543	0	0	0	0	0	0	0	0	0	3	0	0	-3.05286	-2.9098	-3.07605	-1.72457	-3.16051	-3.32193	-2.27061	-1.82256	-2.16885	2.17962	-2.56206	-1.96814	chr21	9827328	9827486	+		novel	TCONS_00029068	XLOC_013994	antisense	158
chr21:9827329-9827530+	0.0356852	2.71105	down	0	0.5	-2.87429	-1.43543	0	0	0	0	0	0	0	0	0	3	0	0	-3.05286	-2.9098	-3.07605	-1.72457	-3.16051	-3.32193	-2.27061	-1.82256	-2.16885	2.17962	-2.56206	-1.96814	chr21	9827328	9827530	+		novel	TCONS_00029068	XLOC_013994	antisense	202
chr21:9827330-9827487+	0.0356852	2.71105	down	0	0.5	-2.87429	-1.43543	0	0	0	0	0	0	0	0	0	3	0	0	-3.05286	-2.9098	-3.07605	-1.72457	-3.16051	-3.32193	-2.27061	-1.82256	-2.16885	2.17962	-2.56206	-1.96814	chr21	9827329	9827487	+		novel	TCONS_00029068	XLOC_013994	antisense	158
chr21:9827330-9827531+	0.0356852	2.71105	down	0	0.5	-2.87429	-1.43543	0	0	0	0	0	0	0	0	0	3	0	0	-3.05286	-2.9098	-3.07605	-1.72457	-3.16051	-3.32193	-2.27061	-1.82256	-2.16885	2.17962	-2.56206	-1.96814	chr21	9827329	9827531	+		novel	TCONS_00029068	XLOC_013994	antisense	202
chr21:9827341-9827501+	0.0356852	2.71105	down	0	0.5	-2.87429	-1.43543	0	0	0	0	0	0	0	0	0	3	0	0	-3.05286	-2.9098	-3.07605	-1.72457	-3.16051	-3.32193	-2.27061	-1.82256	-2.16885	2.17962	-2.56206	-1.96814	chr21	9827340	9827501	+		novel	TCONS_00029068	XLOC_013994	antisense	161
chr21:9827347-9827507+	0.0356852	2.71105	down	0	0.5	-2.87429	-1.43543	0	0	0	0	0	0	0	0	0	3	0	0	-3.05286	-2.9098	-3.07605	-1.72457	-3.16051	-3.32193	-2.27061	-1.82256	-2.16885	2.17962	-2.56206	-1.96814	chr21	9827346	9827507	+		novel	TCONS_00029068	XLOC_013994	antisense	161
chr21:38309089-38309339-	0.0356852	2.71105	down	0	0.5	-2.87429	-1.43543	0	0	0	0	0	0	0	0	0	3	0	0	-3.05286	-2.9098	-3.07605	-1.72457	-3.16051	-3.32193	-2.27061	-1.82256	-2.16885	2.17962	-2.56206	-1.96814	chr21	38309088	38309339	-		novel	NM_000411	HLCS	sense overlapping	251
chr21:38309091-38309341-	0.0356852	2.71105	down	0	0.5	-2.87429	-1.43543	0	0	0	0	0	0	0	0	0	3	0	0	-3.05286	-2.9098	-3.07605	-1.72457	-3.16051	-3.32193	-2.27061	-1.82256	-2.16885	2.17962	-2.56206	-1.96814	chr21	38309090	38309341	-		novel	NM_000411	HLCS	sense overlapping	251
chr22:18465283-18465964-	0.0356852	2.71105	down	0	0.5	-2.87429	-1.43543	0	0	0	0	0	0	0	0	0	3	0	0	-3.05286	-2.9098	-3.07605	-1.72457	-3.16051	-3.32193	-2.27061	-1.82256	-2.16885	2.17962	-2.56206	-1.96814	chr22	18465282	18465964	-		novel	ENST00000207726	MICAL3	intronic	682
chr22:23984059-23988962-	0.0356852	2.71105	down	0	0.5	-2.87429	-1.43543	0	0	0	0	0	0	0	0	0	3	0	0	-3.05286	-2.9098	-3.07605	-1.72457	-3.16051	-3.32193	-2.27061	-1.82256	-2.16885	2.17962	-2.56206	-1.96814	chr22	23984058	23988962	-		novel	ENST00000422506	GUSBP11	intronic	4904
chr22:23984065-23988968-	0.0356852	2.71105	down	0	0.5	-2.87429	-1.43543	0	0	0	0	0	0	0	0	0	3	0	0	-3.05286	-2.9098	-3.07605	-1.72457	-3.16051	-3.32193	-2.27061	-1.82256	-2.16885	2.17962	-2.56206	-1.96814	chr22	23984064	23988968	-		novel	ENST00000422506	GUSBP11	intronic	4904
chr22:46780440-46785396-	0.0356852	2.71105	down	0	0.5	-2.87429	-1.43543	0	0	0	0	0	0	0	0	0	3	0	0	-3.05286	-2.9098	-3.07605	-1.72457	-3.16051	-3.32193	-2.27061	-1.82256	-2.16885	2.17962	-2.56206	-1.96814	chr22	46780439	46785396	-	hsa_circ_0063809	circBase	NM_014246	CELSR1	exonic	538
chr3:5232420-5233714+	0.0356852	2.71105	down	0	0.5	-2.87429	-1.43543	0	0	0	0	0	0	0	0	0	3	0	0	-3.05286	-2.9098	-3.07605	-1.72457	-3.16051	-3.32193	-2.27061	-1.82256	-2.16885	2.17962	-2.56206	-1.96814	chr3	5232419	5233714	+		novel	ENST00000256497	EDEM1	intronic	1295
chr3:5232422-5233716+	0.0356852	2.71105	down	0	0.5	-2.87429	-1.43543	0	0	0	0	0	0	0	0	0	3	0	0	-3.05286	-2.9098	-3.07605	-1.72457	-3.16051	-3.32193	-2.27061	-1.82256	-2.16885	2.17962	-2.56206	-1.96814	chr3	5232421	5233716	+		novel	ENST00000256497	EDEM1	intronic	1295
chr3:46982512-47018221-	0.0356852	2.71105	down	0	0.5	-2.87429	-1.43543	0	0	0	0	0	0	0	0	0	3	0	0	-3.05286	-2.9098	-3.07605	-1.72457	-3.16051	-3.32193	-2.27061	-1.82256	-2.16885	2.17962	-2.56206	-1.96814	chr3	46982511	47018221	-		novel	NM_144716	CCDC12	sense overlapping	35710
chr3:46982516-47018225-	0.0356852	2.71105	down	0	0.5	-2.87429	-1.43543	0	0	0	0	0	0	0	0	0	3	0	0	-3.05286	-2.9098	-3.07605	-1.72457	-3.16051	-3.32193	-2.27061	-1.82256	-2.16885	2.17962	-2.56206	-1.96814	chr3	46982515	47018225	-		novel	NM_144716	CCDC12	sense overlapping	35710
chr3:52392711-52393300+	0.0356852	2.71105	down	0	0.5	-2.87429	-1.43543	0	0	0	0	0	0	0	0	0	3	0	0	-3.05286	-2.9098	-3.07605	-1.72457	-3.16051	-3.32193	-2.27061	-1.82256	-2.16885	2.17962	-2.56206	-1.96814	chr3	52392710	52393300	+		novel	NM_015512	DNAH1	sense overlapping	590
chr3:60031435-60031945-	0.0356852	2.71105	down	0	0.5	-2.87429	-1.43543	0	0	0	0	0	0	0	0	0	3	0	0	-3.05286	-2.9098	-3.07605	-1.72457	-3.16051	-3.32193	-2.27061	-1.82256	-2.16885	2.17962	-2.56206	-1.96814	chr3	60031434	60031945	-		novel	ENST00000341848	FHIT	intronic	511
chr3:60031436-60031946-	0.0356852	2.71105	down	0	0.5	-2.87429	-1.43543	0	0	0	0	0	0	0	0	0	3	0	0	-3.05286	-2.9098	-3.07605	-1.72457	-3.16051	-3.32193	-2.27061	-1.82256	-2.16885	2.17962	-2.56206	-1.96814	chr3	60031435	60031946	-		novel	ENST00000341848	FHIT	intronic	511
chr3:121435961-121437329-	0.0356852	2.71105	down	0	0.5	-2.87429	-1.43543	0	0	0	0	0	0	0	0	0	3	0	0	-3.05286	-2.9098	-3.07605	-1.72457	-3.16051	-3.32193	-2.27061	-1.82256	-2.16885	2.17962	-2.56206	-1.96814	chr3	121435960	121437329	-		novel	NM_004487	GOLGB1	sense overlapping	1369
chr3:124141656-124149586+	0.0356852	2.71105	down	0	0.5	-2.87429	-1.43543	0	0	0	0	0	0	0	0	0	3	0	0	-3.05286	-2.9098	-3.07605	-1.72457	-3.16051	-3.32193	-2.27061	-1.82256	-2.16885	2.17962	-2.56206	-1.96814	chr3	124141655	124149586	+		novel	NM_003947	KALRN	sense overlapping	7931
chr3:124141659-124149589+	0.0356852	2.71105	down	0	0.5	-2.87429	-1.43543	0	0	0	0	0	0	0	0	0	3	0	0	-3.05286	-2.9098	-3.07605	-1.72457	-3.16051	-3.32193	-2.27061	-1.82256	-2.16885	2.17962	-2.56206	-1.96814	chr3	124141658	124149589	+		novel	NM_003947	KALRN	sense overlapping	7931
chr3:125069682-125069858-	0.0356852	2.71105	down	0	0.5	-2.87429	-1.43543	0	0	0	0	0	0	0	0	0	3	0	0	-3.05286	-2.9098	-3.07605	-1.72457	-3.16051	-3.32193	-2.27061	-1.82256	-2.16885	2.17962	-2.56206	-1.96814	chr3	125069681	125069858	-		novel	ENST00000360647	ZNF148	intronic	177
chr3:125069689-125069865-	0.0356852	2.71105	down	0	0.5	-2.87429	-1.43543	0	0	0	0	0	0	0	0	0	3	0	0	-3.05286	-2.9098	-3.07605	-1.72457	-3.16051	-3.32193	-2.27061	-1.82256	-2.16885	2.17962	-2.56206	-1.96814	chr3	125069688	125069865	-		novel	ENST00000360647	ZNF148	intronic	177
chr3:156411809-156413814+	0.0356852	2.71105	down	0	0.5	-2.87429	-1.43543	0	0	0	0	0	0	0	0	0	3	0	0	-3.05286	-2.9098	-3.07605	-1.72457	-3.16051	-3.32193	-2.27061	-1.82256	-2.16885	2.17962	-2.56206	-1.96814	chr3	156411808	156413814	+	hsa_circ_0006999	circBase	NM_015508	TIPARP	exonic	330
chr3:176742105-176742636-	0.0356852	2.71105	down	0	0.5	-2.87429	-1.43543	0	0	0	0	0	0	0	0	0	3	0	0	-3.05286	-2.9098	-3.07605	-1.72457	-3.16051	-3.32193	-2.27061	-1.82256	-2.16885	2.17962	-2.56206	-1.96814	chr3	176742104	176742636	-		novel	NM_024665	TBL1XR1	sense overlapping	532
chr3:187935089-187935355+	0.0356852	2.71105	down	0	0.5	-2.87429	-1.43543	0	0	0	0	0	0	0	0	0	3	0	0	-3.05286	-2.9098	-3.07605	-1.72457	-3.16051	-3.32193	-2.27061	-1.82256	-2.16885	2.17962	-2.56206	-1.96814	chr3	187935088	187935355	+		novel	ENST00000312675	LPP	intronic	267
chr3:196729806-196730025-	0.0356852	2.71105	down	0	0.5	-2.87429	-1.43543	0	0	0	0	0	0	0	0	0	3	0	0	-3.05286	-2.9098	-3.07605	-1.72457	-3.16051	-3.32193	-2.27061	-1.82256	-2.16885	2.17962	-2.56206	-1.96814	chr3	196729805	196730025	-		novel	ENST00000469783	MFI2	intronic	220
chr4:511797-512853+	0.0356852	2.71105	down	0	0.5	-2.87429	-1.43543	0	0	0	0	0	0	0	0	0	3	0	0	-3.05286	-2.9098	-3.07605	-1.72457	-3.16051	-3.32193	-2.27061	-1.82256	-2.16885	2.17962	-2.56206	-1.96814	chr4	511796	512853	+		novel	ENST00000296306	PIGG	intronic	1057
chr4:511799-512855+	0.0356852	2.71105	down	0	0.5	-2.87429	-1.43543	0	0	0	0	0	0	0	0	0	3	0	0	-3.05286	-2.9098	-3.07605	-1.72457	-3.16051	-3.32193	-2.27061	-1.82256	-2.16885	2.17962	-2.56206	-1.96814	chr4	511798	512855	+		novel	ENST00000296306	PIGG	intronic	1057
chr4:1921505-1929939+	0.0356852	2.71105	down	0	0.5	-2.87429	-1.43543	0	0	0	0	0	0	0	0	0	3	0	0	-3.05286	-2.9098	-3.07605	-1.72457	-3.16051	-3.32193	-2.27061	-1.82256	-2.16885	2.17962	-2.56206	-1.96814	chr4	1921504	1929939	+		novel	ENST00000312087	WHSC1	intronic	8435
chr4:1921506-1929940+	0.0356852	2.71105	down	0	0.5	-2.87429	-1.43543	0	0	0	0	0	0	0	0	0	3	0	0	-3.05286	-2.9098	-3.07605	-1.72457	-3.16051	-3.32193	-2.27061	-1.82256	-2.16885	2.17962	-2.56206	-1.96814	chr4	1921505	1929940	+		novel	ENST00000312087	WHSC1	intronic	8435
chr4:56277781-56284152+	0.0356852	2.71105	down	0	0.5	-2.87429	-1.43543	0	0	0	0	0	0	0	0	0	3	0	0	-3.05286	-2.9098	-3.07605	-1.72457	-3.16051	-3.32193	-2.27061	-1.82256	-2.16885	2.17962	-2.56206	-1.96814	chr4	56277780	56284152	+	hsa_circ_0001414	circBase	NM_018475	TMEM165	exonic	585	Alzheimer's disease, Burkitt lymphoma, Down syndrome (DS), Hodgkin's lymphoma, acute lymphoblastic leukemia (ALL), acute myeloid leukemia (AML), acute promyelocytic leukemia (APL), adenoma, breast cancer, cardiac hypertrophy, cervical cancer, cholangiocarcinoma, chronic lymphocytic leukemia (CLL), colorectal cancer, diffuse large B-cell lymphoma (DLBCL), epithelial ovarian cancer (EOC), facioscap…
chr4:68364681-68365723-	0.0356852	2.71105	down	0	0.5	-2.87429	-1.43543	0	0	0	0	0	0	0	0	0	3	0	0	-3.05286	-2.9098	-3.07605	-1.72457	-3.16051	-3.32193	-2.27061	-1.82256	-2.16885	2.17962	-2.56206	-1.96814	chr4	68364680	68365723	-		novel	ENST00000273853	CENPC	intronic	1043
chr4:68364686-68365728-	0.0356852	2.71105	down	0	0.5	-2.87429	-1.43543	0	0	0	0	0	0	0	0	0	3	0	0	-3.05286	-2.9098	-3.07605	-1.72457	-3.16051	-3.32193	-2.27061	-1.82256	-2.16885	2.17962	-2.56206	-1.96814	chr4	68364685	68365728	-		novel	ENST00000273853	CENPC	intronic	1043
chr4:85533161-85533413+	0.0356852	2.71105	down	0	0.5	-2.87429	-1.43543	0	0	0	0	0	0	0	0	0	3	0	0	-3.05286	-2.9098	-3.07605	-1.72457	-3.16051	-3.32193	-2.27061	-1.82256	-2.16885	2.17962	-2.56206	-1.96814	chr4	85533160	85533413	+		novel	ENST00000295887	CDS1	intronic	253
chr4:122732772-122734423+	0.0356852	2.71105	down	0	0.5	-2.87429	-1.43543	0	0	0	0	0	0	0	0	0	3	0	0	-3.05286	-2.9098	-3.07605	-1.72457	-3.16051	-3.32193	-2.27061	-1.82256	-2.16885	2.17962	-2.56206	-1.96814	chr4	122732771	122734423	+		novel	NM_005033	EXOSC9	sense overlapping	1652
chr4:169192256-169192515-	0.0356852	2.71105	down	0	0.5	-2.87429	-1.43543	0	0	0	0	0	0	0	0	0	3	0	0	-3.05286	-2.9098	-3.07605	-1.72457	-3.16051	-3.32193	-2.27061	-1.82256	-2.16885	2.17962	-2.56206	-1.96814	chr4	169192255	169192515	-		novel	ENST00000393743	DDX60	intronic	260
chr4:169192258-169192517-	0.0356852	2.71105	down	0	0.5	-2.87429	-1.43543	0	0	0	0	0	0	0	0	0	3	0	0	-3.05286	-2.9098	-3.07605	-1.72457	-3.16051	-3.32193	-2.27061	-1.82256	-2.16885	2.17962	-2.56206	-1.96814	chr4	169192257	169192517	-		novel	ENST00000393743	DDX60	intronic	260
chr5:14144002-14144988+	0.0356852	2.71105	down	0	0.5	-2.87429	-1.43543	0	0	0	0	0	0	0	0	0	3	0	0	-3.05286	-2.9098	-3.07605	-1.72457	-3.16051	-3.32193	-2.27061	-1.82256	-2.16885	2.17962	-2.56206	-1.96814	chr5	14144001	14144988	+		novel	ENST00000344204	TRIO	intronic	987
chr5:14144005-14144991+	0.0356852	2.71105	down	0	0.5	-2.87429	-1.43543	0	0	0	0	0	0	0	0	0	3	0	0	-3.05286	-2.9098	-3.07605	-1.72457	-3.16051	-3.32193	-2.27061	-1.82256	-2.16885	2.17962	-2.56206	-1.96814	chr5	14144004	14144991	+		novel	ENST00000344204	TRIO	intronic	987
chr5:16680816-16681233-	0.0356852	2.71105	down	0	0.5	-2.87429	-1.43543	0	0	0	0	0	0	0	0	0	3	0	0	-3.05286	-2.9098	-3.07605	-1.72457	-3.16051	-3.32193	-2.27061	-1.82256	-2.16885	2.17962	-2.56206	-1.96814	chr5	16680815	16681233	-		novel	ENST00000274203	MYO10	intronic	418
chr5:16680818-16681235-	0.0356852	2.71105	down	0	0.5	-2.87429	-1.43543	0	0	0	0	0	0	0	0	0	3	0	0	-3.05286	-2.9098	-3.07605	-1.72457	-3.16051	-3.32193	-2.27061	-1.82256	-2.16885	2.17962	-2.56206	-1.96814	chr5	16680817	16681235	-		novel	ENST00000274203	MYO10	intronic	418
chr5:36999130-36999338+	0.0356852	2.71105	down	0	0.5	-2.87429	-1.43543	0	0	0	0	0	0	0	0	0	3	0	0	-3.05286	-2.9098	-3.07605	-1.72457	-3.16051	-3.32193	-2.27061	-1.82256	-2.16885	2.17962	-2.56206	-1.96814	chr5	36999129	36999338	+		novel	ENST00000282516	NIPBL	intronic	209
chr5:36999133-36999341+	0.0356852	2.71105	down	0	0.5	-2.87429	-1.43543	0	0	0	0	0	0	0	0	0	3	0	0	-3.05286	-2.9098	-3.07605	-1.72457	-3.16051	-3.32193	-2.27061	-1.82256	-2.16885	2.17962	-2.56206	-1.96814	chr5	36999132	36999341	+		novel	ENST00000282516	NIPBL	intronic	209
chr5:56160561-56161804+	0.0356852	2.71105	down	0	0.5	-2.87429	-1.43543	0	0	0	0	0	0	0	0	0	3	0	0	-3.05286	-2.9098	-3.07605	-1.72457	-3.16051	-3.32193	-2.27061	-1.82256	-2.16885	2.17962	-2.56206	-1.96814	chr5	56160560	56161804	+	hsa_circ_0001485	circBase	NM_005921	MAP3K1	exonic	467
chr5:72178975-72182915+	0.0356852	2.71105	down	0	0.5	-2.87429	-1.43543	0	0	0	0	0	0	0	0	0	3	0	0	-3.05286	-2.9098	-3.07605	-1.72457	-3.16051	-3.32193	-2.27061	-1.82256	-2.16885	2.17962	-2.56206	-1.96814	chr5	72178974	72182915	+		novel	NM_002270	TNPO1	sense overlapping	3941
chr5:72178976-72182916+	0.0356852	2.71105	down	0	0.5	-2.87429	-1.43543	0	0	0	0	0	0	0	0	0	3	0	0	-3.05286	-2.9098	-3.07605	-1.72457	-3.16051	-3.32193	-2.27061	-1.82256	-2.16885	2.17962	-2.56206	-1.96814	chr5	72178975	72182916	+		novel	NM_002270	TNPO1	sense overlapping	3941
chr5:74880606-74886248+	0.0356852	2.71105	down	0	0.5	-2.87429	-1.43543	0	0	0	0	0	0	0	0	0	3	0	0	-3.05286	-2.9098	-3.07605	-1.72457	-3.16051	-3.32193	-2.27061	-1.82256	-2.16885	2.17962	-2.56206	-1.96814	chr5	74880605	74886248	+		novel	ENST00000352007	POLK	intronic	5643
chr5:74880607-74886249+	0.0356852	2.71105	down	0	0.5	-2.87429	-1.43543	0	0	0	0	0	0	0	0	0	3	0	0	-3.05286	-2.9098	-3.07605	-1.72457	-3.16051	-3.32193	-2.27061	-1.82256	-2.16885	2.17962	-2.56206	-1.96814	chr5	74880606	74886249	+		novel	ENST00000352007	POLK	intronic	5643
chr5:79454679-79462273-	0.0356852	2.71105	down	0	0.5	-2.87429	-1.43543	0	0	0	0	0	0	0	0	0	3	0	0	-3.05286	-2.9098	-3.07605	-1.72457	-3.16051	-3.32193	-2.27061	-1.82256	-2.16885	2.17962	-2.56206	-1.96814	chr5	79454678	79462273	-		novel	NM_178276	SERINC5	sense overlapping	7595
chr5:79454683-79462277-	0.0356852	2.71105	down	0	0.5	-2.87429	-1.43543	0	0	0	0	0	0	0	0	0	3	0	0	-3.05286	-2.9098	-3.07605	-1.72457	-3.16051	-3.32193	-2.27061	-1.82256	-2.16885	2.17962	-2.56206	-1.96814	chr5	79454682	79462277	-		novel	NM_178276	SERINC5	sense overlapping	7595
chr5:146777770-146777939-	0.0356852	2.71105	down	0	0.5	-2.87429	-1.43543	0	0	0	0	0	0	0	0	0	3	0	0	-3.05286	-2.9098	-3.07605	-1.72457	-3.16051	-3.32193	-2.27061	-1.82256	-2.16885	2.17962	-2.56206	-1.96814	chr5	146777769	146777939	-		novel	ENST00000343218	DPYSL3	intronic	170
chr5:170818309-170819982+	0.0356852	2.71105	down	0	0.5	-2.87429	-1.43543	0	0	0	0	0	0	0	0	0	3	0	0	-3.05286	-2.9098	-3.07605	-1.72457	-3.16051	-3.32193	-2.27061	-1.82256	-2.16885	2.17962	-2.56206	-1.96814	chr5	170818308	170819982	+	hsa_circ_0002358	circBase	NM_002520	NPM1	exonic	386
chr6:7067728-7068630+	0.0356852	2.71105	down	0	0.5	-2.87429	-1.43543	0	0	0	0	0	0	0	0	0	3	0	0	-3.05286	-2.9098	-3.07605	-1.72457	-3.16051	-3.32193	-2.27061	-1.82256	-2.16885	2.17962	-2.56206	-1.96814	chr6	7067727	7068630	+		novel			intergenic	903
chr6:17779823-17785872-	0.0356852	2.71105	down	0	0.5	-2.87429	-1.43543	0	0	0	0	0	0	0	0	0	3	0	0	-3.05286	-2.9098	-3.07605	-1.72457	-3.16051	-3.32193	-2.27061	-1.82256	-2.16885	2.17962	-2.56206	-1.96814	chr6	17779822	17785872	-	hsa_circ_0075757	circBase	NM_022113	KIF13A	exonic	578
chr6:20546577-20548936+	0.0356852	2.71105	down	0	0.5	-2.87429	-1.43543	0	0	0	0	0	0	0	0	0	3	0	0	-3.05286	-2.9098	-3.07605	-1.72457	-3.16051	-3.32193	-2.27061	-1.82256	-2.16885	2.17962	-2.56206	-1.96814	chr6	20546576	20548936	+	hsa_circ_0001582	circBase	NM_017774	CDKAL1	exonic	291
chr6:31854644-31854840-	0.0356852	2.71105	down	0	0.5	-2.87429	-1.43543	0	0	0	0	0	0	0	0	0	3	0	0	-3.05286	-2.9098	-3.07605	-1.72457	-3.16051	-3.32193	-2.27061	-1.82256	-2.16885	2.17962	-2.56206	-1.96814	chr6	31854643	31854840	-		novel	NM_006709	EHMT2	sense overlapping	197
chr6:31860184-31860687-	0.0356852	2.71105	down	0	0.5	-2.87429	-1.43543	0	0	0	0	0	0	0	0	0	3	0	0	-3.05286	-2.9098	-3.07605	-1.72457	-3.16051	-3.32193	-2.27061	-1.82256	-2.16885	2.17962	-2.56206	-1.96814	chr6	31860183	31860687	-	hsa_circ_0003418	circBase	NM_006709	EHMT2	exonic	282
chr6:32812259-32812487-	0.0356852	2.71105	down	0	0.5	-2.87429	-1.43543	0	0	0	0	0	0	0	0	0	3	0	0	-3.05286	-2.9098	-3.07605	-1.72457	-3.16051	-3.32193	-2.27061	-1.82256	-2.16885	2.17962	-2.56206	-1.96814	chr6	32812258	32812487	-		novel	NM_004159	PSMB8	sense overlapping	229
chr6:33050680-33094080-	0.0356852	2.71105	down	0	0.5	-2.87429	-1.43543	0	0	0	0	0	0	0	0	0	3	0	0	-3.05286	-2.9098	-3.07605	-1.72457	-3.16051	-3.32193	-2.27061	-1.82256	-2.16885	2.17962	-2.56206	-1.96814	chr6	33050679	33094080	-		novel	ENST00000433582	HLA-DPA2	sense overlapping	43401
chr6:34212833-34213853+	0.0356852	2.71105	down	0	0.5	-2.87429	-1.43543	0	0	0	0	0	0	0	0	0	3	0	0	-3.05286	-2.9098	-3.07605	-1.72457	-3.16051	-3.32193	-2.27061	-1.82256	-2.16885	2.17962	-2.56206	-1.96814	chr6	34212832	34213853	+		novel	NM_002131	HMGA1	sense overlapping	1021
chr6:43323326-43323534-	0.0356852	2.71105	down	0	0.5	-2.87429	-1.43543	0	0	0	0	0	0	0	0	0	3	0	0	-3.05286	-2.9098	-3.07605	-1.72457	-3.16051	-3.32193	-2.27061	-1.82256	-2.16885	2.17962	-2.56206	-1.96814	chr6	43323325	43323534	-		novel	NM_014345	ZNF318	sense overlapping	209
chr6:43323327-43323535-	0.0356852	2.71105	down	0	0.5	-2.87429	-1.43543	0	0	0	0	0	0	0	0	0	3	0	0	-3.05286	-2.9098	-3.07605	-1.72457	-3.16051	-3.32193	-2.27061	-1.82256	-2.16885	2.17962	-2.56206	-1.96814	chr6	43323326	43323535	-		novel	NM_014345	ZNF318	sense overlapping	209
chr6:56465288-56474354-	0.0356852	2.71105	down	0	0.5	-2.87429	-1.43543	0	0	0	0	0	0	0	0	0	3	0	0	-3.05286	-2.9098	-3.07605	-1.72457	-3.16051	-3.32193	-2.27061	-1.82256	-2.16885	2.17962	-2.56206	-1.96814	chr6	56465287	56474354	-		novel	NR_046940	RNU6-71P	intronic	9067
chr6:64291249-64291425+	0.0356852	2.71105	down	0	0.5	-2.87429	-1.43543	0	0	0	0	0	0	0	0	0	3	0	0	-3.05286	-2.9098	-3.07605	-1.72457	-3.16051	-3.32193	-2.27061	-1.82256	-2.16885	2.17962	-2.56206	-1.96814	chr6	64291248	64291425	+		novel	NM_003463	PTP4A1	sense overlapping	177
chr6:64291256-64291432+	0.0356852	2.71105	down	0	0.5	-2.87429	-1.43543	0	0	0	0	0	0	0	0	0	3	0	0	-3.05286	-2.9098	-3.07605	-1.72457	-3.16051	-3.32193	-2.27061	-1.82256	-2.16885	2.17962	-2.56206	-1.96814	chr6	64291255	64291432	+		novel	NM_003463	PTP4A1	sense overlapping	177
chr6:84881404-84883804-	0.0356852	2.71105	down	0	0.5	-2.87429	-1.43543	0	0	0	0	0	0	0	0	0	3	0	0	-3.05286	-2.9098	-3.07605	-1.72457	-3.16051	-3.32193	-2.27061	-1.82256	-2.16885	2.17962	-2.56206	-1.96814	chr6	84881403	84883804	-		novel	NM_014895	CEP162	sense overlapping	2401
chr6:109245221-109246216+	0.0356852	2.71105	down	0	0.5	-2.87429	-1.43543	0	0	0	0	0	0	0	0	0	3	0	0	-3.05286	-2.9098	-3.07605	-1.72457	-3.16051	-3.32193	-2.27061	-1.82256	-2.16885	2.17962	-2.56206	-1.96814	chr6	109245220	109246216	+		novel	ENST00000368972	ARMC2	intronic	996
chr6:109245222-109246217+	0.0356852	2.71105	down	0	0.5	-2.87429	-1.43543	0	0	0	0	0	0	0	0	0	3	0	0	-3.05286	-2.9098	-3.07605	-1.72457	-3.16051	-3.32193	-2.27061	-1.82256	-2.16885	2.17962	-2.56206	-1.96814	chr6	109245221	109246217	+		novel	ENST00000368972	ARMC2	intronic	996
chr6:109765976-109766166+	0.0356852	2.71105	down	0	0.5	-2.87429	-1.43543	0	0	0	0	0	0	0	0	0	3	0	0	-3.05286	-2.9098	-3.07605	-1.72457	-3.16051	-3.32193	-2.27061	-1.82256	-2.16885	2.17962	-2.56206	-1.96814	chr6	109765975	109766166	+		novel	NM_022765	MICAL1	antisense	191
chr6:109765977-109766167+	0.0356852	2.71105	down	0	0.5	-2.87429	-1.43543	0	0	0	0	0	0	0	0	0	3	0	0	-3.05286	-2.9098	-3.07605	-1.72457	-3.16051	-3.32193	-2.27061	-1.82256	-2.16885	2.17962	-2.56206	-1.96814	chr6	109765976	109766167	+		novel	NM_022765	MICAL1	antisense	191
chr6:150147400-150174296-	0.0356852	2.71105	down	0	0.5	-2.87429	-1.43543	0	0	0	0	0	0	0	0	0	3	0	0	-3.05286	-2.9098	-3.07605	-1.72457	-3.16051	-3.32193	-2.27061	-1.82256	-2.16885	2.17962	-2.56206	-1.96814	chr6	150147399	150174296	-	hsa_circ_0007771	circBase	NM_032832	LRP11	exonic	735
chr6:168344637-168348623+	0.0356852	2.71105	down	0	0.5	-2.87429	-1.43543	0	0	0	0	0	0	0	0	0	3	0	0	-3.05286	-2.9098	-3.07605	-1.72457	-3.16051	-3.32193	-2.27061	-1.82256	-2.16885	2.17962	-2.56206	-1.96814	chr6	168344636	168348623	+		novel	NM_001040000	MLLT4	sense overlapping	3987
chr7:38092597-38092869+	0.0356852	2.71105	down	0	0.5	-2.87429	-1.43543	0	0	0	0	0	0	0	0	0	3	0	0	-3.05286	-2.9098	-3.07605	-1.72457	-3.16051	-3.32193	-2.27061	-1.82256	-2.16885	2.17962	-2.56206	-1.96814	chr7	38092596	38092869	+		novel			intergenic	273
chr7:38092601-38092873+	0.0356852	2.71105	down	0	0.5	-2.87429	-1.43543	0	0	0	0	0	0	0	0	0	3	0	0	-3.05286	-2.9098	-3.07605	-1.72457	-3.16051	-3.32193	-2.27061	-1.82256	-2.16885	2.17962	-2.56206	-1.96814	chr7	38092600	38092873	+		novel			intergenic	273
chr7:47482914-47483741-	0.0356852	2.71105	down	0	0.5	-2.87429	-1.43543	0	0	0	0	0	0	0	0	0	3	0	0	-3.05286	-2.9098	-3.07605	-1.72457	-3.16051	-3.32193	-2.27061	-1.82256	-2.16885	2.17962	-2.56206	-1.96814	chr7	47482913	47483741	-		novel	ENST00000311160	TNS3	intronic	828
chr7:47482915-47483742-	0.0356852	2.71105	down	0	0.5	-2.87429	-1.43543	0	0	0	0	0	0	0	0	0	3	0	0	-3.05286	-2.9098	-3.07605	-1.72457	-3.16051	-3.32193	-2.27061	-1.82256	-2.16885	2.17962	-2.56206	-1.96814	chr7	47482914	47483742	-		novel	ENST00000311160	TNS3	intronic	828
chr7:91924203-91957214-	0.0356852	2.71105	down	0	0.5	-2.87429	-1.43543	0	0	0	0	0	0	0	0	0	3	0	0	-3.05286	-2.9098	-3.07605	-1.72457	-3.16051	-3.32193	-2.27061	-1.82256	-2.16885	2.17962	-2.56206	-1.96814	chr7	91924202	91957214	-		novel	NM_019004	ANKIB1	antisense	33012
chr7:100859780-100860554-	0.0356852	2.71105	down	0	0.5	-2.87429	-1.43543	0	0	0	0	0	0	0	0	0	3	0	0	-3.05286	-2.9098	-3.07605	-1.72457	-3.16051	-3.32193	-2.27061	-1.82256	-2.16885	2.17962	-2.56206	-1.96814	chr7	100859779	100860554	-		novel	NM_001084	PLOD3	sense overlapping	775
chr7:100859782-100860556-	0.0356852	2.71105	down	0	0.5	-2.87429	-1.43543	0	0	0	0	0	0	0	0	0	3	0	0	-3.05286	-2.9098	-3.07605	-1.72457	-3.16051	-3.32193	-2.27061	-1.82256	-2.16885	2.17962	-2.56206	-1.96814	chr7	100859781	100860556	-		novel	NM_001084	PLOD3	sense overlapping	775
chr7:107577621-107580629-	0.0356852	2.71105	down	0	0.5	-2.87429	-1.43543	0	0	0	0	0	0	0	0	0	3	0	0	-3.05286	-2.9098	-3.07605	-1.72457	-3.16051	-3.32193	-2.27061	-1.82256	-2.16885	2.17962	-2.56206	-1.96814	chr7	107577620	107580629	-		novel	NM_002291	LAMB1	sense overlapping	3009
chr7:131035573-131036385+	0.0356852	2.71105	down	0	0.5	-2.87429	-1.43543	0	0	0	0	0	0	0	0	0	3	0	0	-3.05286	-2.9098	-3.07605	-1.72457	-3.16051	-3.32193	-2.27061	-1.82256	-2.16885	2.17962	-2.56206	-1.96814	chr7	131035572	131036385	+		novel	ENST00000352689	MKLN1	intronic	813
chr7:131035575-131036387+	0.0356852	2.71105	down	0	0.5	-2.87429	-1.43543	0	0	0	0	0	0	0	0	0	3	0	0	-3.05286	-2.9098	-3.07605	-1.72457	-3.16051	-3.32193	-2.27061	-1.82256	-2.16885	2.17962	-2.56206	-1.96814	chr7	131035574	131036387	+		novel	ENST00000352689	MKLN1	intronic	813
chr7:149544873-149545091-	0.0356852	2.71105	down	0	0.5	-2.87429	-1.43543	0	0	0	0	0	0	0	0	0	3	0	0	-3.05286	-2.9098	-3.07605	-1.72457	-3.16051	-3.32193	-2.27061	-1.82256	-2.16885	2.17962	-2.56206	-1.96814	chr7	149544872	149545091	-		novel	NM_001099220	ZNF862	antisense	219
chr7:158583651-158583861-	0.0356852	2.71105	down	0	0.5	-2.87429	-1.43543	0	0	0	0	0	0	0	0	0	3	0	0	-3.05286	-2.9098	-3.07605	-1.72457	-3.16051	-3.32193	-2.27061	-1.82256	-2.16885	2.17962	-2.56206	-1.96814	chr7	158583650	158583861	-		novel	ENST00000251527	ESYT2	intronic	211
chr7:158583654-158583864-	0.0356852	2.71105	down	0	0.5	-2.87429	-1.43543	0	0	0	0	0	0	0	0	0	3	0	0	-3.05286	-2.9098	-3.07605	-1.72457	-3.16051	-3.32193	-2.27061	-1.82256	-2.16885	2.17962	-2.56206	-1.96814	chr7	158583653	158583864	-		novel	ENST00000251527	ESYT2	intronic	211
chr8:39115084-39115422+	0.0356852	2.71105	down	0	0.5	-2.87429	-1.43543	0	0	0	0	0	0	0	0	0	3	0	0	-3.05286	-2.9098	-3.07605	-1.72457	-3.16051	-3.32193	-2.27061	-1.82256	-2.16885	2.17962	-2.56206	-1.96814	chr8	39115083	39115422	+		novel	ENST00000379907	ADAM32	intronic	339
chr8:39115086-39115424+	0.0356852	2.71105	down	0	0.5	-2.87429	-1.43543	0	0	0	0	0	0	0	0	0	3	0	0	-3.05286	-2.9098	-3.07605	-1.72457	-3.16051	-3.32193	-2.27061	-1.82256	-2.16885	2.17962	-2.56206	-1.96814	chr8	39115085	39115424	+		novel	ENST00000379907	ADAM32	intronic	339
chr8:48973632-48973992+	0.0356852	2.71105	down	0	0.5	-2.87429	-1.43543	0	0	0	0	0	0	0	0	0	3	0	0	-3.05286	-2.9098	-3.07605	-1.72457	-3.16051	-3.32193	-2.27061	-1.82256	-2.16885	2.17962	-2.56206	-1.96814	chr8	48973631	48973992	+		novel	NM_003350	UBE2V2	sense overlapping	361
chr8:48973633-48973993+	0.0356852	2.71105	down	0	0.5	-2.87429	-1.43543	0	0	0	0	0	0	0	0	0	3	0	0	-3.05286	-2.9098	-3.07605	-1.72457	-3.16051	-3.32193	-2.27061	-1.82256	-2.16885	2.17962	-2.56206	-1.96814	chr8	48973632	48973993	+		novel	NM_003350	UBE2V2	sense overlapping	361
chr8:68211444-68214701-	0.0356852	2.71105	down	0	0.5	-2.87429	-1.43543	0	0	0	0	0	0	0	0	0	3	0	0	-3.05286	-2.9098	-3.07605	-1.72457	-3.16051	-3.32193	-2.27061	-1.82256	-2.16885	2.17962	-2.56206	-1.96814	chr8	68211443	68214701	-	hsa_circ_0001808	circBase	NM_006421	ARFGEF1	exonic	335	Alzheimer's disease, Duchenne muscular dystrophy (DMD), autism spectrum disorder (ASD), bladder cancer, breast cancer, cardiac hypertrophy, epithelial ovarian cancer (EOC), hepatocellular carcinoma (HCC), pituitary adenoma, prostate cancer, schizophrenia, uveal melanoma
chr8:109482068-109482350+	0.0356852	2.71105	down	0	0.5	-2.87429	-1.43543	0	0	0	0	0	0	0	0	0	3	0	0	-3.05286	-2.9098	-3.07605	-1.72457	-3.16051	-3.32193	-2.27061	-1.82256	-2.16885	2.17962	-2.56206	-1.96814	chr8	109482067	109482350	+		novel	NM_014673	EMC2	sense overlapping	283
chr8:109482073-109482355+	0.0356852	2.71105	down	0	0.5	-2.87429	-1.43543	0	0	0	0	0	0	0	0	0	3	0	0	-3.05286	-2.9098	-3.07605	-1.72457	-3.16051	-3.32193	-2.27061	-1.82256	-2.16885	2.17962	-2.56206	-1.96814	chr8	109482072	109482355	+		novel	NM_014673	EMC2	sense overlapping	283
chr8:133740044-133769540-	0.0356852	2.71105	down	0	0.5	-2.87429	-1.43543	0	0	0	0	0	0	0	0	0	3	0	0	-3.05286	-2.9098	-3.07605	-1.72457	-3.16051	-3.32193	-2.27061	-1.82256	-2.16885	2.17962	-2.56206	-1.96814	chr8	133740043	133769540	-	hsa_circ_0006050	circBase	NM_144649	TMEM71	exonic	579
chr8:141586398-141643060-	0.0356852	2.71105	down	0	0.5	-2.87429	-1.43543	0	0	0	0	0	0	0	0	0	3	0	0	-3.05286	-2.9098	-3.07605	-1.72457	-3.16051	-3.32193	-2.27061	-1.82256	-2.16885	2.17962	-2.56206	-1.96814	chr8	141586397	141643060	-		novel	ENST00000523609	AGO2	intronic	56663
chr8:145046142-145046295-	0.0356852	2.71105	down	0	0.5	-2.87429	-1.43543	0	0	0	0	0	0	0	0	0	3	0	0	-3.05286	-2.9098	-3.07605	-1.72457	-3.16051	-3.32193	-2.27061	-1.82256	-2.16885	2.17962	-2.56206	-1.96814	chr8	145046141	145046295	-		novel	ENST00000356346	PLEC	intronic	154
chr8:145046143-145046296-	0.0356852	2.71105	down	0	0.5	-2.87429	-1.43543	0	0	0	0	0	0	0	0	0	3	0	0	-3.05286	-2.9098	-3.07605	-1.72457	-3.16051	-3.32193	-2.27061	-1.82256	-2.16885	2.17962	-2.56206	-1.96814	chr8	145046142	145046296	-		novel	ENST00000356346	PLEC	intronic	154
chr8:145138900-145139071-	0.0356852	2.71105	down	0	0.5	-2.87429	-1.43543	0	0	0	0	0	0	0	0	0	3	0	0	-3.05286	-2.9098	-3.07605	-1.72457	-3.16051	-3.32193	-2.27061	-1.82256	-2.16885	2.17962	-2.56206	-1.96814	chr8	145138899	145139071	-		novel	NM_003801	GPAA1	antisense	172
chr9:70999339-71002492+	0.0356852	2.71105	down	0	0.5	-2.87429	-1.43543	0	0	0	0	0	0	0	0	0	3	0	0	-3.05286	-2.9098	-3.07605	-1.72457	-3.16051	-3.32193	-2.27061	-1.82256	-2.16885	2.17962	-2.56206	-1.96814	chr9	70999338	71002492	+		novel	NM_021965	PGM5	sense overlapping	3154
chr9:70999342-71002495+	0.0356852	2.71105	down	0	0.5	-2.87429	-1.43543	0	0	0	0	0	0	0	0	0	3	0	0	-3.05286	-2.9098	-3.07605	-1.72457	-3.16051	-3.32193	-2.27061	-1.82256	-2.16885	2.17962	-2.56206	-1.96814	chr9	70999341	71002495	+		novel	NM_021965	PGM5	sense overlapping	3154
chr9:88284400-88307728-	0.0356852	2.71105	down	0	0.5	-2.87429	-1.43543	0	0	0	0	0	0	0	0	0	3	0	0	-3.05286	-2.9098	-3.07605	-1.72457	-3.16051	-3.32193	-2.27061	-1.82256	-2.16885	2.17962	-2.56206	-1.96814	chr9	88284399	88307728	-		novel	NM_015239	AGTPBP1	exonic	630
chr9:117209393-117210310-	0.0356852	2.71105	down	0	0.5	-2.87429	-1.43543	0	0	0	0	0	0	0	0	0	3	0	0	-3.05286	-2.9098	-3.07605	-1.72457	-3.16051	-3.32193	-2.27061	-1.82256	-2.16885	2.17962	-2.56206	-1.96814	chr9	117209392	117210310	-		novel	ENST00000265134	DFNB31	intronic	918
chr9:125639750-125645658-	0.0356852	2.71105	down	0	0.5	-2.87429	-1.43543	0	0	0	0	0	0	0	0	0	3	0	0	-3.05286	-2.9098	-3.07605	-1.72457	-3.16051	-3.32193	-2.27061	-1.82256	-2.16885	2.17962	-2.56206	-1.96814	chr9	125639749	125645658	-	hsa_circ_0088389	circBase	NM_018835	RC3H2	exonic	742
chr9:131023803-131025342-	0.0356852	2.71105	down	0	0.5	-2.87429	-1.43543	0	0	0	0	0	0	0	0	0	3	0	0	-3.05286	-2.9098	-3.07605	-1.72457	-3.16051	-3.32193	-2.27061	-1.82256	-2.16885	2.17962	-2.56206	-1.96814	chr9	131023802	131025342	-		novel	uc010mxw.3	GOLGA2	intronic	1540
chr9:131337589-131339140+	0.0356852	2.71105	down	0	0.5	-2.87429	-1.43543	0	0	0	0	0	0	0	0	0	3	0	0	-3.05286	-2.9098	-3.07605	-1.72457	-3.16051	-3.32193	-2.27061	-1.82256	-2.16885	2.17962	-2.56206	-1.96814	chr9	131337588	131339140	+		novel	NR_031672	MIR1268A	intronic	1552
chr9:134295122-134295611+	0.0356852	2.71105	down	0	0.5	-2.87429	-1.43543	0	0	0	0	0	0	0	0	0	3	0	0	-3.05286	-2.9098	-3.07605	-1.72457	-3.16051	-3.32193	-2.27061	-1.82256	-2.16885	2.17962	-2.56206	-1.96814	chr9	134295121	134295611	+		novel	ENST00000405995	PRRC2B	intronic	490
chr9:134512628-134512892+	0.0356852	2.71105	down	0	0.5	-2.87429	-1.43543	0	0	0	0	0	0	0	0	0	3	0	0	-3.05286	-2.9098	-3.07605	-1.72457	-3.16051	-3.32193	-2.27061	-1.82256	-2.16885	2.17962	-2.56206	-1.96814	chr9	134512627	134512892	+		novel	NM_005312	RAPGEF1	antisense	265
chr9:134512634-134512898+	0.0356852	2.71105	down	0	0.5	-2.87429	-1.43543	0	0	0	0	0	0	0	0	0	3	0	0	-3.05286	-2.9098	-3.07605	-1.72457	-3.16051	-3.32193	-2.27061	-1.82256	-2.16885	2.17962	-2.56206	-1.96814	chr9	134512633	134512898	+		novel	NM_005312	RAPGEF1	antisense	265
chr9:135144808-135145037-	0.0356852	2.71105	down	0	0.5	-2.87429	-1.43543	0	0	0	0	0	0	0	0	0	3	0	0	-3.05286	-2.9098	-3.07605	-1.72457	-3.16051	-3.32193	-2.27061	-1.82256	-2.16885	2.17962	-2.56206	-1.96814	chr9	135144807	135145037	-		novel	NM_015046	SETX	sense overlapping	230
chrM:1709-1916-	0.0356852	2.71105	down	0	0.5	-2.87429	-1.43543	0	0	0	0	0	0	0	0	0	3	0	0	-3.05286	-2.9098	-3.07605	-1.72457	-3.16051	-3.32193	-2.27061	-1.82256	-2.16885	2.17962	-2.56206	-1.96814	chrM	1708	1916	-		novel	uc004cos.5	TVAS5	antisense	208
chrM:2630-2801+	0.0356852	2.71105	down	0	0.5	-2.87429	-1.43543	0	0	0	0	0	0	0	0	0	3	0	0	-3.05286	-2.9098	-3.07605	-1.72457	-3.16051	-3.32193	-2.27061	-1.82256	-2.16885	2.17962	-2.56206	-1.96814	chrM	2629	2801	+		novel	uc004cos.5	TVAS5	sense overlapping	172
chrM:2632-2803+	0.0356852	2.71105	down	0	0.5	-2.87429	-1.43543	0	0	0	0	0	0	0	0	0	3	0	0	-3.05286	-2.9098	-3.07605	-1.72457	-3.16051	-3.32193	-2.27061	-1.82256	-2.16885	2.17962	-2.56206	-1.96814	chrM	2631	2803	+		novel	uc004cos.5	TVAS5	sense overlapping	172
chrM:3499-13545-	0.0356852	2.71105	down	0	0.5	-2.87429	-1.43543	0	0	0	0	0	0	0	0	0	3	0	0	-3.05286	-2.9098	-3.07605	-1.72457	-3.16051	-3.32193	-2.27061	-1.82256	-2.16885	2.17962	-2.56206	-1.96814	chrM	3498	13545	-		novel	uc022bqp.1	JA429830	sense overlapping	10047
chrM:3503-13549-	0.0356852	2.71105	down	0	0.5	-2.87429	-1.43543	0	0	0	0	0	0	0	0	0	3	0	0	-3.05286	-2.9098	-3.07605	-1.72457	-3.16051	-3.32193	-2.27061	-1.82256	-2.16885	2.17962	-2.56206	-1.96814	chrM	3502	13549	-		novel	uc022bqp.1	JA429830	sense overlapping	10047
chrM:6078-6292-	0.0356852	2.71105	down	0	0.5	-2.87429	-1.43543	0	0	0	0	0	0	0	0	0	3	0	0	-3.05286	-2.9098	-3.07605	-1.72457	-3.16051	-3.32193	-2.27061	-1.82256	-2.16885	2.17962	-2.56206	-1.96814	chrM	6077	6292	-		novel	uc031tga.1	BC018860	antisense	215
chrM:6117-6296+	0.0356852	2.71105	down	0	0.5	-2.87429	-1.43543	0	0	0	0	0	0	0	0	0	3	0	0	-3.05286	-2.9098	-3.07605	-1.72457	-3.16051	-3.32193	-2.27061	-1.82256	-2.16885	2.17962	-2.56206	-1.96814	chrM	6116	6296	+		novel	uc031tga.1	BC018860	sense overlapping	180
chrM:6117-6296-	0.0356852	2.71105	down	0	0.5	-2.87429	-1.43543	0	0	0	0	0	0	0	0	0	3	0	0	-3.05286	-2.9098	-3.07605	-1.72457	-3.16051	-3.32193	-2.27061	-1.82256	-2.16885	2.17962	-2.56206	-1.96814	chrM	6116	6296	-		novel	uc031tga.1	BC018860	antisense	180
chrM:6117-6316-	0.0356852	2.71105	down	0	0.5	-2.87429	-1.43543	0	0	0	0	0	0	0	0	0	3	0	0	-3.05286	-2.9098	-3.07605	-1.72457	-3.16051	-3.32193	-2.27061	-1.82256	-2.16885	2.17962	-2.56206	-1.96814	chrM	6116	6316	-		novel	uc031tga.1	BC018860	antisense	200
chrM:7958-8234-	0.0356852	2.71105	down	0	0.5	-2.87429	-1.43543	0	0	0	0	0	0	0	0	0	3	0	0	-3.05286	-2.9098	-3.07605	-1.72457	-3.16051	-3.32193	-2.27061	-1.82256	-2.16885	2.17962	-2.56206	-1.96814	chrM	7957	8234	-		novel	uc022bqs.1	JA760602	sense overlapping	277
chrM:8907-9062+	0.0356852	2.71105	down	0	0.5	-2.87429	-1.43543	0	0	0	0	0	0	0	0	0	3	0	0	-3.05286	-2.9098	-3.07605	-1.72457	-3.16051	-3.32193	-2.27061	-1.82256	-2.16885	2.17962	-2.56206	-1.96814	chrM	8906	9062	+		novel	uc011mfi.2	OK/SW-cl.16	sense overlapping	156
chrM:8928-9089-	0.0356852	2.71105	down	0	0.5	-2.87429	-1.43543	0	0	0	0	0	0	0	0	0	3	0	0	-3.05286	-2.9098	-3.07605	-1.72457	-3.16051	-3.32193	-2.27061	-1.82256	-2.16885	2.17962	-2.56206	-1.96814	chrM	8927	9089	-		novel	uc022bqs.1	JA760602	intronic	162
chrM:11135-11876+	0.0356852	2.71105	down	0	0.5	-2.87429	-1.43543	0	0	0	0	0	0	0	0	0	3	0	0	-3.05286	-2.9098	-3.07605	-1.72457	-3.16051	-3.32193	-2.27061	-1.82256	-2.16885	2.17962	-2.56206	-1.96814	chrM	11134	11876	+		novel	uc004cov.5	STRF6	sense overlapping	742
chrM:11136-11877+	0.0356852	2.71105	down	0	0.5	-2.87429	-1.43543	0	0	0	0	0	0	0	0	0	3	0	0	-3.05286	-2.9098	-3.07605	-1.72457	-3.16051	-3.32193	-2.27061	-1.82256	-2.16885	2.17962	-2.56206	-1.96814	chrM	11135	11877	+		novel	uc004cov.5	STRF6	sense overlapping	742
chrM:12402-12643+	0.0356852	2.71105	down	0	0.5	-2.87429	-1.43543	0	0	0	0	0	0	0	0	0	3	0	0	-3.05286	-2.9098	-3.07605	-1.72457	-3.16051	-3.32193	-2.27061	-1.82256	-2.16885	2.17962	-2.56206	-1.96814	chrM	12401	12643	+		novel	ENST00000361567	MT-ND5	sense overlapping	242
chrM:14004-14155-	0.0356852	2.71105	down	0	0.5	-2.87429	-1.43543	0	0	0	0	0	0	0	0	0	3	0	0	-3.05286	-2.9098	-3.07605	-1.72457	-3.16051	-3.32193	-2.27061	-1.82256	-2.16885	2.17962	-2.56206	-1.96814	chrM	14003	14155	-		novel	uc022bqs.1	JA760602	intronic	152
chrM:14006-14157-	0.0356852	2.71105	down	0	0.5	-2.87429	-1.43543	0	0	0	0	0	0	0	0	0	3	0	0	-3.05286	-2.9098	-3.07605	-1.72457	-3.16051	-3.32193	-2.27061	-1.82256	-2.16885	2.17962	-2.56206	-1.96814	chrM	14005	14157	-		novel	uc022bqs.1	JA760602	intronic	152
chrX:37665641-37670102+	0.0356852	2.71105	down	0	0.5	-2.87429	-1.43543	0	0	0	0	0	0	0	0	0	3	0	0	-3.05286	-2.9098	-3.07605	-1.72457	-3.16051	-3.32193	-2.27061	-1.82256	-2.16885	2.17962	-2.56206	-1.96814	chrX	37665640	37670102	+		novel	ENST00000465127	TM4SF2	intronic	4462
chrX:45625067-45626179-	0.0356852	2.71105	down	0	0.5	-2.87429	-1.43543	0	0	0	0	0	0	0	0	0	3	0	0	-3.05286	-2.9098	-3.07605	-1.72457	-3.16051	-3.32193	-2.27061	-1.82256	-2.16885	2.17962	-2.56206	-1.96814	chrX	45625066	45626179	-		novel	ENST00000602461	RP6-99M1.2	intronic	1113
chrX:99924332-99925833+	0.0356852	2.71105	down	0	0.5	-2.87429	-1.43543	0	0	0	0	0	0	0	0	0	3	0	0	-3.05286	-2.9098	-3.07605	-1.72457	-3.16051	-3.32193	-2.27061	-1.82256	-2.16885	2.17962	-2.56206	-1.96814	chrX	99924331	99925833	+		novel	NM_014467	SRPX2	sense overlapping	1502
chrX:153590925-153599409-	0.0356852	2.71105	down	0	0.5	-2.87429	-1.43543	0	0	0	0	0	0	0	0	0	3	0	0	-3.05286	-2.9098	-3.07605	-1.72457	-3.16051	-3.32193	-2.27061	-1.82256	-2.16885	2.17962	-2.56206	-1.96814	chrX	153590924	153599409	-		novel	NM_001456	FLNA	sense overlapping	8485
chr10:133772196-133772565+	0.0220535	2.5339	down	0.166667	0.5	-2.32063	-0.979273	0	0	0	0	0	1	0	0	0	2	0	1	-3.05286	-2.9098	-3.07605	-1.72457	-3.16051	0	-2.27061	-1.82256	-2.16885	1.59466	-2.56206	1.35379	chr10	133772195	133772565	+		novel	NM_018461	PPP2R2D	sense overlapping	370
chr10:133772212-133772581+	0.0220535	2.5339	down	0.166667	0.5	-2.32063	-0.979273	0	0	0	0	0	1	0	0	0	2	0	1	-3.05286	-2.9098	-3.07605	-1.72457	-3.16051	0	-2.27061	-1.82256	-2.16885	1.59466	-2.56206	1.35379	chr10	133772211	133772581	+		novel	NM_018461	PPP2R2D	sense overlapping	370
chr1:569392-569578+	0.0220535	2.5339	down	0	0.333333	-2.87429	-1.53293	0	0	0	0	0	0	0	0	0	2	0	0	-3.05286	-2.9098	-3.07605	-1.72457	-3.16051	-3.32193	-2.27061	-1.82256	-2.16885	1.59466	-2.56206	-1.96814	chr1	569391	569578	+		novel	ENST00000514057	MTATP6P1	sense overlapping	187
chr1:569663-569956+	0.0220535	2.5339	down	0	0.333333	-2.87429	-1.53293	0	0	0	0	0	0	0	0	0	2	0	0	-3.05286	-2.9098	-3.07605	-1.72457	-3.16051	-3.32193	-2.27061	-1.82256	-2.16885	1.59466	-2.56206	-1.96814	chr1	569662	569956	+		novel	ENST00000416718	RP5-857K21.11	sense overlapping	294
chr1:985095-985313+	0.0220535	2.5339	down	0	0.333333	-2.87429	-1.53293	0	0	0	0	0	0	0	0	0	2	0	0	-3.05286	-2.9098	-3.07605	-1.72457	-3.16051	-3.32193	-2.27061	-1.82256	-2.16885	1.59466	-2.56206	-1.96814	chr1	985094	985313	+		novel	NM_198576	AGRN	sense overlapping	219
chr1:985098-985316+	0.0220535	2.5339	down	0	0.333333	-2.87429	-1.53293	0	0	0	0	0	0	0	0	0	2	0	0	-3.05286	-2.9098	-3.07605	-1.72457	-3.16051	-3.32193	-2.27061	-1.82256	-2.16885	1.59466	-2.56206	-1.96814	chr1	985097	985316	+		novel	NM_198576	AGRN	sense overlapping	219
chr1:1322630-1323519-	0.0220535	2.5339	down	0	0.333333	-2.87429	-1.53293	0	0	0	0	0	0	0	0	0	2	0	0	-3.05286	-2.9098	-3.07605	-1.72457	-3.16051	-3.32193	-2.27061	-1.82256	-2.16885	1.59466	-2.56206	-1.96814	chr1	1322629	1323519	-		novel	NM_030937	CCNL2	sense overlapping	890
chr1:1331536-1332179-	0.0220535	2.5339	down	0	0.333333	-2.87429	-1.53293	0	0	0	0	0	0	0	0	0	2	0	0	-3.05286	-2.9098	-3.07605	-1.72457	-3.16051	-3.32193	-2.27061	-1.82256	-2.16885	1.59466	-2.56206	-1.96814	chr1	1331535	1332179	-		novel	ENST00000400809	CCNL2	intronic	644
chr1:1331539-1332182-	0.0220535	2.5339	down	0	0.333333	-2.87429	-1.53293	0	0	0	0	0	0	0	0	0	2	0	0	-3.05286	-2.9098	-3.07605	-1.72457	-3.16051	-3.32193	-2.27061	-1.82256	-2.16885	1.59466	-2.56206	-1.96814	chr1	1331538	1332182	-		novel	ENST00000400809	CCNL2	intronic	644
chr1:2235318-2235497+	0.0220535	2.5339	down	0	0.333333	-2.87429	-1.53293	0	0	0	0	0	0	0	0	0	2	0	0	-3.05286	-2.9098	-3.07605	-1.72457	-3.16051	-3.32193	-2.27061	-1.82256	-2.16885	1.59466	-2.56206	-1.96814	chr1	2235317	2235497	+		novel	NM_003036	SKI	sense overlapping	180
chr1:2235321-2235500+	0.0220535	2.5339	down	0	0.333333	-2.87429	-1.53293	0	0	0	0	0	0	0	0	0	2	0	0	-3.05286	-2.9098	-3.07605	-1.72457	-3.16051	-3.32193	-2.27061	-1.82256	-2.16885	1.59466	-2.56206	-1.96814	chr1	2235320	2235500	+		novel	NM_003036	SKI	sense overlapping	180
chr1:3421861-3422720-	0.0220535	2.5339	down	0	0.333333	-2.87429	-1.53293	0	0	0	0	0	0	0	0	0	2	0	0	-3.05286	-2.9098	-3.07605	-1.72457	-3.16051	-3.32193	-2.27061	-1.82256	-2.16885	1.59466	-2.56206	-1.96814	chr1	3421860	3422720	-		novel	NM_001409	MEGF6	sense overlapping	860
chr1:3421863-3422722-	0.0220535	2.5339	down	0	0.333333	-2.87429	-1.53293	0	0	0	0	0	0	0	0	0	2	0	0	-3.05286	-2.9098	-3.07605	-1.72457	-3.16051	-3.32193	-2.27061	-1.82256	-2.16885	1.59466	-2.56206	-1.96814	chr1	3421862	3422722	-		novel	NM_001409	MEGF6	sense overlapping	860
chr1:6531677-6531862+	0.0220535	2.5339	down	0	0.333333	-2.87429	-1.53293	0	0	0	0	0	0	0	0	0	2	0	0	-3.05286	-2.9098	-3.07605	-1.72457	-3.16051	-3.32193	-2.27061	-1.82256	-2.16885	1.59466	-2.56206	-1.96814	chr1	6531676	6531862	+		novel	NM_020631	PLEKHG5	antisense	186
chr1:8555123-8557589-	0.0220535	2.5339	down	0	0.333333	-2.87429	-1.53293	0	0	0	0	0	0	0	0	0	2	0	0	-3.05286	-2.9098	-3.07605	-1.72457	-3.16051	-3.32193	-2.27061	-1.82256	-2.16885	1.59466	-2.56206	-1.96814	chr1	8555122	8557589	-	hsa_circ_0009579	circBase	NM_012102	RERE	exonic	225
chr1:8926355-8927287-	0.0220535	2.5339	down	0	0.333333	-2.87429	-1.53293	0	0	0	0	0	0	0	0	0	2	0	0	-3.05286	-2.9098	-3.07605	-1.72457	-3.16051	-3.32193	-2.27061	-1.82256	-2.16885	1.59466	-2.56206	-1.96814	chr1	8926354	8927287	-		novel	NM_001428	ENO1	sense overlapping	933
chr1:9716854-9721612+	0.0220535	2.5339	down	0	0.333333	-2.87429	-1.53293	0	0	0	0	0	0	0	0	0	2	0	0	-3.05286	-2.9098	-3.07605	-1.72457	-3.16051	-3.32193	-2.27061	-1.82256	-2.16885	1.59466	-2.56206	-1.96814	chr1	9716853	9721612	+		novel	uc001aqa.2	PIK3CD	intronic	4759
chr1:9716855-9721613+	0.0220535	2.5339	down	0	0.333333	-2.87429	-1.53293	0	0	0	0	0	0	0	0	0	2	0	0	-3.05286	-2.9098	-3.07605	-1.72457	-3.16051	-3.32193	-2.27061	-1.82256	-2.16885	1.59466	-2.56206	-1.96814	chr1	9716854	9721613	+		novel	uc001aqa.2	PIK3CD	intronic	4759
chr1:14753384-14754682+	0.0220535	2.5339	down	0	0.333333	-2.87429	-1.53293	0	0	0	0	0	0	0	0	0	2	0	0	-3.05286	-2.9098	-3.07605	-1.72457	-3.16051	-3.32193	-2.27061	-1.82256	-2.16885	1.59466	-2.56206	-1.96814	chr1	14753383	14754682	+		novel			intergenic	1299
chr1:14753388-14754686+	0.0220535	2.5339	down	0	0.333333	-2.87429	-1.53293	0	0	0	0	0	0	0	0	0	2	0	0	-3.05286	-2.9098	-3.07605	-1.72457	-3.16051	-3.32193	-2.27061	-1.82256	-2.16885	1.59466	-2.56206	-1.96814	chr1	14753387	14754686	+		novel			intergenic	1299
chr1:22202831-22203140-	0.0220535	2.5339	down	0	0.333333	-2.87429	-1.53293	0	0	0	0	0	0	0	0	0	2	0	0	-3.05286	-2.9098	-3.07605	-1.72457	-3.16051	-3.32193	-2.27061	-1.82256	-2.16885	1.59466	-2.56206	-1.96814	chr1	22202830	22203140	-		novel	NM_005529	HSPG2	sense overlapping	310
chr1:22202834-22203143-	0.0220535	2.5339	down	0	0.333333	-2.87429	-1.53293	0	0	0	0	0	0	0	0	0	2	0	0	-3.05286	-2.9098	-3.07605	-1.72457	-3.16051	-3.32193	-2.27061	-1.82256	-2.16885	1.59466	-2.56206	-1.96814	chr1	22202833	22203143	-		novel	NM_005529	HSPG2	sense overlapping	310
chr1:22206608-22206880-	0.0220535	2.5339	down	0	0.333333	-2.87429	-1.53293	0	0	0	0	0	0	0	0	0	2	0	0	-3.05286	-2.9098	-3.07605	-1.72457	-3.16051	-3.32193	-2.27061	-1.82256	-2.16885	1.59466	-2.56206	-1.96814	chr1	22206607	22206880	-		novel	NM_005529	HSPG2	sense overlapping	273
chr1:28353723-28354257-	0.0220535	2.5339	down	0	0.333333	-2.87429	-1.53293	0	0	0	0	0	0	0	0	0	2	0	0	-3.05286	-2.9098	-3.07605	-1.72457	-3.16051	-3.32193	-2.27061	-1.82256	-2.16885	1.59466	-2.56206	-1.96814	chr1	28353722	28354257	-		novel	ENST00000373863	EYA3	intronic	535
chr1:28835094-28835258+	0.0220535	2.5339	down	0	0.333333	-2.87429	-1.53293	0	0	0	0	0	0	0	0	0	2	0	0	-3.05286	-2.9098	-3.07605	-1.72457	-3.16051	-3.32193	-2.27061	-1.82256	-2.16885	1.59466	-2.56206	-1.96814	chr1	28835093	28835258	+		novel	ENST00000373833	RCC1	intronic	165
chr1:28835096-28835260+	0.0220535	2.5339	down	0	0.333333	-2.87429	-1.53293	0	0	0	0	0	0	0	0	0	2	0	0	-3.05286	-2.9098	-3.07605	-1.72457	-3.16051	-3.32193	-2.27061	-1.82256	-2.16885	1.59466	-2.56206	-1.96814	chr1	28835095	28835260	+		novel	ENST00000373833	RCC1	intronic	165
chr1:29010095-29023596+	0.0220535	2.5339	down	0	0.333333	-2.87429	-1.53293	0	0	0	0	0	0	0	0	0	2	0	0	-3.05286	-2.9098	-3.07605	-1.72457	-3.16051	-3.32193	-2.27061	-1.82256	-2.16885	1.59466	-2.56206	-1.96814	chr1	29010094	29023596	+	hsa_circ_0011163	circBase	NM_006582	GMEB1	exonic	658
chr1:31205317-31208106-	0.0220535	2.5339	down	0	0.333333	-2.87429	-1.53293	0	0	0	0	0	0	0	0	0	2	0	0	-3.05286	-2.9098	-3.07605	-1.72457	-3.16051	-3.32193	-2.27061	-1.82256	-2.16885	1.59466	-2.56206	-1.96814	chr1	31205316	31208106	-		novel	NM_006762	LAPTM5	sense overlapping	2790
chr1:31465237-31468067-	0.0220535	2.5339	down	0	0.333333	-2.87429	-1.53293	0	0	0	0	0	0	0	0	0	2	0	0	-3.05286	-2.9098	-3.07605	-1.72457	-3.16051	-3.32193	-2.27061	-1.82256	-2.16885	1.59466	-2.56206	-1.96814	chr1	31465236	31468067	-	hsa_circ_0000043	circBase	NM_014676	PUM1	exonic	438	acute lymphoblastic leukemia (ALL), acute myeloid leukemia (AML), bladder cancer, breast cancer, cardiac hypertrophy, cervical cancer, chronic lymphocytic leukemia (CLL), colorectal cancer, epithelial ovarian cancer (EOC), glioblastoma, hepatocellular carcinoma (HCC), kidney cancer, lung cancer, malignant melanoma, neuroblastoma (NB), pancreatic cancer, prostate cancer, retinitis pigmentosa (RP),…
chr1:32694163-32696749+	0.0220535	2.5339	down	0	0.333333	-2.87429	-1.53293	0	0	0	0	0	0	0	0	0	2	0	0	-3.05286	-2.9098	-3.07605	-1.72457	-3.16051	-3.32193	-2.27061	-1.82256	-2.16885	1.59466	-2.56206	-1.96814	chr1	32694162	32696749	+		novel	NM_003757	EIF3I	sense overlapping	2587
chr1:32694164-32696750+	0.0220535	2.5339	down	0	0.333333	-2.87429	-1.53293	0	0	0	0	0	0	0	0	0	2	0	0	-3.05286	-2.9098	-3.07605	-1.72457	-3.16051	-3.32193	-2.27061	-1.82256	-2.16885	1.59466	-2.56206	-1.96814	chr1	32694163	32696750	+		novel	NM_003757	EIF3I	sense overlapping	2587
chr1:33302313-33302723+	0.0220535	2.5339	down	0	0.333333	-2.87429	-1.53293	0	0	0	0	0	0	0	0	0	2	0	0	-3.05286	-2.9098	-3.07605	-1.72457	-3.16051	-3.32193	-2.27061	-1.82256	-2.16885	1.59466	-2.56206	-1.96814	chr1	33302312	33302723	+		novel	uc001bwd.4	S100PBP	intronic	411
chr1:33302314-33302724+	0.0220535	2.5339	down	0	0.333333	-2.87429	-1.53293	0	0	0	0	0	0	0	0	0	2	0	0	-3.05286	-2.9098	-3.07605	-1.72457	-3.16051	-3.32193	-2.27061	-1.82256	-2.16885	1.59466	-2.56206	-1.96814	chr1	33302313	33302724	+		novel	uc001bwd.4	S100PBP	intronic	411
chr1:33429931-33430094-	0.0220535	2.5339	down	0	0.333333	-2.87429	-1.53293	0	0	0	0	0	0	0	0	0	2	0	0	-3.05286	-2.9098	-3.07605	-1.72457	-3.16051	-3.32193	-2.27061	-1.82256	-2.16885	1.59466	-2.56206	-1.96814	chr1	33429930	33430094	-		novel	NM_153341	RNF19B	sense overlapping	164
chr1:33429932-33430095-	0.0220535	2.5339	down	0	0.333333	-2.87429	-1.53293	0	0	0	0	0	0	0	0	0	2	0	0	-3.05286	-2.9098	-3.07605	-1.72457	-3.16051	-3.32193	-2.27061	-1.82256	-2.16885	1.59466	-2.56206	-1.96814	chr1	33429931	33430095	-		novel	NM_153341	RNF19B	sense overlapping	164
chr1:34999349-34999645-	0.0220535	2.5339	down	0	0.333333	-2.87429	-1.53293	0	0	0	0	0	0	0	0	0	2	0	0	-3.05286	-2.9098	-3.07605	-1.72457	-3.16051	-3.32193	-2.27061	-1.82256	-2.16885	1.59466	-2.56206	-1.96814	chr1	34999348	34999645	-		novel			intergenic	297
chr1:34999350-34999646-	0.0220535	2.5339	down	0	0.333333	-2.87429	-1.53293	0	0	0	0	0	0	0	0	0	2	0	0	-3.05286	-2.9098	-3.07605	-1.72457	-3.16051	-3.32193	-2.27061	-1.82256	-2.16885	1.59466	-2.56206	-1.96814	chr1	34999349	34999646	-		novel			intergenic	297
chr1:39514278-39516204+	0.0220535	2.5339	down	0	0.333333	-2.87429	-1.53293	0	0	0	0	0	0	0	0	0	2	0	0	-3.05286	-2.9098	-3.07605	-1.72457	-3.16051	-3.32193	-2.27061	-1.82256	-2.16885	1.59466	-2.56206	-1.96814	chr1	39514277	39516204	+		novel			intergenic	1927
chr1:39514280-39516206+	0.0220535	2.5339	down	0	0.333333	-2.87429	-1.53293	0	0	0	0	0	0	0	0	0	2	0	0	-3.05286	-2.9098	-3.07605	-1.72457	-3.16051	-3.32193	-2.27061	-1.82256	-2.16885	1.59466	-2.56206	-1.96814	chr1	39514279	39516206	+		novel			intergenic	1927
chr1:39788587-39789879-	0.0220535	2.5339	down	0	0.333333	-2.87429	-1.53293	0	0	0	0	0	0	0	0	0	2	0	0	-3.05286	-2.9098	-3.07605	-1.72457	-3.16051	-3.32193	-2.27061	-1.82256	-2.16885	1.59466	-2.56206	-1.96814	chr1	39788586	39789879	-		novel	NM_012090	MACF1	antisense	1293
chr1:39788588-39789880-	0.0220535	2.5339	down	0	0.333333	-2.87429	-1.53293	0	0	0	0	0	0	0	0	0	2	0	0	-3.05286	-2.9098	-3.07605	-1.72457	-3.16051	-3.32193	-2.27061	-1.82256	-2.16885	1.59466	-2.56206	-1.96814	chr1	39788587	39789880	-		novel	NM_012090	MACF1	antisense	1293
chr1:40033483-40041621-	0.0220535	2.5339	down	0	0.333333	-2.87429	-1.53293	0	0	0	0	0	0	0	0	0	2	0	0	-3.05286	-2.9098	-3.07605	-1.72457	-3.16051	-3.32193	-2.27061	-1.82256	-2.16885	1.59466	-2.56206	-1.96814	chr1	40033482	40041621	-		novel	NM_003819	PABPC4	sense overlapping	8139
chr1:40033484-40041622-	0.0220535	2.5339	down	0	0.333333	-2.87429	-1.53293	0	0	0	0	0	0	0	0	0	2	0	0	-3.05286	-2.9098	-3.07605	-1.72457	-3.16051	-3.32193	-2.27061	-1.82256	-2.16885	1.59466	-2.56206	-1.96814	chr1	40033483	40041622	-		novel	NM_003819	PABPC4	sense overlapping	8139
chr1:41494261-41503160+	0.0220535	2.5339	down	0	0.333333	-2.87429	-1.53293	0	0	0	0	0	0	0	0	0	2	0	0	-3.05286	-2.9098	-3.07605	-1.72457	-3.16051	-3.32193	-2.27061	-1.82256	-2.16885	1.59466	-2.56206	-1.96814	chr1	41494260	41503160	+		novel	NR_037868	SLFNL1-AS1	sense overlapping	8900
chr1:41494263-41503162+	0.0220535	2.5339	down	0	0.333333	-2.87429	-1.53293	0	0	0	0	0	0	0	0	0	2	0	0	-3.05286	-2.9098	-3.07605	-1.72457	-3.16051	-3.32193	-2.27061	-1.82256	-2.16885	1.59466	-2.56206	-1.96814	chr1	41494262	41503162	+		novel	NR_037868	SLFNL1-AS1	sense overlapping	8900
chr1:41578955-41618413-	0.0220535	2.5339	down	0	0.333333	-2.87429	-1.53293	0	0	0	0	0	0	0	0	0	2	0	0	-3.05286	-2.9098	-3.07605	-1.72457	-3.16051	-3.32193	-2.27061	-1.82256	-2.16885	1.59466	-2.56206	-1.96814	chr1	41578954	41618413	-	hsa_circ_0011946	circBase	NM_001031694	SCMH1	exonic	782
chr1:43140218-43140886+	0.0220535	2.5339	down	0	0.333333	-2.87429	-1.53293	0	0	0	0	0	0	0	0	0	2	0	0	-3.05286	-2.9098	-3.07605	-1.72457	-3.16051	-3.32193	-2.27061	-1.82256	-2.16885	1.59466	-2.56206	-1.96814	chr1	43140217	43140886	+		novel	ENST00000304979	PPIH	intronic	669
chr1:43900527-43900680-	0.0220535	2.5339	down	0	0.333333	-2.87429	-1.53293	0	0	0	0	0	0	0	0	0	2	0	0	-3.05286	-2.9098	-3.07605	-1.72457	-3.16051	-3.32193	-2.27061	-1.82256	-2.16885	1.59466	-2.56206	-1.96814	chr1	43900526	43900680	-		novel	NM_015284	SZT2	antisense	154
chr1:45973937-45974575+	0.0220535	2.5339	down	0	0.333333	-2.87429	-1.53293	0	0	0	0	0	0	0	0	0	2	0	0	-3.05286	-2.9098	-3.07605	-1.72457	-3.16051	-3.32193	-2.27061	-1.82256	-2.16885	1.59466	-2.56206	-1.96814	chr1	45973936	45974575	+		novel	NM_015506	MMACHC	sense overlapping	639
chr1:45973938-45974576+	0.0220535	2.5339	down	0	0.333333	-2.87429	-1.53293	0	0	0	0	0	0	0	0	0	2	0	0	-3.05286	-2.9098	-3.07605	-1.72457	-3.16051	-3.32193	-2.27061	-1.82256	-2.16885	1.59466	-2.56206	-1.96814	chr1	45973937	45974576	+		novel	NM_015506	MMACHC	sense overlapping	639
chr1:53734291-53734501-	0.0220535	2.5339	down	0	0.333333	-2.87429	-1.53293	0	0	0	0	0	0	0	0	0	2	0	0	-3.05286	-2.9098	-3.07605	-1.72457	-3.16051	-3.32193	-2.27061	-1.82256	-2.16885	1.59466	-2.56206	-1.96814	chr1	53734290	53734501	-		novel	ENST00000306052	LRP8	intronic	211
chr1:53734292-53734502-	0.0220535	2.5339	down	0	0.333333	-2.87429	-1.53293	0	0	0	0	0	0	0	0	0	2	0	0	-3.05286	-2.9098	-3.07605	-1.72457	-3.16051	-3.32193	-2.27061	-1.82256	-2.16885	1.59466	-2.56206	-1.96814	chr1	53734291	53734502	-		novel	ENST00000306052	LRP8	intronic	211
chr1:58933440-58933636-	0.0220535	2.5339	down	0	0.333333	-2.87429	-1.53293	0	0	0	0	0	0	0	0	0	2	0	0	-3.05286	-2.9098	-3.07605	-1.72457	-3.16051	-3.32193	-2.27061	-1.82256	-2.16885	1.59466	-2.56206	-1.96814	chr1	58933439	58933636	-		novel	ENST00000460671	OMA1	intronic	197
chr1:60020384-60022892+	0.0220535	2.5339	down	0	0.333333	-2.87429	-1.53293	0	0	0	0	0	0	0	0	0	2	0	0	-3.05286	-2.9098	-3.07605	-1.72457	-3.16051	-3.32193	-2.27061	-1.82256	-2.16885	1.59466	-2.56206	-1.96814	chr1	60020383	60022892	+		novel	ENST00000303721	FGGY	intronic	2509
chr1:60020386-60022894+	0.0220535	2.5339	down	0	0.333333	-2.87429	-1.53293	0	0	0	0	0	0	0	0	0	2	0	0	-3.05286	-2.9098	-3.07605	-1.72457	-3.16051	-3.32193	-2.27061	-1.82256	-2.16885	1.59466	-2.56206	-1.96814	chr1	60020385	60022894	+		novel	ENST00000303721	FGGY	intronic	2509
chr1:65300326-65301118-	0.0220535	2.5339	down	0	0.333333	-2.87429	-1.53293	0	0	0	0	0	0	0	0	0	2	0	0	-3.05286	-2.9098	-3.07605	-1.72457	-3.16051	-3.32193	-2.27061	-1.82256	-2.16885	1.59466	-2.56206	-1.96814	chr1	65300325	65301118	-		novel	NM_002227	JAK1	sense overlapping	793
chr1:76199263-76200493+	0.0220535	2.5339	down	0	0.333333	-2.87429	-1.53293	0	0	0	0	0	0	0	0	0	2	0	0	-3.05286	-2.9098	-3.07605	-1.72457	-3.16051	-3.32193	-2.27061	-1.82256	-2.16885	1.59466	-2.56206	-1.96814	chr1	76199262	76200493	+		novel	ENST00000525808	ACADM	intronic	1231
chr1:78430617-78430897+	0.0220535	2.5339	down	0	0.333333	-2.87429	-1.53293	0	0	0	0	0	0	0	0	0	2	0	0	-3.05286	-2.9098	-3.07605	-1.72457	-3.16051	-3.32193	-2.27061	-1.82256	-2.16885	1.59466	-2.56206	-1.96814	chr1	78430616	78430897	+		novel	NM_003902	FUBP1	antisense	281
chr1:86829061-86834458-	0.0220535	2.5339	down	0	0.333333	-2.87429	-1.53293	0	0	0	0	0	0	0	0	0	2	0	0	-3.05286	-2.9098	-3.07605	-1.72457	-3.16051	-3.32193	-2.27061	-1.82256	-2.16885	1.59466	-2.56206	-1.96814	chr1	86829060	86834458	-		novel	ENST00000294678	ODF2L	intronic	5398
chr1:91852850-91853104-	0.0220535	2.5339	down	0	0.333333	-2.87429	-1.53293	0	0	0	0	0	0	0	0	0	2	0	0	-3.05286	-2.9098	-3.07605	-1.72457	-3.16051	-3.32193	-2.27061	-1.82256	-2.16885	1.59466	-2.56206	-1.96814	chr1	91852849	91853104	-		novel	uc010osv.1	HFM1	intronic	255
chr1:109893551-109898091-	0.0220535	2.5339	down	0	0.333333	-2.87429	-1.53293	0	0	0	0	0	0	0	0	0	2	0	0	-3.05286	-2.9098	-3.07605	-1.72457	-3.16051	-3.32193	-2.27061	-1.82256	-2.16885	1.59466	-2.56206	-1.96814	chr1	109893550	109898091	-		novel	NM_002959	SORT1	exonic	342
chr1:110947593-110947892-	0.0220535	2.5339	down	0	0.333333	-2.87429	-1.53293	0	0	0	0	0	0	0	0	0	2	0	0	-3.05286	-2.9098	-3.07605	-1.72457	-3.16051	-3.32193	-2.27061	-1.82256	-2.16885	1.59466	-2.56206	-1.96814	chr1	110947592	110947892	-		novel	ENST00000256644	LAMTOR5	intronic	300
chr1:111730251-111730848+	0.0220535	2.5339	down	0	0.333333	-2.87429	-1.53293	0	0	0	0	0	0	0	0	0	2	0	0	-3.05286	-2.9098	-3.07605	-1.72457	-3.16051	-3.32193	-2.27061	-1.82256	-2.16885	1.59466	-2.56206	-1.96814	chr1	111730250	111730848	+		novel	NM_024901	DENND2D	antisense	598
chr1:114940337-114942179+	0.0220535	2.5339	down	0	0.333333	-2.87429	-1.53293	0	0	0	0	0	0	0	0	0	2	0	0	-3.05286	-2.9098	-3.07605	-1.72457	-3.16051	-3.32193	-2.27061	-1.82256	-2.16885	1.59466	-2.56206	-1.96814	chr1	114940336	114942179	+		novel	NM_015906	TRIM33	antisense	1843
chr1:114940337-114942179-	0.0220535	2.5339	down	0	0.333333	-2.87429	-1.53293	0	0	0	0	0	0	0	0	0	2	0	0	-3.05286	-2.9098	-3.07605	-1.72457	-3.16051	-3.32193	-2.27061	-1.82256	-2.16885	1.59466	-2.56206	-1.96814	chr1	114940336	114942179	-		novel	NM_015906	TRIM33	sense overlapping	1843
chr1:114940340-114942182+	0.0220535	2.5339	down	0	0.333333	-2.87429	-1.53293	0	0	0	0	0	0	0	0	0	2	0	0	-3.05286	-2.9098	-3.07605	-1.72457	-3.16051	-3.32193	-2.27061	-1.82256	-2.16885	1.59466	-2.56206	-1.96814	chr1	114940339	114942182	+		novel	NM_015906	TRIM33	antisense	1843
chr1:120160006-120160209-	0.0220535	2.5339	down	0	0.333333	-2.87429	-1.53293	0	0	0	0	0	0	0	0	0	2	0	0	-3.05286	-2.9098	-3.07605	-1.72457	-3.16051	-3.32193	-2.27061	-1.82256	-2.16885	1.59466	-2.56206	-1.96814	chr1	120160005	120160209	-		novel			intergenic	204
chr1:120160007-120160210-	0.0220535	2.5339	down	0	0.333333	-2.87429	-1.53293	0	0	0	0	0	0	0	0	0	2	0	0	-3.05286	-2.9098	-3.07605	-1.72457	-3.16051	-3.32193	-2.27061	-1.82256	-2.16885	1.59466	-2.56206	-1.96814	chr1	120160006	120160210	-		novel			intergenic	204
chr1:145693231-145695214+	0.0220535	2.5339	down	0	0.333333	-2.87429	-1.53293	0	0	0	0	0	0	0	0	0	2	0	0	-3.05286	-2.9098	-3.07605	-1.72457	-3.16051	-3.32193	-2.27061	-1.82256	-2.16885	1.59466	-2.56206	-1.96814	chr1	145693230	145695214	+		novel	NM_001039703	NBPF10	intronic	1984
chr1:149898314-149898583-	0.0220535	2.5339	down	0	0.333333	-2.87429	-1.53293	0	0	0	0	0	0	0	0	0	2	0	0	-3.05286	-2.9098	-3.07605	-1.72457	-3.16051	-3.32193	-2.27061	-1.82256	-2.16885	1.59466	-2.56206	-1.96814	chr1	149898313	149898583	-		novel	NM_005850	SF3B4	sense overlapping	270
chr1:151611364-151611595+	0.0220535	2.5339	down	0	0.333333	-2.87429	-1.53293	0	0	0	0	0	0	0	0	0	2	0	0	-3.05286	-2.9098	-3.07605	-1.72457	-3.16051	-3.32193	-2.27061	-1.82256	-2.16885	1.59466	-2.56206	-1.96814	chr1	151611363	151611595	+	hsa_circ_0000130	circBase	NM_030918	SNX27	exonic	232	Alzheimer's disease, B-cell chronic lymphocytic leukemia, Burkitt lymphoma, Down syndrome (DS), Duchenne muscular dystrophy (DMD), Hodgkin's lymphoma, Oral Carcinoma, acute lymphoblastic leukemia (ALL), acute myeloid leukemia (AML), acute promyelocytic leukemia (APL), adenoma, autism spectrum disorder (ASD), breast cancer, cardiac hypertrophy, cervical cancer, cholangiocarcinoma, chronic lymphocy…
chr1:154207067-154207767-	0.0220535	2.5339	down	0	0.333333	-2.87429	-1.53293	0	0	0	0	0	0	0	0	0	2	0	0	-3.05286	-2.9098	-3.07605	-1.72457	-3.16051	-3.32193	-2.27061	-1.82256	-2.16885	1.59466	-2.56206	-1.96814	chr1	154207066	154207767	-		novel	NM_014847	UBAP2L	antisense	701
chr1:154574899-154580589-	0.0220535	2.5339	down	0	0.333333	-2.87429	-1.53293	0	0	0	0	0	0	0	0	0	2	0	0	-3.05286	-2.9098	-3.07605	-1.72457	-3.16051	-3.32193	-2.27061	-1.82256	-2.16885	1.59466	-2.56206	-1.96814	chr1	154574898	154580589	-		novel	NM_001111	ADAR	sense overlapping	5691
chr1:154574902-154580592-	0.0220535	2.5339	down	0	0.333333	-2.87429	-1.53293	0	0	0	0	0	0	0	0	0	2	0	0	-3.05286	-2.9098	-3.07605	-1.72457	-3.16051	-3.32193	-2.27061	-1.82256	-2.16885	1.59466	-2.56206	-1.96814	chr1	154574901	154580592	-		novel	NM_001111	ADAR	sense overlapping	5691
chr1:155168310-155169831+	0.0220535	2.5339	down	0	0.333333	-2.87429	-1.53293	0	0	0	0	0	0	0	0	0	2	0	0	-3.05286	-2.9098	-3.07605	-1.72457	-3.16051	-3.32193	-2.27061	-1.82256	-2.16885	1.59466	-2.56206	-1.96814	chr1	155168309	155169831	+		novel	ENST00000436772	RP11-263K19.4	sense overlapping	1522
chr1:155393057-155396096-	0.0220535	2.5339	down	0	0.333333	-2.87429	-1.53293	0	0	0	0	0	0	0	0	0	2	0	0	-3.05286	-2.9098	-3.07605	-1.72457	-3.16051	-3.32193	-2.27061	-1.82256	-2.16885	1.59466	-2.56206	-1.96814	chr1	155393056	155396096	-		novel	ENST00000368346	ASH1L	intronic	3040
chr1:155644801-155649303+	0.0220535	2.5339	down	0	0.333333	-2.87429	-1.53293	0	0	0	0	0	0	0	0	0	2	0	0	-3.05286	-2.9098	-3.07605	-1.72457	-3.16051	-3.32193	-2.27061	-1.82256	-2.16885	1.59466	-2.56206	-1.96814	chr1	155644800	155649303	+		novel	ENST00000452804	MSTO1	intronic	4503
chr1:155979117-155979301-	0.0220535	2.5339	down	0	0.333333	-2.87429	-1.53293	0	0	0	0	0	0	0	0	0	2	0	0	-3.05286	-2.9098	-3.07605	-1.72457	-3.16051	-3.32193	-2.27061	-1.82256	-2.16885	1.59466	-2.56206	-1.96814	chr1	155979116	155979301	-		novel	NM_003145	SSR2	sense overlapping	185
chr1:155979119-155979303-	0.0220535	2.5339	down	0	0.333333	-2.87429	-1.53293	0	0	0	0	0	0	0	0	0	2	0	0	-3.05286	-2.9098	-3.07605	-1.72457	-3.16051	-3.32193	-2.27061	-1.82256	-2.16885	1.59466	-2.56206	-1.96814	chr1	155979118	155979303	-		novel	NM_003145	SSR2	sense overlapping	185
chr1:156504307-156504527-	0.0220535	2.5339	down	0	0.333333	-2.87429	-1.53293	0	0	0	0	0	0	0	0	0	2	0	0	-3.05286	-2.9098	-3.07605	-1.72457	-3.16051	-3.32193	-2.27061	-1.82256	-2.16885	1.59466	-2.56206	-1.96814	chr1	156504306	156504527	-		novel	NM_178229	IQGAP3	sense overlapping	221
chr1:156721293-156721455-	0.0220535	2.5339	down	0	0.333333	-2.87429	-1.53293	0	0	0	0	0	0	0	0	0	2	0	0	-3.05286	-2.9098	-3.07605	-1.72457	-3.16051	-3.32193	-2.27061	-1.82256	-2.16885	1.59466	-2.56206	-1.96814	chr1	156721292	156721455	-		novel	ENST00000368206	HDGF	intronic	163
chr1:156721295-156721457-	0.0220535	2.5339	down	0	0.333333	-2.87429	-1.53293	0	0	0	0	0	0	0	0	0	2	0	0	-3.05286	-2.9098	-3.07605	-1.72457	-3.16051	-3.32193	-2.27061	-1.82256	-2.16885	1.59466	-2.56206	-1.96814	chr1	156721294	156721457	-		novel	ENST00000368206	HDGF	intronic	163
chr1:158019794-158020057+	0.0220535	2.5339	down	0	0.333333	-2.87429	-1.53293	0	0	0	0	0	0	0	0	0	2	0	0	-3.05286	-2.9098	-3.07605	-1.72457	-3.16051	-3.32193	-2.27061	-1.82256	-2.16885	1.59466	-2.56206	-1.96814	chr1	158019793	158020057	+		novel	ENST00000359209	KIRREL	intronic	264
chr1:162039564-162039963+	0.0220535	2.5339	down	0	0.333333	-2.87429	-1.53293	0	0	0	0	0	0	0	0	0	2	0	0	-3.05286	-2.9098	-3.07605	-1.72457	-3.16051	-3.32193	-2.27061	-1.82256	-2.16885	1.59466	-2.56206	-1.96814	chr1	162039563	162039963	+		novel	NM_014697	NOS1AP	sense overlapping	400
chr1:162039565-162039964+	0.0220535	2.5339	down	0	0.333333	-2.87429	-1.53293	0	0	0	0	0	0	0	0	0	2	0	0	-3.05286	-2.9098	-3.07605	-1.72457	-3.16051	-3.32193	-2.27061	-1.82256	-2.16885	1.59466	-2.56206	-1.96814	chr1	162039564	162039964	+		novel	NM_014697	NOS1AP	sense overlapping	400
chr1:169785651-169786288+	0.0220535	2.5339	down	0	0.333333	-2.87429	-1.53293	0	0	0	0	0	0	0	0	0	2	0	0	-3.05286	-2.9098	-3.07605	-1.72457	-3.16051	-3.32193	-2.27061	-1.82256	-2.16885	1.59466	-2.56206	-1.96814	chr1	169785650	169786288	+		novel	uc009wvt.3	C1orf112	intronic	638
chr1:171535788-171535982-	0.0220535	2.5339	down	0	0.333333	-2.87429	-1.53293	0	0	0	0	0	0	0	0	0	2	0	0	-3.05286	-2.9098	-3.07605	-1.72457	-3.16051	-3.32193	-2.27061	-1.82256	-2.16885	1.59466	-2.56206	-1.96814	chr1	171535787	171535982	-		novel	NM_015172	PRRC2C	antisense	195
chr1:179087722-179089409-	0.0220535	2.5339	down	0	0.333333	-2.87429	-1.53293	0	0	0	0	0	0	0	0	0	2	0	0	-3.05286	-2.9098	-3.07605	-1.72457	-3.16051	-3.32193	-2.27061	-1.82256	-2.16885	1.59466	-2.56206	-1.96814	chr1	179087721	179089409	-	hsa_circ_0015428	circBase	NM_005158	ABL2	exonic	263
chr1:179972309-179975702+	0.0220535	2.5339	down	0	0.333333	-2.87429	-1.53293	0	0	0	0	0	0	0	0	0	2	0	0	-3.05286	-2.9098	-3.07605	-1.72457	-3.16051	-3.32193	-2.27061	-1.82256	-2.16885	1.59466	-2.56206	-1.96814	chr1	179972308	179975702	+	hsa_circ_0003942	circBase	NM_014810	CEP350	exonic	228
chr1:184683695-184684252-	0.0220535	2.5339	down	0	0.333333	-2.87429	-1.53293	0	0	0	0	0	0	0	0	0	2	0	0	-3.05286	-2.9098	-3.07605	-1.72457	-3.16051	-3.32193	-2.27061	-1.82256	-2.16885	1.59466	-2.56206	-1.96814	chr1	184683694	184684252	-		novel	ENST00000318130	EDEM3	intronic	558
chr1:184683697-184684254-	0.0220535	2.5339	down	0	0.333333	-2.87429	-1.53293	0	0	0	0	0	0	0	0	0	2	0	0	-3.05286	-2.9098	-3.07605	-1.72457	-3.16051	-3.32193	-2.27061	-1.82256	-2.16885	1.59466	-2.56206	-1.96814	chr1	184683696	184684254	-		novel	ENST00000318130	EDEM3	intronic	558
chr1:192545963-192546266+	0.0220535	2.5339	down	0	0.333333	-2.87429	-1.53293	0	0	0	0	0	0	0	0	0	2	0	0	-3.05286	-2.9098	-3.07605	-1.72457	-3.16051	-3.32193	-2.27061	-1.82256	-2.16885	1.59466	-2.56206	-1.96814	chr1	192545962	192546266	+		novel	NM_002922	RGS1	sense overlapping	304
chr1:192545964-192546267+	0.0220535	2.5339	down	0	0.333333	-2.87429	-1.53293	0	0	0	0	0	0	0	0	0	2	0	0	-3.05286	-2.9098	-3.07605	-1.72457	-3.16051	-3.32193	-2.27061	-1.82256	-2.16885	1.59466	-2.56206	-1.96814	chr1	192545963	192546267	+		novel	NM_002922	RGS1	sense overlapping	304
chr1:207105827-207106381-	0.0220535	2.5339	down	0	0.333333	-2.87429	-1.53293	0	0	0	0	0	0	0	0	0	2	0	0	-3.05286	-2.9098	-3.07605	-1.72457	-3.16051	-3.32193	-2.27061	-1.82256	-2.16885	1.59466	-2.56206	-1.96814	chr1	207105826	207106381	-		novel	NM_002644	PIGR	sense overlapping	555
chr1:207105833-207106387-	0.0220535	2.5339	down	0	0.333333	-2.87429	-1.53293	0	0	0	0	0	0	0	0	0	2	0	0	-3.05286	-2.9098	-3.07605	-1.72457	-3.16051	-3.32193	-2.27061	-1.82256	-2.16885	1.59466	-2.56206	-1.96814	chr1	207105832	207106387	-		novel	NM_002644	PIGR	sense overlapping	555
chr1:214819325-214819875+	0.0220535	2.5339	down	0	0.333333	-2.87429	-1.53293	0	0	0	0	0	0	0	0	0	2	0	0	-3.05286	-2.9098	-3.07605	-1.72457	-3.16051	-3.32193	-2.27061	-1.82256	-2.16885	1.59466	-2.56206	-1.96814	chr1	214819324	214819875	+		novel	NM_016343	CENPF	sense overlapping	551
chr1:214819326-214819876+	0.0220535	2.5339	down	0	0.333333	-2.87429	-1.53293	0	0	0	0	0	0	0	0	0	2	0	0	-3.05286	-2.9098	-3.07605	-1.72457	-3.16051	-3.32193	-2.27061	-1.82256	-2.16885	1.59466	-2.56206	-1.96814	chr1	214819325	214819876	+		novel	NM_016343	CENPF	sense overlapping	551
chr1:222235143-222235314-	0.0220535	2.5339	down	0	0.333333	-2.87429	-1.53293	0	0	0	0	0	0	0	0	0	2	0	0	-3.05286	-2.9098	-3.07605	-1.72457	-3.16051	-3.32193	-2.27061	-1.82256	-2.16885	1.59466	-2.56206	-1.96814	chr1	222235142	222235314	-		novel	ENST00000438158	RP11-400N13.3	intronic	172
chr1:222907433-222907899+	0.0220535	2.5339	down	0	0.333333	-2.87429	-1.53293	0	0	0	0	0	0	0	0	0	2	0	0	-3.05286	-2.9098	-3.07605	-1.72457	-3.16051	-3.32193	-2.27061	-1.82256	-2.16885	1.59466	-2.56206	-1.96814	chr1	222907432	222907899	+		novel	NM_144695	BROX	sense overlapping	467
chr1:225284820-225355730+	0.0220535	2.5339	down	0	0.333333	-2.87429	-1.53293	0	0	0	0	0	0	0	0	0	2	0	0	-3.05286	-2.9098	-3.07605	-1.72457	-3.16051	-3.32193	-2.27061	-1.82256	-2.16885	1.59466	-2.56206	-1.96814	chr1	225284819	225355730	+		novel	NM_001373	DNAH14	exonic	1896
chr1:226333900-226334136-	0.0220535	2.5339	down	0	0.333333	-2.87429	-1.53293	0	0	0	0	0	0	0	0	0	2	0	0	-3.05286	-2.9098	-3.07605	-1.72457	-3.16051	-3.32193	-2.27061	-1.82256	-2.16885	1.59466	-2.56206	-1.96814	chr1	226333899	226334136	-		novel	NM_022735	ACBD3	sense overlapping	237
chr1:226333902-226334138-	0.0220535	2.5339	down	0	0.333333	-2.87429	-1.53293	0	0	0	0	0	0	0	0	0	2	0	0	-3.05286	-2.9098	-3.07605	-1.72457	-3.16051	-3.32193	-2.27061	-1.82256	-2.16885	1.59466	-2.56206	-1.96814	chr1	226333901	226334138	-		novel	NM_022735	ACBD3	sense overlapping	237
chr1:235487058-235487293-	0.0220535	2.5339	down	0	0.333333	-2.87429	-1.53293	0	0	0	0	0	0	0	0	0	2	0	0	-3.05286	-2.9098	-3.07605	-1.72457	-3.16051	-3.32193	-2.27061	-1.82256	-2.16885	1.59466	-2.56206	-1.96814	chr1	235487057	235487293	-		novel	ENST00000264183	ARID4B	intronic	236
chr1:235487065-235487300-	0.0220535	2.5339	down	0	0.333333	-2.87429	-1.53293	0	0	0	0	0	0	0	0	0	2	0	0	-3.05286	-2.9098	-3.07605	-1.72457	-3.16051	-3.32193	-2.27061	-1.82256	-2.16885	1.59466	-2.56206	-1.96814	chr1	235487064	235487300	-		novel	ENST00000264183	ARID4B	intronic	236
chr1:236035624-236035811-	0.0220535	2.5339	down	0	0.333333	-2.87429	-1.53293	0	0	0	0	0	0	0	0	0	2	0	0	-3.05286	-2.9098	-3.07605	-1.72457	-3.16051	-3.32193	-2.27061	-1.82256	-2.16885	1.59466	-2.56206	-1.96814	chr1	236035623	236035811	-		novel	ENST00000465349	LYST	intronic	188
chr1:236035625-236035812-	0.0220535	2.5339	down	0	0.333333	-2.87429	-1.53293	0	0	0	0	0	0	0	0	0	2	0	0	-3.05286	-2.9098	-3.07605	-1.72457	-3.16051	-3.32193	-2.27061	-1.82256	-2.16885	1.59466	-2.56206	-1.96814	chr1	236035624	236035812	-		novel	ENST00000465349	LYST	intronic	188
chr10:11505537-11523911-	0.0220535	2.5339	down	0	0.333333	-2.87429	-1.53293	0	0	0	0	0	0	0	0	0	2	0	0	-3.05286	-2.9098	-3.07605	-1.72457	-3.16051	-3.32193	-2.27061	-1.82256	-2.16885	1.59466	-2.56206	-1.96814	chr10	11505536	11523911	-		novel	NM_014688	USP6NL	sense overlapping	18375
chr10:13515172-13515355+	0.0220535	2.5339	down	0	0.333333	-2.87429	-1.53293	0	0	0	0	0	0	0	0	0	2	0	0	-3.05286	-2.9098	-3.07605	-1.72457	-3.16051	-3.32193	-2.27061	-1.82256	-2.16885	1.59466	-2.56206	-1.96814	chr10	13515171	13515355	+		novel	NM_152751	BEND7	antisense	184
chr10:15255218-15255603-	0.0220535	2.5339	down	0	0.333333	-2.87429	-1.53293	0	0	0	0	0	0	0	0	0	2	0	0	-3.05286	-2.9098	-3.07605	-1.72457	-3.16051	-3.32193	-2.27061	-1.82256	-2.16885	1.59466	-2.56206	-1.96814	chr10	15255217	15255603	-		novel	NM_001010924	FAM171A1	sense overlapping	386
chr10:17275814-17279573+	0.0220535	2.5339	down	0	0.333333	-2.87429	-1.53293	0	0	0	0	0	0	0	0	0	2	0	0	-3.05286	-2.9098	-3.07605	-1.72457	-3.16051	-3.32193	-2.27061	-1.82256	-2.16885	1.59466	-2.56206	-1.96814	chr10	17275813	17279573	+		novel	NM_003380	VIM	sense overlapping	3760
chr10:21332886-21333710-	0.0220535	2.5339	down	0	0.333333	-2.87429	-1.53293	0	0	0	0	0	0	0	0	0	2	0	0	-3.05286	-2.9098	-3.07605	-1.72457	-3.16051	-3.32193	-2.27061	-1.82256	-2.16885	1.59466	-2.56206	-1.96814	chr10	21332885	21333710	-		novel	ENST00000377159	NEBL	intronic	825
chr10:21332891-21333715-	0.0220535	2.5339	down	0	0.333333	-2.87429	-1.53293	0	0	0	0	0	0	0	0	0	2	0	0	-3.05286	-2.9098	-3.07605	-1.72457	-3.16051	-3.32193	-2.27061	-1.82256	-2.16885	1.59466	-2.56206	-1.96814	chr10	21332890	21333715	-		novel	ENST00000377159	NEBL	intronic	825
chr10:24802276-24809083+	0.0220535	2.5339	down	0	0.333333	-2.87429	-1.53293	0	0	0	0	0	0	0	0	0	2	0	0	-3.05286	-2.9098	-3.07605	-1.72457	-3.16051	-3.32193	-2.27061	-1.82256	-2.16885	1.59466	-2.56206	-1.96814	chr10	24802275	24809083	+		novel	NM_019590	KIAA1217	sense overlapping	6808
chr10:24802280-24809087+	0.0220535	2.5339	down	0	0.333333	-2.87429	-1.53293	0	0	0	0	0	0	0	0	0	2	0	0	-3.05286	-2.9098	-3.07605	-1.72457	-3.16051	-3.32193	-2.27061	-1.82256	-2.16885	1.59466	-2.56206	-1.96814	chr10	24802279	24809087	+		novel	NM_019590	KIAA1217	sense overlapping	6808
chr10:27816788-27817351+	0.0220535	2.5339	down	0	0.333333	-2.87429	-1.53293	0	0	0	0	0	0	0	0	0	2	0	0	-3.05286	-2.9098	-3.07605	-1.72457	-3.16051	-3.32193	-2.27061	-1.82256	-2.16885	1.59466	-2.56206	-1.96814	chr10	27816787	27817351	+		novel	NR_046172	RAB18	intronic	564
chr10:27816791-27817354+	0.0220535	2.5339	down	0	0.333333	-2.87429	-1.53293	0	0	0	0	0	0	0	0	0	2	0	0	-3.05286	-2.9098	-3.07605	-1.72457	-3.16051	-3.32193	-2.27061	-1.82256	-2.16885	1.59466	-2.56206	-1.96814	chr10	27816790	27817354	+		novel	NR_046172	RAB18	intronic	564
chr10:30023582-30024000-	0.0220535	2.5339	down	0	0.333333	-2.87429	-1.53293	0	0	0	0	0	0	0	0	0	2	0	0	-3.05286	-2.9098	-3.07605	-1.72457	-3.16051	-3.32193	-2.27061	-1.82256	-2.16885	1.59466	-2.56206	-1.96814	chr10	30023581	30024000	-		novel	ENST00000375398	SVIL	intronic	419
chr10:31644500-31644676+	0.0220535	2.5339	down	0	0.333333	-2.87429	-1.53293	0	0	0	0	0	0	0	0	0	2	0	0	-3.05286	-2.9098	-3.07605	-1.72457	-3.16051	-3.32193	-2.27061	-1.82256	-2.16885	1.59466	-2.56206	-1.96814	chr10	31644499	31644676	+		novel	uc009xlh.1	ZEB1	intronic	177
chr10:31644503-31644679+	0.0220535	2.5339	down	0	0.333333	-2.87429	-1.53293	0	0	0	0	0	0	0	0	0	2	0	0	-3.05286	-2.9098	-3.07605	-1.72457	-3.16051	-3.32193	-2.27061	-1.82256	-2.16885	1.59466	-2.56206	-1.96814	chr10	31644502	31644679	+		novel	uc009xlh.1	ZEB1	intronic	177
chr10:31712994-31713152+	0.0220535	2.5339	down	0	0.333333	-2.87429	-1.53293	0	0	0	0	0	0	0	0	0	2	0	0	-3.05286	-2.9098	-3.07605	-1.72457	-3.16051	-3.32193	-2.27061	-1.82256	-2.16885	1.59466	-2.56206	-1.96814	chr10	31712993	31713152	+		novel	uc010qeg.1	ZEB1	intronic	159
chr10:53072578-53072727+	0.0220535	2.5339	down	0	0.333333	-2.87429	-1.53293	0	0	0	0	0	0	0	0	0	2	0	0	-3.05286	-2.9098	-3.07605	-1.72457	-3.16051	-3.32193	-2.27061	-1.82256	-2.16885	1.59466	-2.56206	-1.96814	chr10	53072577	53072727	+		novel	ENST00000373976	PRKG1	intronic	150
chr10:64950751-64952738+	0.0220535	2.5339	down	0	0.333333	-2.87429	-1.53293	0	0	0	0	0	0	0	0	0	2	0	0	-3.05286	-2.9098	-3.07605	-1.72457	-3.16051	-3.32193	-2.27061	-1.82256	-2.16885	1.59466	-2.56206	-1.96814	chr10	64950750	64952738	+		novel	NM_032776	JMJD1C	antisense	1988
chr10:72271768-72281305+	0.0220535	2.5339	down	0	0.333333	-2.87429	-1.53293	0	0	0	0	0	0	0	0	0	2	0	0	-3.05286	-2.9098	-3.07605	-1.72457	-3.16051	-3.32193	-2.27061	-1.82256	-2.16885	1.59466	-2.56206	-1.96814	chr10	72271767	72281305	+		novel	ENST00000263563	PALD1	intronic	9538
chr10:72271773-72281310+	0.0220535	2.5339	down	0	0.333333	-2.87429	-1.53293	0	0	0	0	0	0	0	0	0	2	0	0	-3.05286	-2.9098	-3.07605	-1.72457	-3.16051	-3.32193	-2.27061	-1.82256	-2.16885	1.59466	-2.56206	-1.96814	chr10	72271772	72281310	+		novel	ENST00000263563	PALD1	intronic	9538
chr10:74100547-74100928-	0.0220535	2.5339	down	0	0.333333	-2.87429	-1.53293	0	0	0	0	0	0	0	0	0	2	0	0	-3.05286	-2.9098	-3.07605	-1.72457	-3.16051	-3.32193	-2.27061	-1.82256	-2.16885	1.59466	-2.56206	-1.96814	chr10	74100546	74100928	-	hsa_circ_0008662	circBase	NM_017626	DNAJB12	exonic	266
chr10:77159985-77161382-	0.0220535	2.5339	down	0	0.333333	-2.87429	-1.53293	0	0	0	0	0	0	0	0	0	2	0	0	-3.05286	-2.9098	-3.07605	-1.72457	-3.16051	-3.32193	-2.27061	-1.82256	-2.16885	1.59466	-2.56206	-1.96814	chr10	77159984	77161382	-		novel	NM_032772	ZNF503	sense overlapping	1398
chr10:77159986-77161383-	0.0220535	2.5339	down	0	0.333333	-2.87429	-1.53293	0	0	0	0	0	0	0	0	0	2	0	0	-3.05286	-2.9098	-3.07605	-1.72457	-3.16051	-3.32193	-2.27061	-1.82256	-2.16885	1.59466	-2.56206	-1.96814	chr10	77159985	77161383	-		novel	NM_032772	ZNF503	sense overlapping	1398
chr10:79654533-79654715-	0.0220535	2.5339	down	0	0.333333	-2.87429	-1.53293	0	0	0	0	0	0	0	0	0	2	0	0	-3.05286	-2.9098	-3.07605	-1.72457	-3.16051	-3.32193	-2.27061	-1.82256	-2.16885	1.59466	-2.56206	-1.96814	chr10	79654532	79654715	-		novel	ENST00000372388	DLG5	intronic	183
chr10:79654537-79654719-	0.0220535	2.5339	down	0	0.333333	-2.87429	-1.53293	0	0	0	0	0	0	0	0	0	2	0	0	-3.05286	-2.9098	-3.07605	-1.72457	-3.16051	-3.32193	-2.27061	-1.82256	-2.16885	1.59466	-2.56206	-1.96814	chr10	79654536	79654719	-		novel	ENST00000372388	DLG5	intronic	183
chr10:79793624-79800416-	0.0220535	2.5339	down	0	0.333333	-2.87429	-1.53293	0	0	0	0	0	0	0	0	0	2	0	0	-3.05286	-2.9098	-3.07605	-1.72457	-3.16051	-3.32193	-2.27061	-1.82256	-2.16885	1.59466	-2.56206	-1.96814	chr10	79793623	79800416	-		novel	NM_001026	RPS24	antisense	6793
chr10:79793625-79800417-	0.0220535	2.5339	down	0	0.333333	-2.87429	-1.53293	0	0	0	0	0	0	0	0	0	2	0	0	-3.05286	-2.9098	-3.07605	-1.72457	-3.16051	-3.32193	-2.27061	-1.82256	-2.16885	1.59466	-2.56206	-1.96814	chr10	79793624	79800417	-		novel	NM_001026	RPS24	antisense	6793
chr10:79797000-79800425-	0.0220535	2.5339	down	0	0.333333	-2.87429	-1.53293	0	0	0	0	0	0	0	0	0	2	0	0	-3.05286	-2.9098	-3.07605	-1.72457	-3.16051	-3.32193	-2.27061	-1.82256	-2.16885	1.59466	-2.56206	-1.96814	chr10	79796999	79800425	-		novel	NM_001026	RPS24	antisense	3426
chr10:79797010-79800435-	0.0220535	2.5339	down	0	0.333333	-2.87429	-1.53293	0	0	0	0	0	0	0	0	0	2	0	0	-3.05286	-2.9098	-3.07605	-1.72457	-3.16051	-3.32193	-2.27061	-1.82256	-2.16885	1.59466	-2.56206	-1.96814	chr10	79797009	79800435	-		novel	NM_001026	RPS24	antisense	3426
chr10:81041599-81042123+	0.0220535	2.5339	down	0	0.333333	-2.87429	-1.53293	0	0	0	0	0	0	0	0	0	2	0	0	-3.05286	-2.9098	-3.07605	-1.72457	-3.16051	-3.32193	-2.27061	-1.82256	-2.16885	1.59466	-2.56206	-1.96814	chr10	81041598	81042123	+		novel	ENST00000334512	ZMIZ1	intronic	525
chr10:81041600-81042124+	0.0220535	2.5339	down	0	0.333333	-2.87429	-1.53293	0	0	0	0	0	0	0	0	0	2	0	0	-3.05286	-2.9098	-3.07605	-1.72457	-3.16051	-3.32193	-2.27061	-1.82256	-2.16885	1.59466	-2.56206	-1.96814	chr10	81041599	81042124	+		novel	ENST00000334512	ZMIZ1	intronic	525
chr10:85962742-85965661-	0.0220535	2.5339	down	0	0.333333	-2.87429	-1.53293	0	0	0	0	0	0	0	0	0	2	0	0	-3.05286	-2.9098	-3.07605	-1.72457	-3.16051	-3.32193	-2.27061	-1.82256	-2.16885	1.59466	-2.56206	-1.96814	chr10	85962741	85965661	-		novel	NM_033100	CDHR1	antisense	2920
chr10:88864043-88864257+	0.0220535	2.5339	down	0	0.333333	-2.87429	-1.53293	0	0	0	0	0	0	0	0	0	2	0	0	-3.05286	-2.9098	-3.07605	-1.72457	-3.16051	-3.32193	-2.27061	-1.82256	-2.16885	1.59466	-2.56206	-1.96814	chr10	88864042	88864257	+		novel	ENST00000298784	FAM35A	intronic	215
chr10:97984024-97984287-	0.0220535	2.5339	down	0	0.333333	-2.87429	-1.53293	0	0	0	0	0	0	0	0	0	2	0	0	-3.05286	-2.9098	-3.07605	-1.72457	-3.16051	-3.32193	-2.27061	-1.82256	-2.16885	1.59466	-2.56206	-1.96814	chr10	97984023	97984287	-		novel	NR_047680	BLNK	intronic	264
chr10:97984028-97984291-	0.0220535	2.5339	down	0	0.333333	-2.87429	-1.53293	0	0	0	0	0	0	0	0	0	2	0	0	-3.05286	-2.9098	-3.07605	-1.72457	-3.16051	-3.32193	-2.27061	-1.82256	-2.16885	1.59466	-2.56206	-1.96814	chr10	97984027	97984291	-		novel	NR_047680	BLNK	intronic	264
chr10:98627362-98629717+	0.0220535	2.5339	down	0	0.333333	-2.87429	-1.53293	0	0	0	0	0	0	0	0	0	2	0	0	-3.05286	-2.9098	-3.07605	-1.72457	-3.16051	-3.32193	-2.27061	-1.82256	-2.16885	1.59466	-2.56206	-1.96814	chr10	98627361	98629717	+		novel	ENST00000356016	LCOR	intronic	2356
chr10:98627365-98629720+	0.0220535	2.5339	down	0	0.333333	-2.87429	-1.53293	0	0	0	0	0	0	0	0	0	2	0	0	-3.05286	-2.9098	-3.07605	-1.72457	-3.16051	-3.32193	-2.27061	-1.82256	-2.16885	1.59466	-2.56206	-1.96814	chr10	98627364	98629720	+		novel	ENST00000356016	LCOR	intronic	2356
chr10:103164046-103164475+	0.0220535	2.5339	down	0	0.333333	-2.87429	-1.53293	0	0	0	0	0	0	0	0	0	2	0	0	-3.05286	-2.9098	-3.07605	-1.72457	-3.16051	-3.32193	-2.27061	-1.82256	-2.16885	1.59466	-2.56206	-1.96814	chr10	103164045	103164475	+		novel	uc001ksz.2	BTRC	intronic	430
chr10:103164047-103164476+	0.0220535	2.5339	down	0	0.333333	-2.87429	-1.53293	0	0	0	0	0	0	0	0	0	2	0	0	-3.05286	-2.9098	-3.07605	-1.72457	-3.16051	-3.32193	-2.27061	-1.82256	-2.16885	1.59466	-2.56206	-1.96814	chr10	103164046	103164476	+		novel	uc001ksz.2	BTRC	intronic	430
chr10:103558852-103559040-	0.0220535	2.5339	down	0	0.333333	-2.87429	-1.53293	0	0	0	0	0	0	0	0	0	2	0	0	-3.05286	-2.9098	-3.07605	-1.72457	-3.16051	-3.32193	-2.27061	-1.82256	-2.16885	1.59466	-2.56206	-1.96814	chr10	103558851	103559040	-		novel	NM_012215	MGEA5	sense overlapping	189
chr10:103558859-103559047-	0.0220535	2.5339	down	0	0.333333	-2.87429	-1.53293	0	0	0	0	0	0	0	0	0	2	0	0	-3.05286	-2.9098	-3.07605	-1.72457	-3.16051	-3.32193	-2.27061	-1.82256	-2.16885	1.59466	-2.56206	-1.96814	chr10	103558858	103559047	-		novel	NM_012215	MGEA5	sense overlapping	189
chr10:105355132-105355285-	0.0220535	2.5339	down	0	0.333333	-2.87429	-1.53293	0	0	0	0	0	0	0	0	0	2	0	0	-3.05286	-2.9098	-3.07605	-1.72457	-3.16051	-3.32193	-2.27061	-1.82256	-2.16885	1.59466	-2.56206	-1.96814	chr10	105355131	105355285	-		novel	ENST00000427662	SH3PXD2A	intronic	154
chr10:105355133-105355286-	0.0220535	2.5339	down	0	0.333333	-2.87429	-1.53293	0	0	0	0	0	0	0	0	0	2	0	0	-3.05286	-2.9098	-3.07605	-1.72457	-3.16051	-3.32193	-2.27061	-1.82256	-2.16885	1.59466	-2.56206	-1.96814	chr10	105355132	105355286	-		novel	ENST00000427662	SH3PXD2A	intronic	154
chr10:105361971-105362421-	0.0220535	2.5339	down	0	0.333333	-2.87429	-1.53293	0	0	0	0	0	0	0	0	0	2	0	0	-3.05286	-2.9098	-3.07605	-1.72457	-3.16051	-3.32193	-2.27061	-1.82256	-2.16885	1.59466	-2.56206	-1.96814	chr10	105361970	105362421	-		novel	ENST00000427662	SH3PXD2A	intronic	451
chr10:111816730-111819314+	0.0220535	2.5339	down	0	0.333333	-2.87429	-1.53293	0	0	0	0	0	0	0	0	0	2	0	0	-3.05286	-2.9098	-3.07605	-1.72457	-3.16051	-3.32193	-2.27061	-1.82256	-2.16885	1.59466	-2.56206	-1.96814	chr10	111816729	111819314	+		novel	uc001kyu.3	ADD3	intronic	2585
chr10:121122611-121122778-	0.0220535	2.5339	down	0	0.333333	-2.87429	-1.53293	0	0	0	0	0	0	0	0	0	2	0	0	-3.05286	-2.9098	-3.07605	-1.72457	-3.16051	-3.32193	-2.27061	-1.82256	-2.16885	1.59466	-2.56206	-1.96814	chr10	121122610	121122778	-		novel	NM_005308	GRK5	antisense	168
chr10:121122618-121122785-	0.0220535	2.5339	down	0	0.333333	-2.87429	-1.53293	0	0	0	0	0	0	0	0	0	2	0	0	-3.05286	-2.9098	-3.07605	-1.72457	-3.16051	-3.32193	-2.27061	-1.82256	-2.16885	1.59466	-2.56206	-1.96814	chr10	121122617	121122785	-		novel	NM_005308	GRK5	antisense	168
chr10:123846043-123846314-	0.0220535	2.5339	down	0	0.333333	-2.87429	-1.53293	0	0	0	0	0	0	0	0	0	2	0	0	-3.05286	-2.9098	-3.07605	-1.72457	-3.16051	-3.32193	-2.27061	-1.82256	-2.16885	1.59466	-2.56206	-1.96814	chr10	123846042	123846314	-		novel	NM_206861	TACC2	antisense	272
chr10:124008627-124009106+	0.0220535	2.5339	down	0	0.333333	-2.87429	-1.53293	0	0	0	0	0	0	0	0	0	2	0	0	-3.05286	-2.9098	-3.07605	-1.72457	-3.16051	-3.32193	-2.27061	-1.82256	-2.16885	1.59466	-2.56206	-1.96814	chr10	124008626	124009106	+		novel	ENST00000490979	TACC2	intronic	480
chr10:134595805-134596116+	0.0220535	2.5339	down	0	0.333333	-2.87429	-1.53293	0	0	0	0	0	0	0	0	0	2	0	0	-3.05286	-2.9098	-3.07605	-1.72457	-3.16051	-3.32193	-2.27061	-1.82256	-2.16885	1.59466	-2.56206	-1.96814	chr10	134595804	134596116	+		novel	NM_005539	INPP5A	sense overlapping	312
chr10:135050247-135050521+	0.0220535	2.5339	down	0	0.333333	-2.87429	-1.53293	0	0	0	0	0	0	0	0	0	2	0	0	-3.05286	-2.9098	-3.07605	-1.72457	-3.16051	-3.32193	-2.27061	-1.82256	-2.16885	1.59466	-2.56206	-1.96814	chr10	135050246	135050521	+		novel			intergenic	275
chr10:135050252-135050526+	0.0220535	2.5339	down	0	0.333333	-2.87429	-1.53293	0	0	0	0	0	0	0	0	0	2	0	0	-3.05286	-2.9098	-3.07605	-1.72457	-3.16051	-3.32193	-2.27061	-1.82256	-2.16885	1.59466	-2.56206	-1.96814	chr10	135050251	135050526	+		novel			intergenic	275
chr11:1777205-1777507-	0.0220535	2.5339	down	0	0.333333	-2.87429	-1.53293	0	0	0	0	0	0	0	0	0	2	0	0	-3.05286	-2.9098	-3.07605	-1.72457	-3.16051	-3.32193	-2.27061	-1.82256	-2.16885	1.59466	-2.56206	-1.96814	chr11	1777204	1777507	-		novel	uc001ltq.2	MOB2	intronic	303
chr11:1777210-1777512-	0.0220535	2.5339	down	0	0.333333	-2.87429	-1.53293	0	0	0	0	0	0	0	0	0	2	0	0	-3.05286	-2.9098	-3.07605	-1.72457	-3.16051	-3.32193	-2.27061	-1.82256	-2.16885	1.59466	-2.56206	-1.96814	chr11	1777209	1777512	-		novel	uc001ltq.2	MOB2	intronic	303
chr11:2286859-2287860-	0.0220535	2.5339	down	0	0.333333	-2.87429	-1.53293	0	0	0	0	0	0	0	0	0	2	0	0	-3.05286	-2.9098	-3.07605	-1.72457	-3.16051	-3.32193	-2.27061	-1.82256	-2.16885	1.59466	-2.56206	-1.96814	chr11	2286858	2287860	-		novel			intergenic	1002
chr11:2844717-2844983+	0.0220535	2.5339	down	0	0.333333	-2.87429	-1.53293	0	0	0	0	0	0	0	0	0	2	0	0	-3.05286	-2.9098	-3.07605	-1.72457	-3.16051	-3.32193	-2.27061	-1.82256	-2.16885	1.59466	-2.56206	-1.96814	chr11	2844716	2844983	+		novel	ENST00000155840	KCNQ1	intronic	267
chr11:2844724-2844990+	0.0220535	2.5339	down	0	0.333333	-2.87429	-1.53293	0	0	0	0	0	0	0	0	0	2	0	0	-3.05286	-2.9098	-3.07605	-1.72457	-3.16051	-3.32193	-2.27061	-1.82256	-2.16885	1.59466	-2.56206	-1.96814	chr11	2844723	2844990	+		novel	ENST00000155840	KCNQ1	intronic	267
chr11:2964787-2965156-	0.0220535	2.5339	down	0	0.333333	-2.87429	-1.53293	0	0	0	0	0	0	0	0	0	2	0	0	-3.05286	-2.9098	-3.07605	-1.72457	-3.16051	-3.32193	-2.27061	-1.82256	-2.16885	1.59466	-2.56206	-1.96814	chr11	2964786	2965156	-		novel			intergenic	370
chr11:2964789-2965158-	0.0220535	2.5339	down	0	0.333333	-2.87429	-1.53293	0	0	0	0	0	0	0	0	0	2	0	0	-3.05286	-2.9098	-3.07605	-1.72457	-3.16051	-3.32193	-2.27061	-1.82256	-2.16885	1.59466	-2.56206	-1.96814	chr11	2964788	2965158	-		novel			intergenic	370
chr11:6962802-6977013+	0.0220535	2.5339	down	0	0.333333	-2.87429	-1.53293	0	0	0	0	0	0	0	0	0	2	0	0	-3.05286	-2.9098	-3.07605	-1.72457	-3.16051	-3.32193	-2.27061	-1.82256	-2.16885	1.59466	-2.56206	-1.96814	chr11	6962801	6977013	+	hsa_circ_0008338	circBase	uc001mez.1	ZNF215	exonic	405
chr11:9806791-9810790+	0.0220535	2.5339	down	0	0.333333	-2.87429	-1.53293	0	0	0	0	0	0	0	0	0	2	0	0	-3.05286	-2.9098	-3.07605	-1.72457	-3.16051	-3.32193	-2.27061	-1.82256	-2.16885	1.59466	-2.56206	-1.96814	chr11	9806790	9810790	+		novel	uc001mie.3	BC073899	intronic	4000
chr11:9806796-9810795+	0.0220535	2.5339	down	0	0.333333	-2.87429	-1.53293	0	0	0	0	0	0	0	0	0	2	0	0	-3.05286	-2.9098	-3.07605	-1.72457	-3.16051	-3.32193	-2.27061	-1.82256	-2.16885	1.59466	-2.56206	-1.96814	chr11	9806795	9810795	+		novel	uc001mie.3	BC073899	intronic	4000
chr11:19193888-19196643+	0.0220535	2.5339	down	0	0.333333	-2.87429	-1.53293	0	0	0	0	0	0	0	0	0	2	0	0	-3.05286	-2.9098	-3.07605	-1.72457	-3.16051	-3.32193	-2.27061	-1.82256	-2.16885	1.59466	-2.56206	-1.96814	chr11	19193887	19196643	+		novel	NM_019028	ZDHHC13	sense overlapping	2756
chr11:19193889-19196644+	0.0220535	2.5339	down	0	0.333333	-2.87429	-1.53293	0	0	0	0	0	0	0	0	0	2	0	0	-3.05286	-2.9098	-3.07605	-1.72457	-3.16051	-3.32193	-2.27061	-1.82256	-2.16885	1.59466	-2.56206	-1.96814	chr11	19193888	19196644	+		novel	NM_019028	ZDHHC13	sense overlapping	2756
chr11:34156797-34158209+	0.0220535	2.5339	down	0	0.333333	-2.87429	-1.53293	0	0	0	0	0	0	0	0	0	2	0	0	-3.05286	-2.9098	-3.07605	-1.72457	-3.16051	-3.32193	-2.27061	-1.82256	-2.16885	1.59466	-2.56206	-1.96814	chr11	34156796	34158209	+		novel	ENST00000527971	NAT10	intronic	1413
chr11:34680225-34680530+	0.0220535	2.5339	down	0	0.333333	-2.87429	-1.53293	0	0	0	0	0	0	0	0	0	2	0	0	-3.05286	-2.9098	-3.07605	-1.72457	-3.16051	-3.32193	-2.27061	-1.82256	-2.16885	1.59466	-2.56206	-1.96814	chr11	34680224	34680530	+		novel	NM_012153	EHF	sense overlapping	306
chr11:34680231-34680536+	0.0220535	2.5339	down	0	0.333333	-2.87429	-1.53293	0	0	0	0	0	0	0	0	0	2	0	0	-3.05286	-2.9098	-3.07605	-1.72457	-3.16051	-3.32193	-2.27061	-1.82256	-2.16885	1.59466	-2.56206	-1.96814	chr11	34680230	34680536	+		novel	NM_012153	EHF	sense overlapping	306
chr11:36415396-36453460+	0.0220535	2.5339	down	0	0.333333	-2.87429	-1.53293	0	0	0	0	0	0	0	0	0	2	0	0	-3.05286	-2.9098	-3.07605	-1.72457	-3.16051	-3.32193	-2.27061	-1.82256	-2.16885	1.59466	-2.56206	-1.96814	chr11	36415395	36453460	+		novel	NM_024841	PRR5L	sense overlapping	38065
chr11:44604456-44607230+	0.0220535	2.5339	down	0	0.333333	-2.87429	-1.53293	0	0	0	0	0	0	0	0	0	2	0	0	-3.05286	-2.9098	-3.07605	-1.72457	-3.16051	-3.32193	-2.27061	-1.82256	-2.16885	1.59466	-2.56206	-1.96814	chr11	44604455	44607230	+		novel	ENST00000227155	CD82	intronic	2775
chr11:47819764-47819956-	0.0220535	2.5339	down	0	0.333333	-2.87429	-1.53293	0	0	0	0	0	0	0	0	0	2	0	0	-3.05286	-2.9098	-3.07605	-1.72457	-3.16051	-3.32193	-2.27061	-1.82256	-2.16885	1.59466	-2.56206	-1.96814	chr11	47819763	47819956	-		novel	NM_015231	NUP160	sense overlapping	193
chr11:60644145-60644295+	0.0220535	2.5339	down	0	0.333333	-2.87429	-1.53293	0	0	0	0	0	0	0	0	0	2	0	0	-3.05286	-2.9098	-3.07605	-1.72457	-3.16051	-3.32193	-2.27061	-1.82256	-2.16885	1.59466	-2.56206	-1.96814	chr11	60644144	60644295	+		novel			intergenic	151
chr11:62299036-62299191+	0.0220535	2.5339	down	0	0.333333	-2.87429	-1.53293	0	0	0	0	0	0	0	0	0	2	0	0	-3.05286	-2.9098	-3.07605	-1.72457	-3.16051	-3.32193	-2.27061	-1.82256	-2.16885	1.59466	-2.56206	-1.96814	chr11	62299035	62299191	+		novel	NM_001620	AHNAK	antisense	156
chr11:62299042-62299197+	0.0220535	2.5339	down	0	0.333333	-2.87429	-1.53293	0	0	0	0	0	0	0	0	0	2	0	0	-3.05286	-2.9098	-3.07605	-1.72457	-3.16051	-3.32193	-2.27061	-1.82256	-2.16885	1.59466	-2.56206	-1.96814	chr11	62299041	62299197	+		novel	NM_001620	AHNAK	antisense	156
chr11:64024338-64026954+	0.0220535	2.5339	down	0	0.333333	-2.87429	-1.53293	0	0	0	0	0	0	0	0	0	2	0	0	-3.05286	-2.9098	-3.07605	-1.72457	-3.16051	-3.32193	-2.27061	-1.82256	-2.16885	1.59466	-2.56206	-1.96814	chr11	64024337	64026954	+		novel	NM_000932	PLCB3	sense overlapping	2617
chr11:65191380-65191530-	0.0220535	2.5339	down	0	0.333333	-2.87429	-1.53293	0	0	0	0	0	0	0	0	0	2	0	0	-3.05286	-2.9098	-3.07605	-1.72457	-3.16051	-3.32193	-2.27061	-1.82256	-2.16885	1.59466	-2.56206	-1.96814	chr11	65191379	65191530	-		novel	NR_028272	NEAT1	antisense	151
chr11:65267256-65267416+	0.0220535	2.5339	down	0	0.333333	-2.87429	-1.53293	0	0	0	0	0	0	0	0	0	2	0	0	-3.05286	-2.9098	-3.07605	-1.72457	-3.16051	-3.32193	-2.27061	-1.82256	-2.16885	1.59466	-2.56206	-1.96814	chr11	65267255	65267416	+		novel	NR_002819	MALAT1	sense overlapping	161
chr11:65267416-65267580+	0.0220535	2.5339	down	0	0.333333	-2.87429	-1.53293	0	0	0	0	0	0	0	0	0	2	0	0	-3.05286	-2.9098	-3.07605	-1.72457	-3.16051	-3.32193	-2.27061	-1.82256	-2.16885	1.59466	-2.56206	-1.96814	chr11	65267415	65267580	+		novel	NR_002819	MALAT1	sense overlapping	165
chr11:65267421-65267585+	0.0220535	2.5339	down	0	0.333333	-2.87429	-1.53293	0	0	0	0	0	0	0	0	0	2	0	0	-3.05286	-2.9098	-3.07605	-1.72457	-3.16051	-3.32193	-2.27061	-1.82256	-2.16885	1.59466	-2.56206	-1.96814	chr11	65267420	65267585	+		novel	NR_002819	MALAT1	sense overlapping	165
chr11:65267521-65267671+	0.0220535	2.5339	down	0	0.333333	-2.87429	-1.53293	0	0	0	0	0	0	0	0	0	2	0	0	-3.05286	-2.9098	-3.07605	-1.72457	-3.16051	-3.32193	-2.27061	-1.82256	-2.16885	1.59466	-2.56206	-1.96814	chr11	65267520	65267671	+		novel	NR_002819	MALAT1	sense overlapping	151
chr11:65267853-65268545+	0.0220535	2.5339	down	0	0.333333	-2.87429	-1.53293	0	0	0	0	0	0	0	0	0	2	0	0	-3.05286	-2.9098	-3.07605	-1.72457	-3.16051	-3.32193	-2.27061	-1.82256	-2.16885	1.59466	-2.56206	-1.96814	chr11	65267852	65268545	+		novel	NR_002819	MALAT1	sense overlapping	693
chr11:65267881-65268096+	0.0220535	2.5339	down	0	0.333333	-2.87429	-1.53293	0	0	0	0	0	0	0	0	0	2	0	0	-3.05286	-2.9098	-3.07605	-1.72457	-3.16051	-3.32193	-2.27061	-1.82256	-2.16885	1.59466	-2.56206	-1.96814	chr11	65267880	65268096	+		novel	NR_002819	MALAT1	sense overlapping	216
chr11:65267938-65268205+	0.0220535	2.5339	down	0	0.333333	-2.87429	-1.53293	0	0	0	0	0	0	0	0	0	2	0	0	-3.05286	-2.9098	-3.07605	-1.72457	-3.16051	-3.32193	-2.27061	-1.82256	-2.16885	1.59466	-2.56206	-1.96814	chr11	65267937	65268205	+		novel	NR_002819	MALAT1	sense overlapping	268
chr11:65267979-65268166+	0.0220535	2.5339	down	0	0.333333	-2.87429	-1.53293	0	0	0	0	0	0	0	0	0	2	0	0	-3.05286	-2.9098	-3.07605	-1.72457	-3.16051	-3.32193	-2.27061	-1.82256	-2.16885	1.59466	-2.56206	-1.96814	chr11	65267978	65268166	+		novel	NR_002819	MALAT1	sense overlapping	188
chr11:65268093-65268244+	0.0220535	2.5339	down	0	0.333333	-2.87429	-1.53293	0	0	0	0	0	0	0	0	0	2	0	0	-3.05286	-2.9098	-3.07605	-1.72457	-3.16051	-3.32193	-2.27061	-1.82256	-2.16885	1.59466	-2.56206	-1.96814	chr11	65268092	65268244	+		novel	NR_002819	MALAT1	sense overlapping	152
chr11:65269785-65270691+	0.0220535	2.5339	down	0	0.333333	-2.87429	-1.53293	0	0	0	0	0	0	0	0	0	2	0	0	-3.05286	-2.9098	-3.07605	-1.72457	-3.16051	-3.32193	-2.27061	-1.82256	-2.16885	1.59466	-2.56206	-1.96814	chr11	65269784	65270691	+		novel	NR_002819	MALAT1	sense overlapping	907
chr11:65269786-65270692+	0.0220535	2.5339	down	0	0.333333	-2.87429	-1.53293	0	0	0	0	0	0	0	0	0	2	0	0	-3.05286	-2.9098	-3.07605	-1.72457	-3.16051	-3.32193	-2.27061	-1.82256	-2.16885	1.59466	-2.56206	-1.96814	chr11	65269785	65270692	+		novel	NR_002819	MALAT1	sense overlapping	907
chr11:65270802-65270973+	0.0220535	2.5339	down	0	0.333333	-2.87429	-1.53293	0	0	0	0	0	0	0	0	0	2	0	0	-3.05286	-2.9098	-3.07605	-1.72457	-3.16051	-3.32193	-2.27061	-1.82256	-2.16885	1.59466	-2.56206	-1.96814	chr11	65270801	65270973	+		novel	NR_002819	MALAT1	sense overlapping	172
chr11:65270804-65270975+	0.0220535	2.5339	down	0	0.333333	-2.87429	-1.53293	0	0	0	0	0	0	0	0	0	2	0	0	-3.05286	-2.9098	-3.07605	-1.72457	-3.16051	-3.32193	-2.27061	-1.82256	-2.16885	1.59466	-2.56206	-1.96814	chr11	65270803	65270975	+		novel	NR_002819	MALAT1	sense overlapping	172
chr11:65271079-65271465+	0.0220535	2.5339	down	0	0.333333	-2.87429	-1.53293	0	0	0	0	0	0	0	0	0	2	0	0	-3.05286	-2.9098	-3.07605	-1.72457	-3.16051	-3.32193	-2.27061	-1.82256	-2.16885	1.59466	-2.56206	-1.96814	chr11	65271078	65271465	+		novel	NR_002819	MALAT1	sense overlapping	387
chr11:65272331-65272523-	0.0220535	2.5339	down	0	0.333333	-2.87429	-1.53293	0	0	0	0	0	0	0	0	0	2	0	0	-3.05286	-2.9098	-3.07605	-1.72457	-3.16051	-3.32193	-2.27061	-1.82256	-2.16885	1.59466	-2.56206	-1.96814	chr11	65272330	65272523	-		novel	TCONS_00019666	XLOC_009474	intronic	193
chr11:65272617-65273393+	0.0220535	2.5339	down	0	0.333333	-2.87429	-1.53293	0	0	0	0	0	0	0	0	0	2	0	0	-3.05286	-2.9098	-3.07605	-1.72457	-3.16051	-3.32193	-2.27061	-1.82256	-2.16885	1.59466	-2.56206	-1.96814	chr11	65272616	65273393	+		novel	TCONS_l2_00004572	XLOC_l2_002352	intronic	777
chr11:65272618-65273394+	0.0220535	2.5339	down	0	0.333333	-2.87429	-1.53293	0	0	0	0	0	0	0	0	0	2	0	0	-3.05286	-2.9098	-3.07605	-1.72457	-3.16051	-3.32193	-2.27061	-1.82256	-2.16885	1.59466	-2.56206	-1.96814	chr11	65272617	65273394	+		novel	TCONS_l2_00004572	XLOC_l2_002352	intronic	777
chr11:65272629-65273430+	0.0220535	2.5339	down	0	0.333333	-2.87429	-1.53293	0	0	0	0	0	0	0	0	0	2	0	0	-3.05286	-2.9098	-3.07605	-1.72457	-3.16051	-3.32193	-2.27061	-1.82256	-2.16885	1.59466	-2.56206	-1.96814	chr11	65272628	65273430	+		novel	TCONS_l2_00004572	XLOC_l2_002352	intronic	802
chr11:67068957-67069257+	0.0220535	2.5339	down	0	0.333333	-2.87429	-1.53293	0	0	0	0	0	0	0	0	0	2	0	0	-3.05286	-2.9098	-3.07605	-1.72457	-3.16051	-3.32193	-2.27061	-1.82256	-2.16885	1.59466	-2.56206	-1.96814	chr11	67068956	67069257	+		novel	ENST00000508417	ANKRD13D	intronic	301
chr11:67068960-67069260+	0.0220535	2.5339	down	0	0.333333	-2.87429	-1.53293	0	0	0	0	0	0	0	0	0	2	0	0	-3.05286	-2.9098	-3.07605	-1.72457	-3.16051	-3.32193	-2.27061	-1.82256	-2.16885	1.59466	-2.56206	-1.96814	chr11	67068959	67069260	+		novel	ENST00000508417	ANKRD13D	intronic	301
chr11:68179031-68181214+	0.0220535	2.5339	down	0	0.333333	-2.87429	-1.53293	0	0	0	0	0	0	0	0	0	2	0	0	-3.05286	-2.9098	-3.07605	-1.72457	-3.16051	-3.32193	-2.27061	-1.82256	-2.16885	1.59466	-2.56206	-1.96814	chr11	68179030	68181214	+		novel	NM_002335	LRP5	sense overlapping	2184
chr11:68179036-68181219+	0.0220535	2.5339	down	0	0.333333	-2.87429	-1.53293	0	0	0	0	0	0	0	0	0	2	0	0	-3.05286	-2.9098	-3.07605	-1.72457	-3.16051	-3.32193	-2.27061	-1.82256	-2.16885	1.59466	-2.56206	-1.96814	chr11	68179035	68181219	+		novel	NM_002335	LRP5	sense overlapping	2184
chr11:68527082-68549270+	0.0220535	2.5339	down	0	0.333333	-2.87429	-1.53293	0	0	0	0	0	0	0	0	0	2	0	0	-3.05286	-2.9098	-3.07605	-1.72457	-3.16051	-3.32193	-2.27061	-1.82256	-2.16885	1.59466	-2.56206	-1.96814	chr11	68527081	68549270	+		novel	NM_001876	CPT1A	antisense	22189
chr11:68527083-68549271+	0.0220535	2.5339	down	0	0.333333	-2.87429	-1.53293	0	0	0	0	0	0	0	0	0	2	0	0	-3.05286	-2.9098	-3.07605	-1.72457	-3.16051	-3.32193	-2.27061	-1.82256	-2.16885	1.59466	-2.56206	-1.96814	chr11	68527082	68549271	+		novel	NM_001876	CPT1A	antisense	22189
chr11:69088645-69088932+	0.0220535	2.5339	down	0	0.333333	-2.87429	-1.53293	0	0	0	0	0	0	0	0	0	2	0	0	-3.05286	-2.9098	-3.07605	-1.72457	-3.16051	-3.32193	-2.27061	-1.82256	-2.16885	1.59466	-2.56206	-1.96814	chr11	69088644	69088932	+		novel	ENST00000535660	MYEOV	intronic	288
chr11:69088646-69088933+	0.0220535	2.5339	down	0	0.333333	-2.87429	-1.53293	0	0	0	0	0	0	0	0	0	2	0	0	-3.05286	-2.9098	-3.07605	-1.72457	-3.16051	-3.32193	-2.27061	-1.82256	-2.16885	1.59466	-2.56206	-1.96814	chr11	69088645	69088933	+		novel	ENST00000535660	MYEOV	intronic	288
chr11:70390306-70391201-	0.0220535	2.5339	down	0	0.333333	-2.87429	-1.53293	0	0	0	0	0	0	0	0	0	2	0	0	-3.05286	-2.9098	-3.07605	-1.72457	-3.16051	-3.32193	-2.27061	-1.82256	-2.16885	1.59466	-2.56206	-1.96814	chr11	70390305	70391201	-		novel	ENST00000294018	SHANK2	intronic	896
chr11:70644932-70645585-	0.0220535	2.5339	down	0	0.333333	-2.87429	-1.53293	0	0	0	0	0	0	0	0	0	2	0	0	-3.05286	-2.9098	-3.07605	-1.72457	-3.16051	-3.32193	-2.27061	-1.82256	-2.16885	1.59466	-2.56206	-1.96814	chr11	70644931	70645585	-		novel	ENST00000294018	SHANK2	intronic	654
chr11:70644934-70645587-	0.0220535	2.5339	down	0	0.333333	-2.87429	-1.53293	0	0	0	0	0	0	0	0	0	2	0	0	-3.05286	-2.9098	-3.07605	-1.72457	-3.16051	-3.32193	-2.27061	-1.82256	-2.16885	1.59466	-2.56206	-1.96814	chr11	70644933	70645587	-		novel	ENST00000294018	SHANK2	intronic	654
chr11:70712218-70712453-	0.0220535	2.5339	down	0	0.333333	-2.87429	-1.53293	0	0	0	0	0	0	0	0	0	2	0	0	-3.05286	-2.9098	-3.07605	-1.72457	-3.16051	-3.32193	-2.27061	-1.82256	-2.16885	1.59466	-2.56206	-1.96814	chr11	70712217	70712453	-		novel	ENST00000294018	SHANK2	intronic	236
chr11:73108695-73108935+	0.0220535	2.5339	down	0	0.333333	-2.87429	-1.53293	0	0	0	0	0	0	0	0	0	2	0	0	-3.05286	-2.9098	-3.07605	-1.72457	-3.16051	-3.32193	-2.27061	-1.82256	-2.16885	1.59466	-2.56206	-1.96814	chr11	73108694	73108935	+		novel			intergenic	241
chr11:74575291-74575916+	0.0220535	2.5339	down	0	0.333333	-2.87429	-1.53293	0	0	0	0	0	0	0	0	0	2	0	0	-3.05286	-2.9098	-3.07605	-1.72457	-3.16051	-3.32193	-2.27061	-1.82256	-2.16885	1.59466	-2.56206	-1.96814	chr11	74575290	74575916	+		novel	NM_182969	XRRA1	antisense	626
chr11:76370801-76371794-	0.0220535	2.5339	down	0	0.333333	-2.87429	-1.53293	0	0	0	0	0	0	0	0	0	2	0	0	-3.05286	-2.9098	-3.07605	-1.72457	-3.16051	-3.32193	-2.27061	-1.82256	-2.16885	1.59466	-2.56206	-1.96814	chr11	76370800	76371794	-		novel	ENST00000464145	LRRC32	intronic	994
chr11:76370805-76371798-	0.0220535	2.5339	down	0	0.333333	-2.87429	-1.53293	0	0	0	0	0	0	0	0	0	2	0	0	-3.05286	-2.9098	-3.07605	-1.72457	-3.16051	-3.32193	-2.27061	-1.82256	-2.16885	1.59466	-2.56206	-1.96814	chr11	76370804	76371798	-		novel	ENST00000464145	LRRC32	intronic	994
chr11:85195027-85195187+	0.0220535	2.5339	down	0	0.333333	-2.87429	-1.53293	0	0	0	0	0	0	0	0	0	2	0	0	-3.05286	-2.9098	-3.07605	-1.72457	-3.16051	-3.32193	-2.27061	-1.82256	-2.16885	1.59466	-2.56206	-1.96814	chr11	85195026	85195187	+		novel	NM_001142699	DLG2	antisense	161
chr11:95838498-95838730-	0.0220535	2.5339	down	0	0.333333	-2.87429	-1.53293	0	0	0	0	0	0	0	0	0	2	0	0	-3.05286	-2.9098	-3.07605	-1.72457	-3.16051	-3.32193	-2.27061	-1.82256	-2.16885	1.59466	-2.56206	-1.96814	chr11	95838497	95838730	-		novel	ENST00000524717	MAML2	intronic	233
chr11:102078185-102078340+	0.0220535	2.5339	down	0	0.333333	-2.87429	-1.53293	0	0	0	0	0	0	0	0	0	2	0	0	-3.05286	-2.9098	-3.07605	-1.72457	-3.16051	-3.32193	-2.27061	-1.82256	-2.16885	1.59466	-2.56206	-1.96814	chr11	102078184	102078340	+		novel	ENST00000282441	YAP1	intronic	156
chr11:102078188-102078343+	0.0220535	2.5339	down	0	0.333333	-2.87429	-1.53293	0	0	0	0	0	0	0	0	0	2	0	0	-3.05286	-2.9098	-3.07605	-1.72457	-3.16051	-3.32193	-2.27061	-1.82256	-2.16885	1.59466	-2.56206	-1.96814	chr11	102078187	102078343	+		novel	ENST00000282441	YAP1	intronic	156
chr11:107274175-107274333+	0.0220535	2.5339	down	0	0.333333	-2.87429	-1.53293	0	0	0	0	0	0	0	0	0	2	0	0	-3.05286	-2.9098	-3.07605	-1.72457	-3.16051	-3.32193	-2.27061	-1.82256	-2.16885	1.59466	-2.56206	-1.96814	chr11	107274174	107274333	+		novel	NM_152434	CWF19L2	antisense	159
chr11:107274179-107274337+	0.0220535	2.5339	down	0	0.333333	-2.87429	-1.53293	0	0	0	0	0	0	0	0	0	2	0	0	-3.05286	-2.9098	-3.07605	-1.72457	-3.16051	-3.32193	-2.27061	-1.82256	-2.16885	1.59466	-2.56206	-1.96814	chr11	107274178	107274337	+		novel	NM_152434	CWF19L2	antisense	159
chr11:117957762-117958029+	0.0220535	2.5339	down	0	0.333333	-2.87429	-1.53293	0	0	0	0	0	0	0	0	0	2	0	0	-3.05286	-2.9098	-3.07605	-1.72457	-3.16051	-3.32193	-2.27061	-1.82256	-2.16885	1.59466	-2.56206	-1.96814	chr11	117957761	117958029	+		novel	ENST00000437212	TMPRSS4	intronic	268
chr11:118916505-118917159-	0.0220535	2.5339	down	0	0.333333	-2.87429	-1.53293	0	0	0	0	0	0	0	0	0	2	0	0	-3.05286	-2.9098	-3.07605	-1.72457	-3.16051	-3.32193	-2.27061	-1.82256	-2.16885	1.59466	-2.56206	-1.96814	chr11	118916504	118917159	-		novel	NM_006389	HYOU1	sense overlapping	655
chr11:119245135-119245315+	0.0220535	2.5339	down	0	0.333333	-2.87429	-1.53293	0	0	0	0	0	0	0	0	0	2	0	0	-3.05286	-2.9098	-3.07605	-1.72457	-3.16051	-3.32193	-2.27061	-1.82256	-2.16885	1.59466	-2.56206	-1.96814	chr11	119245134	119245315	+		novel	ENST00000530918	RP11-334E6.3	intronic	181
chr11:119245136-119245316+	0.0220535	2.5339	down	0	0.333333	-2.87429	-1.53293	0	0	0	0	0	0	0	0	0	2	0	0	-3.05286	-2.9098	-3.07605	-1.72457	-3.16051	-3.32193	-2.27061	-1.82256	-2.16885	1.59466	-2.56206	-1.96814	chr11	119245135	119245316	+		novel	ENST00000530918	RP11-334E6.3	intronic	181
chr11:128329398-128331605-	0.0220535	2.5339	down	0	0.333333	-2.87429	-1.53293	0	0	0	0	0	0	0	0	0	2	0	0	-3.05286	-2.9098	-3.07605	-1.72457	-3.16051	-3.32193	-2.27061	-1.82256	-2.16885	1.59466	-2.56206	-1.96814	chr11	128329397	128331605	-		novel	NM_005238	ETS1	sense overlapping	2208
chr11:128350085-128354933-	0.0220535	2.5339	down	0	0.333333	-2.87429	-1.53293	0	0	0	0	0	0	0	0	0	2	0	0	-3.05286	-2.9098	-3.07605	-1.72457	-3.16051	-3.32193	-2.27061	-1.82256	-2.16885	1.59466	-2.56206	-1.96814	chr11	128350084	128354933	-		novel	NM_005238	ETS1	sense overlapping	4849
chr11:129996595-130000061+	0.0220535	2.5339	down	0	0.333333	-2.87429	-1.53293	0	0	0	0	0	0	0	0	0	2	0	0	-3.05286	-2.9098	-3.07605	-1.72457	-3.16051	-3.32193	-2.27061	-1.82256	-2.16885	1.59466	-2.56206	-1.96814	chr11	129996594	130000061	+	hsa_circ_0024871	circBase	NM_001642	APLP2	exonic	494
chr12:2162518-2162728-	0.0220535	2.5339	down	0	0.333333	-2.87429	-1.53293	0	0	0	0	0	0	0	0	0	2	0	0	-3.05286	-2.9098	-3.07605	-1.72457	-3.16051	-3.32193	-2.27061	-1.82256	-2.16885	1.59466	-2.56206	-1.96814	chr12	2162517	2162728	-		novel	NM_000719	CACNA1C	antisense	211
chr12:2162519-2162729-	0.0220535	2.5339	down	0	0.333333	-2.87429	-1.53293	0	0	0	0	0	0	0	0	0	2	0	0	-3.05286	-2.9098	-3.07605	-1.72457	-3.16051	-3.32193	-2.27061	-1.82256	-2.16885	1.59466	-2.56206	-1.96814	chr12	2162518	2162729	-		novel	NM_000719	CACNA1C	antisense	211
chr12:2319167-2319385+	0.0220535	2.5339	down	0	0.333333	-2.87429	-1.53293	0	0	0	0	0	0	0	0	0	2	0	0	-3.05286	-2.9098	-3.07605	-1.72457	-3.16051	-3.32193	-2.27061	-1.82256	-2.16885	1.59466	-2.56206	-1.96814	chr12	2319166	2319385	+		novel	ENST00000327702	CACNA1C	intronic	219
chr12:2461061-2461390+	0.0220535	2.5339	down	0	0.333333	-2.87429	-1.53293	0	0	0	0	0	0	0	0	0	2	0	0	-3.05286	-2.9098	-3.07605	-1.72457	-3.16051	-3.32193	-2.27061	-1.82256	-2.16885	1.59466	-2.56206	-1.96814	chr12	2461060	2461390	+		novel	ENST00000327702	CACNA1C	intronic	330
chr12:4403593-4404235+	0.0220535	2.5339	down	0	0.333333	-2.87429	-1.53293	0	0	0	0	0	0	0	0	0	2	0	0	-3.05286	-2.9098	-3.07605	-1.72457	-3.16051	-3.32193	-2.27061	-1.82256	-2.16885	1.59466	-2.56206	-1.96814	chr12	4403592	4404235	+		novel	ENST00000261254	CCND2	intronic	643
chr12:4403597-4404239+	0.0220535	2.5339	down	0	0.333333	-2.87429	-1.53293	0	0	0	0	0	0	0	0	0	2	0	0	-3.05286	-2.9098	-3.07605	-1.72457	-3.16051	-3.32193	-2.27061	-1.82256	-2.16885	1.59466	-2.56206	-1.96814	chr12	4403596	4404239	+		novel	ENST00000261254	CCND2	intronic	643
chr12:6475253-6475761-	0.0220535	2.5339	down	0	0.333333	-2.87429	-1.53293	0	0	0	0	0	0	0	0	0	2	0	0	-3.05286	-2.9098	-3.07605	-1.72457	-3.16051	-3.32193	-2.27061	-1.82256	-2.16885	1.59466	-2.56206	-1.96814	chr12	6475252	6475761	-		novel	ENST00000228916	SCNN1A	intronic	509
chr12:6875868-6879124-	0.0220535	2.5339	down	0	0.333333	-2.87429	-1.53293	0	0	0	0	0	0	0	0	0	2	0	0	-3.05286	-2.9098	-3.07605	-1.72457	-3.16051	-3.32193	-2.27061	-1.82256	-2.16885	1.59466	-2.56206	-1.96814	chr12	6875867	6879124	-		novel	uc009zey.1	MLF2	sense overlapping	3257
chr12:6878795-6879106+	0.0220535	2.5339	down	0	0.333333	-2.87429	-1.53293	0	0	0	0	0	0	0	0	0	2	0	0	-3.05286	-2.9098	-3.07605	-1.72457	-3.16051	-3.32193	-2.27061	-1.82256	-2.16885	1.59466	-2.56206	-1.96814	chr12	6878794	6879106	+		novel	NM_002824	PTMS	sense overlapping	312
chr12:6878796-6879104+	0.0220535	2.5339	down	0	0.333333	-2.87429	-1.53293	0	0	0	0	0	0	0	0	0	2	0	0	-3.05286	-2.9098	-3.07605	-1.72457	-3.16051	-3.32193	-2.27061	-1.82256	-2.16885	1.59466	-2.56206	-1.96814	chr12	6878795	6879104	+		novel	NM_002824	PTMS	sense overlapping	309
chr12:7285697-7286191+	0.0220535	2.5339	down	0	0.333333	-2.87429	-1.53293	0	0	0	0	0	0	0	0	0	2	0	0	-3.05286	-2.9098	-3.07605	-1.72457	-3.16051	-3.32193	-2.27061	-1.82256	-2.16885	1.59466	-2.56206	-1.96814	chr12	7285696	7286191	+		novel	ENST00000541667	CLSTN3	intronic	495
chr12:7285698-7286192+	0.0220535	2.5339	down	0	0.333333	-2.87429	-1.53293	0	0	0	0	0	0	0	0	0	2	0	0	-3.05286	-2.9098	-3.07605	-1.72457	-3.16051	-3.32193	-2.27061	-1.82256	-2.16885	1.59466	-2.56206	-1.96814	chr12	7285697	7286192	+		novel	ENST00000541667	CLSTN3	intronic	495
chr12:11416730-11457973+	0.0220535	2.5339	down	0	0.333333	-2.87429	-1.53293	0	0	0	0	0	0	0	0	0	2	0	0	-3.05286	-2.9098	-3.07605	-1.72457	-3.16051	-3.32193	-2.27061	-1.82256	-2.16885	1.59466	-2.56206	-1.96814	chr12	11416729	11457973	+		novel	NM_006249	PRB3	antisense	41244
chr12:11802760-11803000+	0.0220535	2.5339	down	0	0.333333	-2.87429	-1.53293	0	0	0	0	0	0	0	0	0	2	0	0	-3.05286	-2.9098	-3.07605	-1.72457	-3.16051	-3.32193	-2.27061	-1.82256	-2.16885	1.59466	-2.56206	-1.96814	chr12	11802759	11803000	+		novel	NM_001987	ETV6	sense overlapping	241
chr12:11802761-11803001+	0.0220535	2.5339	down	0	0.333333	-2.87429	-1.53293	0	0	0	0	0	0	0	0	0	2	0	0	-3.05286	-2.9098	-3.07605	-1.72457	-3.16051	-3.32193	-2.27061	-1.82256	-2.16885	1.59466	-2.56206	-1.96814	chr12	11802760	11803001	+		novel	NM_001987	ETV6	sense overlapping	241
chr12:11934649-11934913+	0.0220535	2.5339	down	0	0.333333	-2.87429	-1.53293	0	0	0	0	0	0	0	0	0	2	0	0	-3.05286	-2.9098	-3.07605	-1.72457	-3.16051	-3.32193	-2.27061	-1.82256	-2.16885	1.59466	-2.56206	-1.96814	chr12	11934648	11934913	+		novel	ENST00000396373	ETV6	intronic	265
chr12:11934651-11934915+	0.0220535	2.5339	down	0	0.333333	-2.87429	-1.53293	0	0	0	0	0	0	0	0	0	2	0	0	-3.05286	-2.9098	-3.07605	-1.72457	-3.16051	-3.32193	-2.27061	-1.82256	-2.16885	1.59466	-2.56206	-1.96814	chr12	11934650	11934915	+		novel	ENST00000396373	ETV6	intronic	265
chr12:20639636-20640534+	0.0220535	2.5339	down	0	0.333333	-2.87429	-1.53293	0	0	0	0	0	0	0	0	0	2	0	0	-3.05286	-2.9098	-3.07605	-1.72457	-3.16051	-3.32193	-2.27061	-1.82256	-2.16885	1.59466	-2.56206	-1.96814	chr12	20639635	20640534	+		novel	ENST00000359062	PDE3A	intronic	899
chr12:20639639-20640537+	0.0220535	2.5339	down	0	0.333333	-2.87429	-1.53293	0	0	0	0	0	0	0	0	0	2	0	0	-3.05286	-2.9098	-3.07605	-1.72457	-3.16051	-3.32193	-2.27061	-1.82256	-2.16885	1.59466	-2.56206	-1.96814	chr12	20639638	20640537	+		novel	ENST00000359062	PDE3A	intronic	899
chr12:21796954-21799882-	0.0220535	2.5339	down	0	0.333333	-2.87429	-1.53293	0	0	0	0	0	0	0	0	0	2	0	0	-3.05286	-2.9098	-3.07605	-1.72457	-3.16051	-3.32193	-2.27061	-1.82256	-2.16885	1.59466	-2.56206	-1.96814	chr12	21796953	21799882	-		novel	NM_002300	LDHB	sense overlapping	2929
chr12:22799730-22801095+	0.0220535	2.5339	down	0	0.333333	-2.87429	-1.53293	0	0	0	0	0	0	0	0	0	2	0	0	-3.05286	-2.9098	-3.07605	-1.72457	-3.16051	-3.32193	-2.27061	-1.82256	-2.16885	1.59466	-2.56206	-1.96814	chr12	22799729	22801095	+		novel	ENST00000266517	ETNK1	intronic	1366
chr12:22799732-22801097+	0.0220535	2.5339	down	0	0.333333	-2.87429	-1.53293	0	0	0	0	0	0	0	0	0	2	0	0	-3.05286	-2.9098	-3.07605	-1.72457	-3.16051	-3.32193	-2.27061	-1.82256	-2.16885	1.59466	-2.56206	-1.96814	chr12	22799731	22801097	+		novel	ENST00000266517	ETNK1	intronic	1366
chr12:25032715-25033043-	0.0220535	2.5339	down	0	0.333333	-2.87429	-1.53293	0	0	0	0	0	0	0	0	0	2	0	0	-3.05286	-2.9098	-3.07605	-1.72457	-3.16051	-3.32193	-2.27061	-1.82256	-2.16885	1.59466	-2.56206	-1.96814	chr12	25032714	25033043	-		novel	ENST00000261192	BCAT1	intronic	329
chr12:25032716-25033044-	0.0220535	2.5339	down	0	0.333333	-2.87429	-1.53293	0	0	0	0	0	0	0	0	0	2	0	0	-3.05286	-2.9098	-3.07605	-1.72457	-3.16051	-3.32193	-2.27061	-1.82256	-2.16885	1.59466	-2.56206	-1.96814	chr12	25032715	25033044	-		novel	ENST00000261192	BCAT1	intronic	329
chr12:49427287-49427454-	0.0220535	2.5339	down	0	0.333333	-2.87429	-1.53293	0	0	0	0	0	0	0	0	0	2	0	0	-3.05286	-2.9098	-3.07605	-1.72457	-3.16051	-3.32193	-2.27061	-1.82256	-2.16885	1.59466	-2.56206	-1.96814	chr12	49427286	49427454	-		novel	NM_003482	KMT2D	sense overlapping	168
chr12:50481111-50481363-	0.0220535	2.5339	down	0	0.333333	-2.87429	-1.53293	0	0	0	0	0	0	0	0	0	2	0	0	-3.05286	-2.9098	-3.07605	-1.72457	-3.16051	-3.32193	-2.27061	-1.82256	-2.16885	1.59466	-2.56206	-1.96814	chr12	50481110	50481363	-		novel	NM_003076	SMARCD1	antisense	253
chr12:50481114-50481366-	0.0220535	2.5339	down	0	0.333333	-2.87429	-1.53293	0	0	0	0	0	0	0	0	0	2	0	0	-3.05286	-2.9098	-3.07605	-1.72457	-3.16051	-3.32193	-2.27061	-1.82256	-2.16885	1.59466	-2.56206	-1.96814	chr12	50481113	50481366	-		novel	NM_003076	SMARCD1	antisense	253
chr12:51563243-51565233-	0.0220535	2.5339	down	0	0.333333	-2.87429	-1.53293	0	0	0	0	0	0	0	0	0	2	0	0	-3.05286	-2.9098	-3.07605	-1.72457	-3.16051	-3.32193	-2.27061	-1.82256	-2.16885	1.59466	-2.56206	-1.96814	chr12	51563242	51565233	-		novel	ENST00000257915	TFCP2	intronic	1991
chr12:51642885-51643047-	0.0220535	2.5339	down	0	0.333333	-2.87429	-1.53293	0	0	0	0	0	0	0	0	0	2	0	0	-3.05286	-2.9098	-3.07605	-1.72457	-3.16051	-3.32193	-2.27061	-1.82256	-2.16885	1.59466	-2.56206	-1.96814	chr12	51642884	51643047	-		novel	ENST00000380103	SMAGP	intronic	163
chr12:51776227-51777347-	0.0220535	2.5339	down	0	0.333333	-2.87429	-1.53293	0	0	0	0	0	0	0	0	0	2	0	0	-3.05286	-2.9098	-3.07605	-1.72457	-3.16051	-3.32193	-2.27061	-1.82256	-2.16885	1.59466	-2.56206	-1.96814	chr12	51776226	51777347	-		novel	ENST00000356317	GALNT6	intronic	1121
chr12:54647236-54647706-	0.0220535	2.5339	down	0	0.333333	-2.87429	-1.53293	0	0	0	0	0	0	0	0	0	2	0	0	-3.05286	-2.9098	-3.07605	-1.72457	-3.16051	-3.32193	-2.27061	-1.82256	-2.16885	1.59466	-2.56206	-1.96814	chr12	54647235	54647706	-		novel	ENST00000209875	CBX5	intronic	471
chr12:54647237-54647707-	0.0220535	2.5339	down	0	0.333333	-2.87429	-1.53293	0	0	0	0	0	0	0	0	0	2	0	0	-3.05286	-2.9098	-3.07605	-1.72457	-3.16051	-3.32193	-2.27061	-1.82256	-2.16885	1.59466	-2.56206	-1.96814	chr12	54647236	54647707	-		novel	ENST00000209875	CBX5	intronic	471
chr12:56159931-56160104-	0.0220535	2.5339	down	0	0.333333	-2.87429	-1.53293	0	0	0	0	0	0	0	0	0	2	0	0	-3.05286	-2.9098	-3.07605	-1.72457	-3.16051	-3.32193	-2.27061	-1.82256	-2.16885	1.59466	-2.56206	-1.96814	chr12	56159930	56160104	-		novel	ENST00000336133	SARNP	intronic	174
chr12:56638546-56638732-	0.0220535	2.5339	down	0	0.333333	-2.87429	-1.53293	0	0	0	0	0	0	0	0	0	2	0	0	-3.05286	-2.9098	-3.07605	-1.72457	-3.16051	-3.32193	-2.27061	-1.82256	-2.16885	1.59466	-2.56206	-1.96814	chr12	56638545	56638732	-		novel	NM_173595	ANKRD52	sense overlapping	187
chr12:57000417-57003552+	0.0220535	2.5339	down	0	0.333333	-2.87429	-1.53293	0	0	0	0	0	0	0	0	0	2	0	0	-3.05286	-2.9098	-3.07605	-1.72457	-3.16051	-3.32193	-2.27061	-1.82256	-2.16885	1.59466	-2.56206	-1.96814	chr12	57000416	57003552	+		novel	NM_013449	BAZ2A	antisense	3136
chr12:57498247-57499335-	0.0220535	2.5339	down	0	0.333333	-2.87429	-1.53293	0	0	0	0	0	0	0	0	0	2	0	0	-3.05286	-2.9098	-3.07605	-1.72457	-3.16051	-3.32193	-2.27061	-1.82256	-2.16885	1.59466	-2.56206	-1.96814	chr12	57498246	57499335	-		novel	NM_003153	STAT6	sense overlapping	1089
chr12:57567735-57569261+	0.0220535	2.5339	down	0	0.333333	-2.87429	-1.53293	0	0	0	0	0	0	0	0	0	2	0	0	-3.05286	-2.9098	-3.07605	-1.72457	-3.16051	-3.32193	-2.27061	-1.82256	-2.16885	1.59466	-2.56206	-1.96814	chr12	57567734	57569261	+		novel	NM_002332	LRP1	sense overlapping	1527
chr12:69092017-69092183+	0.0220535	2.5339	down	0	0.333333	-2.87429	-1.53293	0	0	0	0	0	0	0	0	0	2	0	0	-3.05286	-2.9098	-3.07605	-1.72457	-3.16051	-3.32193	-2.27061	-1.82256	-2.16885	1.59466	-2.56206	-1.96814	chr12	69092016	69092183	+		novel	ENST00000229179	NUP107	intronic	167
chr12:69092023-69092189+	0.0220535	2.5339	down	0	0.333333	-2.87429	-1.53293	0	0	0	0	0	0	0	0	0	2	0	0	-3.05286	-2.9098	-3.07605	-1.72457	-3.16051	-3.32193	-2.27061	-1.82256	-2.16885	1.59466	-2.56206	-1.96814	chr12	69092022	69092189	+		novel	ENST00000229179	NUP107	intronic	167
chr12:69747270-69747836+	0.0220535	2.5339	down	0	0.333333	-2.87429	-1.53293	0	0	0	0	0	0	0	0	0	2	0	0	-3.05286	-2.9098	-3.07605	-1.72457	-3.16051	-3.32193	-2.27061	-1.82256	-2.16885	1.59466	-2.56206	-1.96814	chr12	69747269	69747836	+		novel	NM_000239	LYZ	sense overlapping	567
chr12:76449921-76453618-	0.0220535	2.5339	down	0	0.333333	-2.87429	-1.53293	0	0	0	0	0	0	0	0	0	2	0	0	-3.05286	-2.9098	-3.07605	-1.72457	-3.16051	-3.32193	-2.27061	-1.82256	-2.16885	1.59466	-2.56206	-1.96814	chr12	76449920	76453618	-		novel	NM_004537	NAP1L1	sense overlapping	3698
chr12:96653413-96653822+	0.0220535	2.5339	down	0	0.333333	-2.87429	-1.53293	0	0	0	0	0	0	0	0	0	2	0	0	-3.05286	-2.9098	-3.07605	-1.72457	-3.16051	-3.32193	-2.27061	-1.82256	-2.16885	1.59466	-2.56206	-1.96814	chr12	96653412	96653822	+		novel	NM_005230	ELK3	sense overlapping	410
chr12:96653419-96653828+	0.0220535	2.5339	down	0	0.333333	-2.87429	-1.53293	0	0	0	0	0	0	0	0	0	2	0	0	-3.05286	-2.9098	-3.07605	-1.72457	-3.16051	-3.32193	-2.27061	-1.82256	-2.16885	1.59466	-2.56206	-1.96814	chr12	96653418	96653828	+		novel	NM_005230	ELK3	sense overlapping	410
chr12:100493376-100495747-	0.0220535	2.5339	down	0	0.333333	-2.87429	-1.53293	0	0	0	0	0	0	0	0	0	2	0	0	-3.05286	-2.9098	-3.07605	-1.72457	-3.16051	-3.32193	-2.27061	-1.82256	-2.16885	1.59466	-2.56206	-1.96814	chr12	100493375	100495747	-		novel	ENST00000279907	UHRF1BP1L	intronic	2372
chr12:100493378-100495749-	0.0220535	2.5339	down	0	0.333333	-2.87429	-1.53293	0	0	0	0	0	0	0	0	0	2	0	0	-3.05286	-2.9098	-3.07605	-1.72457	-3.16051	-3.32193	-2.27061	-1.82256	-2.16885	1.59466	-2.56206	-1.96814	chr12	100493377	100495749	-		novel	ENST00000279907	UHRF1BP1L	intronic	2372
chr12:102440092-102444070-	0.0220535	2.5339	down	0	0.333333	-2.87429	-1.53293	0	0	0	0	0	0	0	0	0	2	0	0	-3.05286	-2.9098	-3.07605	-1.72457	-3.16051	-3.32193	-2.27061	-1.82256	-2.16885	1.59466	-2.56206	-1.96814	chr12	102440091	102444070	-		novel	ENST00000240079	CCDC53	intronic	3979
chr12:110629276-110629721-	0.0220535	2.5339	down	0	0.333333	-2.87429	-1.53293	0	0	0	0	0	0	0	0	0	2	0	0	-3.05286	-2.9098	-3.07605	-1.72457	-3.16051	-3.32193	-2.27061	-1.82256	-2.16885	1.59466	-2.56206	-1.96814	chr12	110629275	110629721	-		novel	NM_014055	IFT81	antisense	446
chr12:110629278-110629723-	0.0220535	2.5339	down	0	0.333333	-2.87429	-1.53293	0	0	0	0	0	0	0	0	0	2	0	0	-3.05286	-2.9098	-3.07605	-1.72457	-3.16051	-3.32193	-2.27061	-1.82256	-2.16885	1.59466	-2.56206	-1.96814	chr12	110629277	110629723	-		novel	NM_014055	IFT81	antisense	446
chr12:112767435-112767849-	0.0220535	2.5339	down	0	0.333333	-2.87429	-1.53293	0	0	0	0	0	0	0	0	0	2	0	0	-3.05286	-2.9098	-3.07605	-1.72457	-3.16051	-3.32193	-2.27061	-1.82256	-2.16885	1.59466	-2.56206	-1.96814	chr12	112767434	112767849	-		novel	ENST00000377560	HECTD4	intronic	415
chr12:112767438-112767852-	0.0220535	2.5339	down	0	0.333333	-2.87429	-1.53293	0	0	0	0	0	0	0	0	0	2	0	0	-3.05286	-2.9098	-3.07605	-1.72457	-3.16051	-3.32193	-2.27061	-1.82256	-2.16885	1.59466	-2.56206	-1.96814	chr12	112767437	112767852	-		novel	ENST00000377560	HECTD4	intronic	415
chr12:112858710-112859146+	0.0220535	2.5339	down	0	0.333333	-2.87429	-1.53293	0	0	0	0	0	0	0	0	0	2	0	0	-3.05286	-2.9098	-3.07605	-1.72457	-3.16051	-3.32193	-2.27061	-1.82256	-2.16885	1.59466	-2.56206	-1.96814	chr12	112858709	112859146	+		novel	ENST00000351677	PTPN11	intronic	437
chr12:120213609-120214204-	0.0220535	2.5339	down	0	0.333333	-2.87429	-1.53293	0	0	0	0	0	0	0	0	0	2	0	0	-3.05286	-2.9098	-3.07605	-1.72457	-3.16051	-3.32193	-2.27061	-1.82256	-2.16885	1.59466	-2.56206	-1.96814	chr12	120213608	120214204	-		novel	ENST00000536325	CIT	intronic	596
chr12:120885638-120886127+	0.0220535	2.5339	down	0	0.333333	-2.87429	-1.53293	0	0	0	0	0	0	0	0	0	2	0	0	-3.05286	-2.9098	-3.07605	-1.72457	-3.16051	-3.32193	-2.27061	-1.82256	-2.16885	1.59466	-2.56206	-1.96814	chr12	120885637	120886127	+		novel	ENST00000229384	GATC	intronic	490
chr12:120885640-120886129+	0.0220535	2.5339	down	0	0.333333	-2.87429	-1.53293	0	0	0	0	0	0	0	0	0	2	0	0	-3.05286	-2.9098	-3.07605	-1.72457	-3.16051	-3.32193	-2.27061	-1.82256	-2.16885	1.59466	-2.56206	-1.96814	chr12	120885639	120886129	+		novel	ENST00000229384	GATC	intronic	490
chr12:124986040-124987150-	0.0220535	2.5339	down	0	0.333333	-2.87429	-1.53293	0	0	0	0	0	0	0	0	0	2	0	0	-3.05286	-2.9098	-3.07605	-1.72457	-3.16051	-3.32193	-2.27061	-1.82256	-2.16885	1.59466	-2.56206	-1.96814	chr12	124986039	124987150	-		novel	ENST00000356219	NCOR2	intronic	1111
chr12:124986044-124987154-	0.0220535	2.5339	down	0	0.333333	-2.87429	-1.53293	0	0	0	0	0	0	0	0	0	2	0	0	-3.05286	-2.9098	-3.07605	-1.72457	-3.16051	-3.32193	-2.27061	-1.82256	-2.16885	1.59466	-2.56206	-1.96814	chr12	124986043	124987154	-		novel	ENST00000356219	NCOR2	intronic	1111
chr12:127650484-127650926-	0.0220535	2.5339	down	0	0.333333	-2.87429	-1.53293	0	0	0	0	0	0	0	0	0	2	0	0	-3.05286	-2.9098	-3.07605	-1.72457	-3.16051	-3.32193	-2.27061	-1.82256	-2.16885	1.59466	-2.56206	-1.96814	chr12	127650483	127650926	-		novel	ENST00000488123	AC079949.1	sense overlapping	443
chr12:127650486-127650928-	0.0220535	2.5339	down	0	0.333333	-2.87429	-1.53293	0	0	0	0	0	0	0	0	0	2	0	0	-3.05286	-2.9098	-3.07605	-1.72457	-3.16051	-3.32193	-2.27061	-1.82256	-2.16885	1.59466	-2.56206	-1.96814	chr12	127650485	127650928	-		novel	ENST00000488123	AC079949.1	sense overlapping	443
chr12:132475954-132476739+	0.0220535	2.5339	down	0	0.333333	-2.87429	-1.53293	0	0	0	0	0	0	0	0	0	2	0	0	-3.05286	-2.9098	-3.07605	-1.72457	-3.16051	-3.32193	-2.27061	-1.82256	-2.16885	1.59466	-2.56206	-1.96814	chr12	132475953	132476739	+		novel	NM_015409	EP400	sense overlapping	786
chr12:133394584-133394781-	0.0220535	2.5339	down	0	0.333333	-2.87429	-1.53293	0	0	0	0	0	0	0	0	0	2	0	0	-3.05286	-2.9098	-3.07605	-1.72457	-3.16051	-3.32193	-2.27061	-1.82256	-2.16885	1.59466	-2.56206	-1.96814	chr12	133394583	133394781	-		novel	ENST00000204726	GOLGA3	intronic	198
chr13:20621518-20622408+	0.0220535	2.5339	down	0	0.333333	-2.87429	-1.53293	0	0	0	0	0	0	0	0	0	2	0	0	-3.05286	-2.9098	-3.07605	-1.72457	-3.16051	-3.32193	-2.27061	-1.82256	-2.16885	1.59466	-2.56206	-1.96814	chr13	20621517	20622408	+		novel	ENST00000382869	ZMYM2	intronic	891
chr13:20621522-20622412+	0.0220535	2.5339	down	0	0.333333	-2.87429	-1.53293	0	0	0	0	0	0	0	0	0	2	0	0	-3.05286	-2.9098	-3.07605	-1.72457	-3.16051	-3.32193	-2.27061	-1.82256	-2.16885	1.59466	-2.56206	-1.96814	chr13	20621521	20622412	+		novel	ENST00000382869	ZMYM2	intronic	891
chr13:21292049-21292295-	0.0220535	2.5339	down	0	0.333333	-2.87429	-1.53293	0	0	0	0	0	0	0	0	0	2	0	0	-3.05286	-2.9098	-3.07605	-1.72457	-3.16051	-3.32193	-2.27061	-1.82256	-2.16885	1.59466	-2.56206	-1.96814	chr13	21292048	21292295	-		novel	NM_138284	IL17D	antisense	247
chr13:21742127-21742538-	0.0220535	2.5339	down	0	0.333333	-2.87429	-1.53293	0	0	0	0	0	0	0	0	0	2	0	0	-3.05286	-2.9098	-3.07605	-1.72457	-3.16051	-3.32193	-2.27061	-1.82256	-2.16885	1.59466	-2.56206	-1.96814	chr13	21742126	21742538	-	hsa_circ_0000467	circBase	NM_145061	SKA3	exonic	412	Alzheimer's disease, B-cell lymphoma, Hodgkin's lymphoma, Polycystic Kidney Disease, T-cell leukemia, autism spectrum disorder (ASD), breast cancer, chronic lymphocytic leukemia (CLL), chronic myeloid leukemia (CML), colorectal cancer, diffuse large B-cell lymphoma (DLBCL), follicular lymphoma (FL), gastric cancer (stomach cancer), glioma, hepatocellular carcinoma (HCC), kidney cancer, lung cance…
chr13:22151297-22154440-	0.0220535	2.5339	down	0	0.333333	-2.87429	-1.53293	0	0	0	0	0	0	0	0	0	2	0	0	-3.05286	-2.9098	-3.07605	-1.72457	-3.16051	-3.32193	-2.27061	-1.82256	-2.16885	1.59466	-2.56206	-1.96814	chr13	22151296	22154440	-		novel	ENST00000382374	MICU2	intronic	3144
chr13:22151299-22154442-	0.0220535	2.5339	down	0	0.333333	-2.87429	-1.53293	0	0	0	0	0	0	0	0	0	2	0	0	-3.05286	-2.9098	-3.07605	-1.72457	-3.16051	-3.32193	-2.27061	-1.82256	-2.16885	1.59466	-2.56206	-1.96814	chr13	22151298	22154442	-		novel	ENST00000382374	MICU2	intronic	3144
chr13:24788924-24789586+	0.0220535	2.5339	down	0	0.333333	-2.87429	-1.53293	0	0	0	0	0	0	0	0	0	2	0	0	-3.05286	-2.9098	-3.07605	-1.72457	-3.16051	-3.32193	-2.27061	-1.82256	-2.16885	1.59466	-2.56206	-1.96814	chr13	24788923	24789586	+		novel	ENST00000382095	SPATA13	intronic	663
chr13:24788925-24789587+	0.0220535	2.5339	down	0	0.333333	-2.87429	-1.53293	0	0	0	0	0	0	0	0	0	2	0	0	-3.05286	-2.9098	-3.07605	-1.72457	-3.16051	-3.32193	-2.27061	-1.82256	-2.16885	1.59466	-2.56206	-1.96814	chr13	24788924	24789587	+		novel	ENST00000382095	SPATA13	intronic	663
chr13:28499302-28500007+	0.0220535	2.5339	down	0	0.333333	-2.87429	-1.53293	0	0	0	0	0	0	0	0	0	2	0	0	-3.05286	-2.9098	-3.07605	-1.72457	-3.16051	-3.32193	-2.27061	-1.82256	-2.16885	1.59466	-2.56206	-1.96814	chr13	28499301	28500007	+		novel	NM_000209	PDX1	sense overlapping	706
chr13:30342850-30343082+	0.0220535	2.5339	down	0	0.333333	-2.87429	-1.53293	0	0	0	0	0	0	0	0	0	2	0	0	-3.05286	-2.9098	-3.07605	-1.72457	-3.16051	-3.32193	-2.27061	-1.82256	-2.16885	1.59466	-2.56206	-1.96814	chr13	30342849	30343082	+		novel	NM_007106	UBL3	antisense	233
chr13:42034114-42034277+	0.0220535	2.5339	down	0	0.333333	-2.87429	-1.53293	0	0	0	0	0	0	0	0	0	2	0	0	-3.05286	-2.9098	-3.07605	-1.72457	-3.16051	-3.32193	-2.27061	-1.82256	-2.16885	1.59466	-2.56206	-1.96814	chr13	42034113	42034277	+		novel	ENST00000379359	RGCC	intronic	164
chr13:42034119-42034282+	0.0220535	2.5339	down	0	0.333333	-2.87429	-1.53293	0	0	0	0	0	0	0	0	0	2	0	0	-3.05286	-2.9098	-3.07605	-1.72457	-3.16051	-3.32193	-2.27061	-1.82256	-2.16885	1.59466	-2.56206	-1.96814	chr13	42034118	42034282	+		novel	ENST00000379359	RGCC	intronic	164
chr13:42393267-42393423+	0.0220535	2.5339	down	0	0.333333	-2.87429	-1.53293	0	0	0	0	0	0	0	0	0	2	0	0	-3.05286	-2.9098	-3.07605	-1.72457	-3.16051	-3.32193	-2.27061	-1.82256	-2.16885	1.59466	-2.56206	-1.96814	chr13	42393266	42393423	+		novel	NM_015058	VWA8	antisense	157
chr13:47135339-47135523+	0.0220535	2.5339	down	0	0.333333	-2.87429	-1.53293	0	0	0	0	0	0	0	0	0	2	0	0	-3.05286	-2.9098	-3.07605	-1.72457	-3.16051	-3.32193	-2.27061	-1.82256	-2.16885	1.59466	-2.56206	-1.96814	chr13	47135338	47135523	+		novel	ENST00000311191	LRCH1	intronic	185
chr13:47135345-47135529+	0.0220535	2.5339	down	0	0.333333	-2.87429	-1.53293	0	0	0	0	0	0	0	0	0	2	0	0	-3.05286	-2.9098	-3.07605	-1.72457	-3.16051	-3.32193	-2.27061	-1.82256	-2.16885	1.59466	-2.56206	-1.96814	chr13	47135344	47135529	+		novel	ENST00000311191	LRCH1	intronic	185
chr13:49652693-49653629+	0.0220535	2.5339	down	0	0.333333	-2.87429	-1.53293	0	0	0	0	0	0	0	0	0	2	0	0	-3.05286	-2.9098	-3.07605	-1.72457	-3.16051	-3.32193	-2.27061	-1.82256	-2.16885	1.59466	-2.56206	-1.96814	chr13	49652692	49653629	+		novel	ENST00000378383	FNDC3A	intronic	937
chr13:94828626-94829866+	0.0220535	2.5339	down	0	0.333333	-2.87429	-1.53293	0	0	0	0	0	0	0	0	0	2	0	0	-3.05286	-2.9098	-3.07605	-1.72457	-3.16051	-3.32193	-2.27061	-1.82256	-2.16885	1.59466	-2.56206	-1.96814	chr13	94828625	94829866	+		novel	ENST00000377047	GPC6	intronic	1241
chr13:99038011-99040721+	0.0220535	2.5339	down	0	0.333333	-2.87429	-1.53293	0	0	0	0	0	0	0	0	0	2	0	0	-3.05286	-2.9098	-3.07605	-1.72457	-3.16051	-3.32193	-2.27061	-1.82256	-2.16885	1.59466	-2.56206	-1.96814	chr13	99038010	99040721	+		novel	NM_005766	FARP1	sense overlapping	2711
chr13:99038014-99040724+	0.0220535	2.5339	down	0	0.333333	-2.87429	-1.53293	0	0	0	0	0	0	0	0	0	2	0	0	-3.05286	-2.9098	-3.07605	-1.72457	-3.16051	-3.32193	-2.27061	-1.82256	-2.16885	1.59466	-2.56206	-1.96814	chr13	99038013	99040724	+		novel	NM_005766	FARP1	sense overlapping	2711
chr13:99127156-99127568-	0.0220535	2.5339	down	0	0.333333	-2.87429	-1.53293	0	0	0	0	0	0	0	0	0	2	0	0	-3.05286	-2.9098	-3.07605	-1.72457	-3.16051	-3.32193	-2.27061	-1.82256	-2.16885	1.59466	-2.56206	-1.96814	chr13	99127155	99127568	-		novel	NM_003576	STK24	sense overlapping	413
chr13:99729718-99730186-	0.0220535	2.5339	down	0	0.333333	-2.87429	-1.53293	0	0	0	0	0	0	0	0	0	2	0	0	-3.05286	-2.9098	-3.07605	-1.72457	-3.16051	-3.32193	-2.27061	-1.82256	-2.16885	1.59466	-2.56206	-1.96814	chr13	99729717	99730186	-		novel	ENST00000339416	DOCK9	intronic	469
chr13:99729719-99730187-	0.0220535	2.5339	down	0	0.333333	-2.87429	-1.53293	0	0	0	0	0	0	0	0	0	2	0	0	-3.05286	-2.9098	-3.07605	-1.72457	-3.16051	-3.32193	-2.27061	-1.82256	-2.16885	1.59466	-2.56206	-1.96814	chr13	99729718	99730187	-		novel	ENST00000339416	DOCK9	intronic	469
chr13:103257749-103258735+	0.0220535	2.5339	down	0	0.333333	-2.87429	-1.53293	0	0	0	0	0	0	0	0	0	2	0	0	-3.05286	-2.9098	-3.07605	-1.72457	-3.16051	-3.32193	-2.27061	-1.82256	-2.16885	1.59466	-2.56206	-1.96814	chr13	103257748	103258735	+		novel	ENST00000376052	TPP2	intronic	987
chr13:103257751-103258737+	0.0220535	2.5339	down	0	0.333333	-2.87429	-1.53293	0	0	0	0	0	0	0	0	0	2	0	0	-3.05286	-2.9098	-3.07605	-1.72457	-3.16051	-3.32193	-2.27061	-1.82256	-2.16885	1.59466	-2.56206	-1.96814	chr13	103257750	103258737	+		novel	ENST00000376052	TPP2	intronic	987
chr13:107196493-107209445-	0.0220535	2.5339	down	0	0.333333	-2.87429	-1.53293	0	0	0	0	0	0	0	0	0	2	0	0	-3.05286	-2.9098	-3.07605	-1.72457	-3.16051	-3.32193	-2.27061	-1.82256	-2.16885	1.59466	-2.56206	-1.96814	chr13	107196492	107209445	-		novel	NM_018011	ARGLU1	sense overlapping	12953
chr13:110839794-110840239-	0.0220535	2.5339	down	0	0.333333	-2.87429	-1.53293	0	0	0	0	0	0	0	0	0	2	0	0	-3.05286	-2.9098	-3.07605	-1.72457	-3.16051	-3.32193	-2.27061	-1.82256	-2.16885	1.59466	-2.56206	-1.96814	chr13	110839793	110840239	-		novel	ENST00000375820	COL4A1	intronic	446
chr13:110921009-110921292+	0.0220535	2.5339	down	0	0.333333	-2.87429	-1.53293	0	0	0	0	0	0	0	0	0	2	0	0	-3.05286	-2.9098	-3.07605	-1.72457	-3.16051	-3.32193	-2.27061	-1.82256	-2.16885	1.59466	-2.56206	-1.96814	chr13	110921008	110921292	+		novel	NM_001845	COL4A1	antisense	284
chr13:111913359-111913545+	0.0220535	2.5339	down	0	0.333333	-2.87429	-1.53293	0	0	0	0	0	0	0	0	0	2	0	0	-3.05286	-2.9098	-3.07605	-1.72457	-3.16051	-3.32193	-2.27061	-1.82256	-2.16885	1.59466	-2.56206	-1.96814	chr13	111913358	111913545	+		novel	ENST00000218789	ARHGEF7	intronic	187
chr13:111957519-111957703+	0.0220535	2.5339	down	0	0.333333	-2.87429	-1.53293	0	0	0	0	0	0	0	0	0	2	0	0	-3.05286	-2.9098	-3.07605	-1.72457	-3.16051	-3.32193	-2.27061	-1.82256	-2.16885	1.59466	-2.56206	-1.96814	chr13	111957518	111957703	+		novel	NM_003899	ARHGEF7	sense overlapping	185
chr13:114831711-114832044-	0.0220535	2.5339	down	0	0.333333	-2.87429	-1.53293	0	0	0	0	0	0	0	0	0	2	0	0	-3.05286	-2.9098	-3.07605	-1.72457	-3.16051	-3.32193	-2.27061	-1.82256	-2.16885	1.59466	-2.56206	-1.96814	chr13	114831710	114832044	-		novel	uc001vuj.3	RASA3	intronic	334
chr14:20811407-20811565-	0.0220535	2.5339	down	0	0.333333	-2.87429	-1.53293	0	0	0	0	0	0	0	0	0	2	0	0	-3.05286	-2.9098	-3.07605	-1.72457	-3.16051	-3.32193	-2.27061	-1.82256	-2.16885	1.59466	-2.56206	-1.96814	chr14	20811406	20811565	-		novel	NR_002312	RPPH1	sense overlapping	159
chr14:23550957-23559842-	0.0220535	2.5339	down	0	0.333333	-2.87429	-1.53293	0	0	0	0	0	0	0	0	0	2	0	0	-3.05286	-2.9098	-3.07605	-1.72457	-3.16051	-3.32193	-2.27061	-1.82256	-2.16885	1.59466	-2.56206	-1.96814	chr14	23550956	23559842	-		Zhang2014	NM_014977	ACIN1	exonic	321
chr14:23754354-23754610-	0.0220535	2.5339	down	0	0.333333	-2.87429	-1.53293	0	0	0	0	0	0	0	0	0	2	0	0	-3.05286	-2.9098	-3.07605	-1.72457	-3.16051	-3.32193	-2.27061	-1.82256	-2.16885	1.59466	-2.56206	-1.96814	chr14	23754353	23754610	-		novel	ENST00000357460	HOMEZ	intronic	257
chr14:23793207-23793443+	0.0220535	2.5339	down	0	0.333333	-2.87429	-1.53293	0	0	0	0	0	0	0	0	0	2	0	0	-3.05286	-2.9098	-3.07605	-1.72457	-3.16051	-3.32193	-2.27061	-1.82256	-2.16885	1.59466	-2.56206	-1.96814	chr14	23793206	23793443	+		novel	NM_004643	PABPN1	sense overlapping	237
chr14:24431260-24466529+	0.0220535	2.5339	down	0	0.333333	-2.87429	-1.53293	0	0	0	0	0	0	0	0	0	2	0	0	-3.05286	-2.9098	-3.07605	-1.72457	-3.16051	-3.32193	-2.27061	-1.82256	-2.16885	1.59466	-2.56206	-1.96814	chr14	24431259	24466529	+		novel	uc001wld.4	DHRS4L2	intronic	35270
chr14:31112557-31118788+	0.0220535	2.5339	down	0	0.333333	-2.87429	-1.53293	0	0	0	0	0	0	0	0	0	2	0	0	-3.05286	-2.9098	-3.07605	-1.72457	-3.16051	-3.32193	-2.27061	-1.82256	-2.16885	1.59466	-2.56206	-1.96814	chr14	31112556	31118788	+		novel	NM_016106	SCFD1	sense overlapping	6232
chr14:31112558-31118789+	0.0220535	2.5339	down	0	0.333333	-2.87429	-1.53293	0	0	0	0	0	0	0	0	0	2	0	0	-3.05286	-2.9098	-3.07605	-1.72457	-3.16051	-3.32193	-2.27061	-1.82256	-2.16885	1.59466	-2.56206	-1.96814	chr14	31112557	31118789	+		novel	NM_016106	SCFD1	sense overlapping	6232
chr14:39949870-39950089+	0.0220535	2.5339	down	0	0.333333	-2.87429	-1.53293	0	0	0	0	0	0	0	0	0	2	0	0	-3.05286	-2.9098	-3.07605	-1.72457	-3.16051	-3.32193	-2.27061	-1.82256	-2.16885	1.59466	-2.56206	-1.96814	chr14	39949869	39950089	+		novel	ENST00000554328	RP11-111A21.1	intronic	220
chr14:39949871-39950090+	0.0220535	2.5339	down	0	0.333333	-2.87429	-1.53293	0	0	0	0	0	0	0	0	0	2	0	0	-3.05286	-2.9098	-3.07605	-1.72457	-3.16051	-3.32193	-2.27061	-1.82256	-2.16885	1.59466	-2.56206	-1.96814	chr14	39949870	39950090	+		novel	ENST00000554328	RP11-111A21.1	intronic	220
chr14:50053351-50053573-	0.0220535	2.5339	down	0	0.333333	-2.87429	-1.53293	0	0	0	0	0	0	0	0	0	2	0	0	-3.05286	-2.9098	-3.07605	-1.72457	-3.16051	-3.32193	-2.27061	-1.82256	-2.16885	1.59466	-2.56206	-1.96814	chr14	50053350	50053573	-		novel	uc010anj.1	NEMF	intronic	223
chr14:50320425-50329487+	0.0220535	2.5339	down	0	0.333333	-2.87429	-1.53293	0	0	0	0	0	0	0	0	0	2	0	0	-3.05286	-2.9098	-3.07605	-1.72457	-3.16051	-3.32193	-2.27061	-1.82256	-2.16885	1.59466	-2.56206	-1.96814	chr14	50320424	50329487	+		novel	TCONS_00022986	XLOC_010820	sense overlapping	9063
chr14:50320451-50329566-	0.0220535	2.5339	down	0	0.333333	-2.87429	-1.53293	0	0	0	0	0	0	0	0	0	2	0	0	-3.05286	-2.9098	-3.07605	-1.72457	-3.16051	-3.32193	-2.27061	-1.82256	-2.16885	1.59466	-2.56206	-1.96814	chr14	50320450	50329566	-		novel	uc021rst.1	Metazoa_SRP	sense overlapping	9116
chr14:50329316-50329465-	0.0220535	2.5339	down	0	0.333333	-2.87429	-1.53293	0	0	0	0	0	0	0	0	0	2	0	0	-3.05286	-2.9098	-3.07605	-1.72457	-3.16051	-3.32193	-2.27061	-1.82256	-2.16885	1.59466	-2.56206	-1.96814	chr14	50329315	50329465	-		novel	TCONS_00022740	XLOC_011016	intronic	150
chr14:50911856-50912832-	0.0220535	2.5339	down	0	0.333333	-2.87429	-1.53293	0	0	0	0	0	0	0	0	0	2	0	0	-3.05286	-2.9098	-3.07605	-1.72457	-3.16051	-3.32193	-2.27061	-1.82256	-2.16885	1.59466	-2.56206	-1.96814	chr14	50911855	50912832	-		novel	NM_006575	MAP4K5	sense overlapping	977
chr14:50911863-50912839-	0.0220535	2.5339	down	0	0.333333	-2.87429	-1.53293	0	0	0	0	0	0	0	0	0	2	0	0	-3.05286	-2.9098	-3.07605	-1.72457	-3.16051	-3.32193	-2.27061	-1.82256	-2.16885	1.59466	-2.56206	-1.96814	chr14	50911862	50912839	-		novel	NM_006575	MAP4K5	sense overlapping	977
chr14:51192748-51196345+	0.0220535	2.5339	down	0	0.333333	-2.87429	-1.53293	0	0	0	0	0	0	0	0	0	2	0	0	-3.05286	-2.9098	-3.07605	-1.72457	-3.16051	-3.32193	-2.27061	-1.82256	-2.16885	1.59466	-2.56206	-1.96814	chr14	51192747	51196345	+		novel	NM_016350	NIN	antisense	3598
chr14:55251269-55255677+	0.0220535	2.5339	down	0	0.333333	-2.87429	-1.53293	0	0	0	0	0	0	0	0	0	2	0	0	-3.05286	-2.9098	-3.07605	-1.72457	-3.16051	-3.32193	-2.27061	-1.82256	-2.16885	1.59466	-2.56206	-1.96814	chr14	55251268	55255677	+		novel	NM_015589	SAMD4A	sense overlapping	4409
chr14:55251276-55255684+	0.0220535	2.5339	down	0	0.333333	-2.87429	-1.53293	0	0	0	0	0	0	0	0	0	2	0	0	-3.05286	-2.9098	-3.07605	-1.72457	-3.16051	-3.32193	-2.27061	-1.82256	-2.16885	1.59466	-2.56206	-1.96814	chr14	55251275	55255684	+		novel	NM_015589	SAMD4A	sense overlapping	4409
chr14:62235354-62261814+	0.0220535	2.5339	down	0	0.333333	-2.87429	-1.53293	0	0	0	0	0	0	0	0	0	2	0	0	-3.05286	-2.9098	-3.07605	-1.72457	-3.16051	-3.32193	-2.27061	-1.82256	-2.16885	1.59466	-2.56206	-1.96814	chr14	62235353	62261814	+		novel	NM_003082	SNAPC1	sense overlapping	26461
chr14:64445654-64447740+	0.0220535	2.5339	down	0	0.333333	-2.87429	-1.53293	0	0	0	0	0	0	0	0	0	2	0	0	-3.05286	-2.9098	-3.07605	-1.72457	-3.16051	-3.32193	-2.27061	-1.82256	-2.16885	1.59466	-2.56206	-1.96814	chr14	64445653	64447740	+		novel	NM_015180	SYNE2	sense overlapping	2087
chr14:70238135-70238290+	0.0220535	2.5339	down	0	0.333333	-2.87429	-1.53293	0	0	0	0	0	0	0	0	0	2	0	0	-3.05286	-2.9098	-3.07605	-1.72457	-3.16051	-3.32193	-2.27061	-1.82256	-2.16885	1.59466	-2.56206	-1.96814	chr14	70238134	70238290	+		novel	NM_006925	SRSF5	sense overlapping	156
chr14:73563759-73566391+	0.0220535	2.5339	down	0	0.333333	-2.87429	-1.53293	0	0	0	0	0	0	0	0	0	2	0	0	-3.05286	-2.9098	-3.07605	-1.72457	-3.16051	-3.32193	-2.27061	-1.82256	-2.16885	1.59466	-2.56206	-1.96814	chr14	73563758	73566391	+		novel	NM_021239	RBM25	sense overlapping	2633
chr14:73563761-73566393+	0.0220535	2.5339	down	0	0.333333	-2.87429	-1.53293	0	0	0	0	0	0	0	0	0	2	0	0	-3.05286	-2.9098	-3.07605	-1.72457	-3.16051	-3.32193	-2.27061	-1.82256	-2.16885	1.59466	-2.56206	-1.96814	chr14	73563760	73566393	+		novel	NM_021239	RBM25	sense overlapping	2633
chr14:73572576-73572923-	0.0220535	2.5339	down	0	0.333333	-2.87429	-1.53293	0	0	0	0	0	0	0	0	0	2	0	0	-3.05286	-2.9098	-3.07605	-1.72457	-3.16051	-3.32193	-2.27061	-1.82256	-2.16885	1.59466	-2.56206	-1.96814	chr14	73572575	73572923	-		novel	NM_021239	RBM25	antisense	348
chr14:73572582-73572929-	0.0220535	2.5339	down	0	0.333333	-2.87429	-1.53293	0	0	0	0	0	0	0	0	0	2	0	0	-3.05286	-2.9098	-3.07605	-1.72457	-3.16051	-3.32193	-2.27061	-1.82256	-2.16885	1.59466	-2.56206	-1.96814	chr14	73572581	73572929	-		novel	NM_021239	RBM25	antisense	348
chr14:74449721-74454875-	0.0220535	2.5339	down	0	0.333333	-2.87429	-1.53293	0	0	0	0	0	0	0	0	0	2	0	0	-3.05286	-2.9098	-3.07605	-1.72457	-3.16051	-3.32193	-2.27061	-1.82256	-2.16885	1.59466	-2.56206	-1.96814	chr14	74449720	74454875	-		novel	NM_001249	ENTPD5	exonic	511
chr14:75599503-75600157-	0.0220535	2.5339	down	0	0.333333	-2.87429	-1.53293	0	0	0	0	0	0	0	0	0	2	0	0	-3.05286	-2.9098	-3.07605	-1.72457	-3.16051	-3.32193	-2.27061	-1.82256	-2.16885	1.59466	-2.56206	-1.96814	chr14	75599502	75600157	-		novel	NM_006827	TMED10	sense overlapping	655
chr14:75599506-75600160-	0.0220535	2.5339	down	0	0.333333	-2.87429	-1.53293	0	0	0	0	0	0	0	0	0	2	0	0	-3.05286	-2.9098	-3.07605	-1.72457	-3.16051	-3.32193	-2.27061	-1.82256	-2.16885	1.59466	-2.56206	-1.96814	chr14	75599505	75600160	-		novel	NM_006827	TMED10	sense overlapping	655
chr14:75746009-75746166-	0.0220535	2.5339	down	0	0.333333	-2.87429	-1.53293	0	0	0	0	0	0	0	0	0	2	0	0	-3.05286	-2.9098	-3.07605	-1.72457	-3.16051	-3.32193	-2.27061	-1.82256	-2.16885	1.59466	-2.56206	-1.96814	chr14	75746008	75746166	-		novel	NM_005252	FOS	antisense	158
chr14:81302736-81307112-	0.0220535	2.5339	down	0	0.333333	-2.87429	-1.53293	0	0	0	0	0	0	0	0	0	2	0	0	-3.05286	-2.9098	-3.07605	-1.72457	-3.16051	-3.32193	-2.27061	-1.82256	-2.16885	1.59466	-2.56206	-1.96814	chr14	81302735	81307112	-		novel	NM_152446	CEP128	sense overlapping	4377
chr14:81743371-81744497-	0.0220535	2.5339	down	0	0.333333	-2.87429	-1.53293	0	0	0	0	0	0	0	0	0	2	0	0	-3.05286	-2.9098	-3.07605	-1.72457	-3.16051	-3.32193	-2.27061	-1.82256	-2.16885	1.59466	-2.56206	-1.96814	chr14	81743370	81744497	-		novel	NM_033104	STON2	sense overlapping	1127
chr14:93573601-93575104-	0.0220535	2.5339	down	0	0.333333	-2.87429	-1.53293	0	0	0	0	0	0	0	0	0	2	0	0	-3.05286	-2.9098	-3.07605	-1.72457	-3.16051	-3.32193	-2.27061	-1.82256	-2.16885	1.59466	-2.56206	-1.96814	chr14	93573600	93575104	-		novel	ENST00000267615	ITPK1	intronic	1504
chr14:95630651-95630828+	0.0220535	2.5339	down	0	0.333333	-2.87429	-1.53293	0	0	0	0	0	0	0	0	0	2	0	0	-3.05286	-2.9098	-3.07605	-1.72457	-3.16051	-3.32193	-2.27061	-1.82256	-2.16885	1.59466	-2.56206	-1.96814	chr14	95630650	95630828	+		novel	ENST00000435343	DICER1-AS1	intronic	178
chr14:95630653-95630830+	0.0220535	2.5339	down	0	0.333333	-2.87429	-1.53293	0	0	0	0	0	0	0	0	0	2	0	0	-3.05286	-2.9098	-3.07605	-1.72457	-3.16051	-3.32193	-2.27061	-1.82256	-2.16885	1.59466	-2.56206	-1.96814	chr14	95630652	95630830	+		novel	ENST00000435343	DICER1-AS1	intronic	178
chr14:99678770-99679113-	0.0220535	2.5339	down	0	0.333333	-2.87429	-1.53293	0	0	0	0	0	0	0	0	0	2	0	0	-3.05286	-2.9098	-3.07605	-1.72457	-3.16051	-3.32193	-2.27061	-1.82256	-2.16885	1.59466	-2.56206	-1.96814	chr14	99678769	99679113	-		novel	ENST00000345514	BCL11B	intronic	344
chr14:102499457-102499758+	0.0220535	2.5339	down	0	0.333333	-2.87429	-1.53293	0	0	0	0	0	0	0	0	0	2	0	0	-3.05286	-2.9098	-3.07605	-1.72457	-3.16051	-3.32193	-2.27061	-1.82256	-2.16885	1.59466	-2.56206	-1.96814	chr14	102499456	102499758	+		novel	NM_001376	DYNC1H1	sense overlapping	302
chr14:102499459-102499760+	0.0220535	2.5339	down	0	0.333333	-2.87429	-1.53293	0	0	0	0	0	0	0	0	0	2	0	0	-3.05286	-2.9098	-3.07605	-1.72457	-3.16051	-3.32193	-2.27061	-1.82256	-2.16885	1.59466	-2.56206	-1.96814	chr14	102499458	102499760	+		novel	NM_001376	DYNC1H1	sense overlapping	302
chr14:102922737-102922892+	0.0220535	2.5339	down	0	0.333333	-2.87429	-1.53293	0	0	0	0	0	0	0	0	0	2	0	0	-3.05286	-2.9098	-3.07605	-1.72457	-3.16051	-3.32193	-2.27061	-1.82256	-2.16885	1.59466	-2.56206	-1.96814	chr14	102922736	102922892	+		novel	ENST00000359520	TECPR2	intronic	156
chr14:103404473-103442330-	0.0220535	2.5339	down	0	0.333333	-2.87429	-1.53293	0	0	0	0	0	0	0	0	0	2	0	0	-3.05286	-2.9098	-3.07605	-1.72457	-3.16051	-3.32193	-2.27061	-1.82256	-2.16885	1.59466	-2.56206	-1.96814	chr14	103404472	103442330	-		novel	NM_006035	CDC42BPB	sense overlapping	37858
chr14:105325410-105325586-	0.0220535	2.5339	down	0	0.333333	-2.87429	-1.53293	0	0	0	0	0	0	0	0	0	2	0	0	-3.05286	-2.9098	-3.07605	-1.72457	-3.16051	-3.32193	-2.27061	-1.82256	-2.16885	1.59466	-2.56206	-1.96814	chr14	105325409	105325586	-		novel			intergenic	177
chr14:105325418-105325594-	0.0220535	2.5339	down	0	0.333333	-2.87429	-1.53293	0	0	0	0	0	0	0	0	0	2	0	0	-3.05286	-2.9098	-3.07605	-1.72457	-3.16051	-3.32193	-2.27061	-1.82256	-2.16885	1.59466	-2.56206	-1.96814	chr14	105325417	105325594	-		novel			intergenic	177
chr14:105641530-105642578-	0.0220535	2.5339	down	0	0.333333	-2.87429	-1.53293	0	0	0	0	0	0	0	0	0	2	0	0	-3.05286	-2.9098	-3.07605	-1.72457	-3.16051	-3.32193	-2.27061	-1.82256	-2.16885	1.59466	-2.56206	-1.96814	chr14	105641529	105642578	-		novel	ENST00000392568	NUDT14	intronic	1049
chr14:105641531-105642579-	0.0220535	2.5339	down	0	0.333333	-2.87429	-1.53293	0	0	0	0	0	0	0	0	0	2	0	0	-3.05286	-2.9098	-3.07605	-1.72457	-3.16051	-3.32193	-2.27061	-1.82256	-2.16885	1.59466	-2.56206	-1.96814	chr14	105641530	105642579	-		novel	ENST00000392568	NUDT14	intronic	1049
chr15:22925777-22935964+	0.0220535	2.5339	down	0	0.333333	-2.87429	-1.53293	0	0	0	0	0	0	0	0	0	2	0	0	-3.05286	-2.9098	-3.07605	-1.72457	-3.16051	-3.32193	-2.27061	-1.82256	-2.16885	1.59466	-2.56206	-1.96814	chr15	22925776	22935964	+		novel	NM_014608	CYFIP1	exonic	906
chr15:28501403-28502335-	0.0220535	2.5339	down	0	0.333333	-2.87429	-1.53293	0	0	0	0	0	0	0	0	0	2	0	0	-3.05286	-2.9098	-3.07605	-1.72457	-3.16051	-3.32193	-2.27061	-1.82256	-2.16885	1.59466	-2.56206	-1.96814	chr15	28501402	28502335	-		novel	NM_004667	HERC2	sense overlapping	933
chr15:28501405-28502337-	0.0220535	2.5339	down	0	0.333333	-2.87429	-1.53293	0	0	0	0	0	0	0	0	0	2	0	0	-3.05286	-2.9098	-3.07605	-1.72457	-3.16051	-3.32193	-2.27061	-1.82256	-2.16885	1.59466	-2.56206	-1.96814	chr15	28501404	28502337	-		novel	NM_004667	HERC2	sense overlapping	933
chr15:29531190-29531358-	0.0220535	2.5339	down	0	0.333333	-2.87429	-1.53293	0	0	0	0	0	0	0	0	0	2	0	0	-3.05286	-2.9098	-3.07605	-1.72457	-3.16051	-3.32193	-2.27061	-1.82256	-2.16885	1.59466	-2.56206	-1.96814	chr15	29531189	29531358	-		novel	ENST00000261275	FAM189A1	intronic	169
chr15:33832998-33835862+	0.0220535	2.5339	down	0	0.333333	-2.87429	-1.53293	0	0	0	0	0	0	0	0	0	2	0	0	-3.05286	-2.9098	-3.07605	-1.72457	-3.16051	-3.32193	-2.27061	-1.82256	-2.16885	1.59466	-2.56206	-1.96814	chr15	33832997	33835862	+		novel	NM_001036	RYR3	sense overlapping	2865
chr15:33833001-33835865+	0.0220535	2.5339	down	0	0.333333	-2.87429	-1.53293	0	0	0	0	0	0	0	0	0	2	0	0	-3.05286	-2.9098	-3.07605	-1.72457	-3.16051	-3.32193	-2.27061	-1.82256	-2.16885	1.59466	-2.56206	-1.96814	chr15	33833000	33835865	+		novel	NM_001036	RYR3	sense overlapping	2865
chr15:36999455-36999973+	0.0220535	2.5339	down	0	0.333333	-2.87429	-1.53293	0	0	0	0	0	0	0	0	0	2	0	0	-3.05286	-2.9098	-3.07605	-1.72457	-3.16051	-3.32193	-2.27061	-1.82256	-2.16885	1.59466	-2.56206	-1.96814	chr15	36999454	36999973	+		novel	ENST00000338183	C15orf41	intronic	519
chr15:36999458-36999976+	0.0220535	2.5339	down	0	0.333333	-2.87429	-1.53293	0	0	0	0	0	0	0	0	0	2	0	0	-3.05286	-2.9098	-3.07605	-1.72457	-3.16051	-3.32193	-2.27061	-1.82256	-2.16885	1.59466	-2.56206	-1.96814	chr15	36999457	36999976	+		novel	ENST00000338183	C15orf41	intronic	519
chr15:41367625-41367941-	0.0220535	2.5339	down	0	0.333333	-2.87429	-1.53293	0	0	0	0	0	0	0	0	0	2	0	0	-3.05286	-2.9098	-3.07605	-1.72457	-3.16051	-3.32193	-2.27061	-1.82256	-2.16885	1.59466	-2.56206	-1.96814	chr15	41367624	41367941	-		novel	ENST00000361937	INO80	intronic	317
chr15:48700095-48702356-	0.0220535	2.5339	down	0	0.333333	-2.87429	-1.53293	0	0	0	0	0	0	0	0	0	2	0	0	-3.05286	-2.9098	-3.07605	-1.72457	-3.16051	-3.32193	-2.27061	-1.82256	-2.16885	1.59466	-2.56206	-1.96814	chr15	48700094	48702356	-		novel	NM_000138	FBN1	sense overlapping	2262
chr15:49076243-49081096-	0.0220535	2.5339	down	0	0.333333	-2.87429	-1.53293	0	0	0	0	0	0	0	0	0	2	0	0	-3.05286	-2.9098	-3.07605	-1.72457	-3.16051	-3.32193	-2.27061	-1.82256	-2.16885	1.59466	-2.56206	-1.96814	chr15	49076242	49081096	-		novel	NM_014985	CEP152	sense overlapping	4854
chr15:49076245-49081098-	0.0220535	2.5339	down	0	0.333333	-2.87429	-1.53293	0	0	0	0	0	0	0	0	0	2	0	0	-3.05286	-2.9098	-3.07605	-1.72457	-3.16051	-3.32193	-2.27061	-1.82256	-2.16885	1.59466	-2.56206	-1.96814	chr15	49076244	49081098	-		novel	NM_014985	CEP152	sense overlapping	4854
chr15:51041912-51057752-	0.0220535	2.5339	down	0	0.333333	-2.87429	-1.53293	0	0	0	0	0	0	0	0	0	2	0	0	-3.05286	-2.9098	-3.07605	-1.72457	-3.16051	-3.32193	-2.27061	-1.82256	-2.16885	1.59466	-2.56206	-1.96814	chr15	51041911	51057752	-		novel	NM_032802	SPPL2A	sense overlapping	15841
chr15:51041916-51057756-	0.0220535	2.5339	down	0	0.333333	-2.87429	-1.53293	0	0	0	0	0	0	0	0	0	2	0	0	-3.05286	-2.9098	-3.07605	-1.72457	-3.16051	-3.32193	-2.27061	-1.82256	-2.16885	1.59466	-2.56206	-1.96814	chr15	51041915	51057756	-		novel	NM_032802	SPPL2A	sense overlapping	15841
chr15:51790237-51790386-	0.0220535	2.5339	down	0	0.333333	-2.87429	-1.53293	0	0	0	0	0	0	0	0	0	2	0	0	-3.05286	-2.9098	-3.07605	-1.72457	-3.16051	-3.32193	-2.27061	-1.82256	-2.16885	1.59466	-2.56206	-1.96814	chr15	51790236	51790386	-		novel	ENST00000251076	DMXL2	intronic	150
chr15:52187650-52188120+	0.0220535	2.5339	down	0	0.333333	-2.87429	-1.53293	0	0	0	0	0	0	0	0	0	2	0	0	-3.05286	-2.9098	-3.07605	-1.72457	-3.16051	-3.32193	-2.27061	-1.82256	-2.16885	1.59466	-2.56206	-1.96814	chr15	52187649	52188120	+		novel	ENST00000308580	TMOD3	intronic	471
chr15:52187652-52188122+	0.0220535	2.5339	down	0	0.333333	-2.87429	-1.53293	0	0	0	0	0	0	0	0	0	2	0	0	-3.05286	-2.9098	-3.07605	-1.72457	-3.16051	-3.32193	-2.27061	-1.82256	-2.16885	1.59466	-2.56206	-1.96814	chr15	52187651	52188122	+		novel	ENST00000308580	TMOD3	intronic	471
chr15:52962156-52962339-	0.0220535	2.5339	down	0	0.333333	-2.87429	-1.53293	0	0	0	0	0	0	0	0	0	2	0	0	-3.05286	-2.9098	-3.07605	-1.72457	-3.16051	-3.32193	-2.27061	-1.82256	-2.16885	1.59466	-2.56206	-1.96814	chr15	52962155	52962339	-		novel	ENST00000261844	FAM214A	intronic	184
chr15:62182581-62199500-	0.0220535	2.5339	down	0	0.333333	-2.87429	-1.53293	0	0	0	0	0	0	0	0	0	2	0	0	-3.05286	-2.9098	-3.07605	-1.72457	-3.16051	-3.32193	-2.27061	-1.82256	-2.16885	1.59466	-2.56206	-1.96814	chr15	62182580	62199500	-		novel	NM_017684	VPS13C	sense overlapping	16920
chr15:63339428-63339671+	0.0220535	2.5339	down	0	0.333333	-2.87429	-1.53293	0	0	0	0	0	0	0	0	0	2	0	0	-3.05286	-2.9098	-3.07605	-1.72457	-3.16051	-3.32193	-2.27061	-1.82256	-2.16885	1.59466	-2.56206	-1.96814	chr15	63339427	63339671	+		novel	ENST00000267996	TPM1	intronic	244
chr15:63339430-63339673+	0.0220535	2.5339	down	0	0.333333	-2.87429	-1.53293	0	0	0	0	0	0	0	0	0	2	0	0	-3.05286	-2.9098	-3.07605	-1.72457	-3.16051	-3.32193	-2.27061	-1.82256	-2.16885	1.59466	-2.56206	-1.96814	chr15	63339429	63339673	+		novel	ENST00000267996	TPM1	intronic	244
chr15:63363485-63363993+	0.0220535	2.5339	down	0	0.333333	-2.87429	-1.53293	0	0	0	0	0	0	0	0	0	2	0	0	-3.05286	-2.9098	-3.07605	-1.72457	-3.16051	-3.32193	-2.27061	-1.82256	-2.16885	1.59466	-2.56206	-1.96814	chr15	63363484	63363993	+		novel	NM_001018004	TPM1	sense overlapping	509
chr15:63363487-63363995+	0.0220535	2.5339	down	0	0.333333	-2.87429	-1.53293	0	0	0	0	0	0	0	0	0	2	0	0	-3.05286	-2.9098	-3.07605	-1.72457	-3.16051	-3.32193	-2.27061	-1.82256	-2.16885	1.59466	-2.56206	-1.96814	chr15	63363486	63363995	+		novel	NM_001018004	TPM1	sense overlapping	509
chr15:63804501-63804668+	0.0220535	2.5339	down	0	0.333333	-2.87429	-1.53293	0	0	0	0	0	0	0	0	0	2	0	0	-3.05286	-2.9098	-3.07605	-1.72457	-3.16051	-3.32193	-2.27061	-1.82256	-2.16885	1.59466	-2.56206	-1.96814	chr15	63804500	63804668	+		novel	ENST00000268049	USP3	intronic	168
chr15:63918184-63922834-	0.0220535	2.5339	down	0	0.333333	-2.87429	-1.53293	0	0	0	0	0	0	0	0	0	2	0	0	-3.05286	-2.9098	-3.07605	-1.72457	-3.16051	-3.32193	-2.27061	-1.82256	-2.16885	1.59466	-2.56206	-1.96814	chr15	63918183	63922834	-		novel	NM_003922	HERC1	exonic	479
chr15:64980731-64982749-	0.0220535	2.5339	down	0	0.333333	-2.87429	-1.53293	0	0	0	0	0	0	0	0	0	2	0	0	-3.05286	-2.9098	-3.07605	-1.72457	-3.16051	-3.32193	-2.27061	-1.82256	-2.16885	1.59466	-2.56206	-1.96814	chr15	64980730	64982749	-		novel	NM_002537	OAZ2	sense overlapping	2019
chr15:64980732-64982750-	0.0220535	2.5339	down	0	0.333333	-2.87429	-1.53293	0	0	0	0	0	0	0	0	0	2	0	0	-3.05286	-2.9098	-3.07605	-1.72457	-3.16051	-3.32193	-2.27061	-1.82256	-2.16885	1.59466	-2.56206	-1.96814	chr15	64980731	64982750	-		novel	NM_002537	OAZ2	sense overlapping	2019
chr15:65269988-65270143+	0.0220535	2.5339	down	0	0.333333	-2.87429	-1.53293	0	0	0	0	0	0	0	0	0	2	0	0	-3.05286	-2.9098	-3.07605	-1.72457	-3.16051	-3.32193	-2.27061	-1.82256	-2.16885	1.59466	-2.56206	-1.96814	chr15	65269987	65270143	+		novel	NM_016630	SPG21	antisense	156
chr15:66170153-66172060+	0.0220535	2.5339	down	0	0.333333	-2.87429	-1.53293	0	0	0	0	0	0	0	0	0	2	0	0	-3.05286	-2.9098	-3.07605	-1.72457	-3.16051	-3.32193	-2.27061	-1.82256	-2.16885	1.59466	-2.56206	-1.96814	chr15	66170152	66172060	+		novel	ENST00000569304	RAB11A	intronic	1908
chr15:72492069-72492906-	0.0220535	2.5339	down	0	0.333333	-2.87429	-1.53293	0	0	0	0	0	0	0	0	0	2	0	0	-3.05286	-2.9098	-3.07605	-1.72457	-3.16051	-3.32193	-2.27061	-1.82256	-2.16885	1.59466	-2.56206	-1.96814	chr15	72492068	72492906	-		novel	NM_002654	PKM	sense overlapping	838
chr15:72492070-72492907-	0.0220535	2.5339	down	0	0.333333	-2.87429	-1.53293	0	0	0	0	0	0	0	0	0	2	0	0	-3.05286	-2.9098	-3.07605	-1.72457	-3.16051	-3.32193	-2.27061	-1.82256	-2.16885	1.59466	-2.56206	-1.96814	chr15	72492069	72492907	-		novel	NM_002654	PKM	sense overlapping	838
chr15:78567884-78572408-	0.0220535	2.5339	down	0	0.333333	-2.87429	-1.53293	0	0	0	0	0	0	0	0	0	2	0	0	-3.05286	-2.9098	-3.07605	-1.72457	-3.16051	-3.32193	-2.27061	-1.82256	-2.16885	1.59466	-2.56206	-1.96814	chr15	78567883	78572408	-		novel	ENST00000558453	WDR61	sense overlapping	4525
chr15:80422232-80422384+	0.0220535	2.5339	down	0	0.333333	-2.87429	-1.53293	0	0	0	0	0	0	0	0	0	2	0	0	-3.05286	-2.9098	-3.07605	-1.72457	-3.16051	-3.32193	-2.27061	-1.82256	-2.16885	1.59466	-2.56206	-1.96814	chr15	80422231	80422384	+		novel	ENST00000261749	ZFAND6	intronic	153
chr15:80422236-80422388+	0.0220535	2.5339	down	0	0.333333	-2.87429	-1.53293	0	0	0	0	0	0	0	0	0	2	0	0	-3.05286	-2.9098	-3.07605	-1.72457	-3.16051	-3.32193	-2.27061	-1.82256	-2.16885	1.59466	-2.56206	-1.96814	chr15	80422235	80422388	+		novel	ENST00000261749	ZFAND6	intronic	153
chr15:83491993-83499571+	0.0220535	2.5339	down	0	0.333333	-2.87429	-1.53293	0	0	0	0	0	0	0	0	0	2	0	0	-3.05286	-2.9098	-3.07605	-1.72457	-3.16051	-3.32193	-2.27061	-1.82256	-2.16885	1.59466	-2.56206	-1.96814	chr15	83491992	83499571	+		novel	NM_001080435	WHAMM	sense overlapping	7579
chr15:85180578-85181708+	0.0220535	2.5339	down	0	0.333333	-2.87429	-1.53293	0	0	0	0	0	0	0	0	0	2	0	0	-3.05286	-2.9098	-3.07605	-1.72457	-3.16051	-3.32193	-2.27061	-1.82256	-2.16885	1.59466	-2.56206	-1.96814	chr15	85180577	85181708	+	hsa_circ_0036592	circBase	NR_003654	SCAND2P	exonic	156
chr15:86266544-86266798+	0.0220535	2.5339	down	0	0.333333	-2.87429	-1.53293	0	0	0	0	0	0	0	0	0	2	0	0	-3.05286	-2.9098	-3.07605	-1.72457	-3.16051	-3.32193	-2.27061	-1.82256	-2.16885	1.59466	-2.56206	-1.96814	chr15	86266543	86266798	+		novel	NM_006738	AKAP13	sense overlapping	255
chr15:99655081-99655410+	0.0220535	2.5339	down	0	0.333333	-2.87429	-1.53293	0	0	0	0	0	0	0	0	0	2	0	0	-3.05286	-2.9098	-3.07605	-1.72457	-3.16051	-3.32193	-2.27061	-1.82256	-2.16885	1.59466	-2.56206	-1.96814	chr15	99655080	99655410	+		novel	ENST00000328642	SYNM	intronic	330
chr16:720771-720953-	0.0220535	2.5339	down	0	0.333333	-2.87429	-1.53293	0	0	0	0	0	0	0	0	0	2	0	0	-3.05286	-2.9098	-3.07605	-1.72457	-3.16051	-3.32193	-2.27061	-1.82256	-2.16885	1.59466	-2.56206	-1.96814	chr16	720770	720953	-		novel	NM_138769	RHOT2	antisense	183
chr16:720775-720957-	0.0220535	2.5339	down	0	0.333333	-2.87429	-1.53293	0	0	0	0	0	0	0	0	0	2	0	0	-3.05286	-2.9098	-3.07605	-1.72457	-3.16051	-3.32193	-2.27061	-1.82256	-2.16885	1.59466	-2.56206	-1.96814	chr16	720774	720957	-		novel	NM_138769	RHOT2	antisense	183
chr16:775739-776046+	0.0220535	2.5339	down	0	0.333333	-2.87429	-1.53293	0	0	0	0	0	0	0	0	0	2	0	0	-3.05286	-2.9098	-3.07605	-1.72457	-3.16051	-3.32193	-2.27061	-1.82256	-2.16885	1.59466	-2.56206	-1.96814	chr16	775738	776046	+		novel	NM_001031737	CCDC78	antisense	308
chr16:1203119-1203311-	0.0220535	2.5339	down	0	0.333333	-2.87429	-1.53293	0	0	0	0	0	0	0	0	0	2	0	0	-3.05286	-2.9098	-3.07605	-1.72457	-3.16051	-3.32193	-2.27061	-1.82256	-2.16885	1.59466	-2.56206	-1.96814	chr16	1203118	1203311	-		novel	NM_021098	CACNA1H	antisense	193
chr16:1203122-1203314-	0.0220535	2.5339	down	0	0.333333	-2.87429	-1.53293	0	0	0	0	0	0	0	0	0	2	0	0	-3.05286	-2.9098	-3.07605	-1.72457	-3.16051	-3.32193	-2.27061	-1.82256	-2.16885	1.59466	-2.56206	-1.96814	chr16	1203121	1203314	-		novel	NM_021098	CACNA1H	antisense	193
chr16:1260915-1265340+	0.0220535	2.5339	down	0	0.333333	-2.87429	-1.53293	0	0	0	0	0	0	0	0	0	2	0	0	-3.05286	-2.9098	-3.07605	-1.72457	-3.16051	-3.32193	-2.27061	-1.82256	-2.16885	1.59466	-2.56206	-1.96814	chr16	1260914	1265340	+		novel	NM_021098	CACNA1H	sense overlapping	4426
chr16:1260917-1265342+	0.0220535	2.5339	down	0	0.333333	-2.87429	-1.53293	0	0	0	0	0	0	0	0	0	2	0	0	-3.05286	-2.9098	-3.07605	-1.72457	-3.16051	-3.32193	-2.27061	-1.82256	-2.16885	1.59466	-2.56206	-1.96814	chr16	1260916	1265342	+		novel	NM_021098	CACNA1H	sense overlapping	4426
chr16:1756578-1774581+	0.0220535	2.5339	down	0	0.333333	-2.87429	-1.53293	0	0	0	0	0	0	0	0	0	2	0	0	-3.05286	-2.9098	-3.07605	-1.72457	-3.16051	-3.32193	-2.27061	-1.82256	-2.16885	1.59466	-2.56206	-1.96814	chr16	1756577	1774581	+		novel	NM_015133	MAPK8IP3	sense overlapping	18004
chr16:2807854-2809047+	0.0220535	2.5339	down	0	0.333333	-2.87429	-1.53293	0	0	0	0	0	0	0	0	0	2	0	0	-3.05286	-2.9098	-3.07605	-1.72457	-3.16051	-3.32193	-2.27061	-1.82256	-2.16885	1.59466	-2.56206	-1.96814	chr16	2807853	2809047	+		novel	NM_016333	SRRM2	sense overlapping	1194
chr16:2903209-2903958-	0.0220535	2.5339	down	0	0.333333	-2.87429	-1.53293	0	0	0	0	0	0	0	0	0	2	0	0	-3.05286	-2.9098	-3.07605	-1.72457	-3.16051	-3.32193	-2.27061	-1.82256	-2.16885	1.59466	-2.56206	-1.96814	chr16	2903208	2903958	-		novel	NM_022119	PRSS22	sense overlapping	750
chr16:2903214-2903963-	0.0220535	2.5339	down	0	0.333333	-2.87429	-1.53293	0	0	0	0	0	0	0	0	0	2	0	0	-3.05286	-2.9098	-3.07605	-1.72457	-3.16051	-3.32193	-2.27061	-1.82256	-2.16885	1.59466	-2.56206	-1.96814	chr16	2903213	2903963	-		novel	NM_022119	PRSS22	sense overlapping	750
chr16:3778098-3779826-	0.0220535	2.5339	down	0	0.333333	-2.87429	-1.53293	0	0	0	0	0	0	0	0	0	2	0	0	-3.05286	-2.9098	-3.07605	-1.72457	-3.16051	-3.32193	-2.27061	-1.82256	-2.16885	1.59466	-2.56206	-1.96814	chr16	3778097	3779826	-		novel	NM_004380	CREBBP	sense overlapping	1729
chr16:3778099-3779827-	0.0220535	2.5339	down	0	0.333333	-2.87429	-1.53293	0	0	0	0	0	0	0	0	0	2	0	0	-3.05286	-2.9098	-3.07605	-1.72457	-3.16051	-3.32193	-2.27061	-1.82256	-2.16885	1.59466	-2.56206	-1.96814	chr16	3778098	3779827	-		novel	NM_004380	CREBBP	sense overlapping	1729
chr16:4711560-4712044+	0.0220535	2.5339	down	0	0.333333	-2.87429	-1.53293	0	0	0	0	0	0	0	0	0	2	0	0	-3.05286	-2.9098	-3.07605	-1.72457	-3.16051	-3.32193	-2.27061	-1.82256	-2.16885	1.59466	-2.56206	-1.96814	chr16	4711559	4712044	+		novel	ENST00000262370	MGRN1	intronic	485
chr16:8948743-8948949-	0.0220535	2.5339	down	0	0.333333	-2.87429	-1.53293	0	0	0	0	0	0	0	0	0	2	0	0	-3.05286	-2.9098	-3.07605	-1.72457	-3.16051	-3.32193	-2.27061	-1.82256	-2.16885	1.59466	-2.56206	-1.96814	chr16	8948742	8948949	-		novel	NM_014316	CARHSP1	sense overlapping	207
chr16:8995749-8995899-	0.0220535	2.5339	down	0	0.333333	-2.87429	-1.53293	0	0	0	0	0	0	0	0	0	2	0	0	-3.05286	-2.9098	-3.07605	-1.72457	-3.16051	-3.32193	-2.27061	-1.82256	-2.16885	1.59466	-2.56206	-1.96814	chr16	8995748	8995899	-		novel	ENST00000344836	USP7	intronic	151
chr16:9009159-9009364-	0.0220535	2.5339	down	0	0.333333	-2.87429	-1.53293	0	0	0	0	0	0	0	0	0	2	0	0	-3.05286	-2.9098	-3.07605	-1.72457	-3.16051	-3.32193	-2.27061	-1.82256	-2.16885	1.59466	-2.56206	-1.96814	chr16	9009158	9009364	-		novel	NM_003470	USP7	sense overlapping	206
chr16:9009162-9009367-	0.0220535	2.5339	down	0	0.333333	-2.87429	-1.53293	0	0	0	0	0	0	0	0	0	2	0	0	-3.05286	-2.9098	-3.07605	-1.72457	-3.16051	-3.32193	-2.27061	-1.82256	-2.16885	1.59466	-2.56206	-1.96814	chr16	9009161	9009367	-		novel	NM_003470	USP7	sense overlapping	206
chr16:15680277-15680549+	0.0220535	2.5339	down	0	0.333333	-2.87429	-1.53293	0	0	0	0	0	0	0	0	0	2	0	0	-3.05286	-2.9098	-3.07605	-1.72457	-3.16051	-3.32193	-2.27061	-1.82256	-2.16885	1.59466	-2.56206	-1.96814	chr16	15680276	15680549	+		novel	ENST00000300006	C16orf45	intronic	273
chr16:15680285-15680557+	0.0220535	2.5339	down	0	0.333333	-2.87429	-1.53293	0	0	0	0	0	0	0	0	0	2	0	0	-3.05286	-2.9098	-3.07605	-1.72457	-3.16051	-3.32193	-2.27061	-1.82256	-2.16885	1.59466	-2.56206	-1.96814	chr16	15680284	15680557	+		novel	ENST00000300006	C16orf45	intronic	273
chr16:15803439-15804136-	0.0220535	2.5339	down	0	0.333333	-2.87429	-1.53293	0	0	0	0	0	0	0	0	0	2	0	0	-3.05286	-2.9098	-3.07605	-1.72457	-3.16051	-3.32193	-2.27061	-1.82256	-2.16885	1.59466	-2.56206	-1.96814	chr16	15803438	15804136	-		novel	ENST00000300036	MYH11	intronic	698
chr16:15803444-15804141-	0.0220535	2.5339	down	0	0.333333	-2.87429	-1.53293	0	0	0	0	0	0	0	0	0	2	0	0	-3.05286	-2.9098	-3.07605	-1.72457	-3.16051	-3.32193	-2.27061	-1.82256	-2.16885	1.59466	-2.56206	-1.96814	chr16	15803443	15804141	-		novel	ENST00000300036	MYH11	intronic	698
chr16:15821691-15823696-	0.0220535	2.5339	down	0	0.333333	-2.87429	-1.53293	0	0	0	0	0	0	0	0	0	2	0	0	-3.05286	-2.9098	-3.07605	-1.72457	-3.16051	-3.32193	-2.27061	-1.82256	-2.16885	1.59466	-2.56206	-1.96814	chr16	15821690	15823696	-		novel	ENST00000300036	MYH11	intronic	2006
chr16:16388113-16388349-	0.0220535	2.5339	down	0	0.333333	-2.87429	-1.53293	0	0	0	0	0	0	0	0	0	2	0	0	-3.05286	-2.9098	-3.07605	-1.72457	-3.16051	-3.32193	-2.27061	-1.82256	-2.16885	1.59466	-2.56206	-1.96814	chr16	16388112	16388349	-		novel	ENST00000571911	RP11-517A5.4	sense overlapping	237
chr16:18511495-18511731+	0.0220535	2.5339	down	0	0.333333	-2.87429	-1.53293	0	0	0	0	0	0	0	0	0	2	0	0	-3.05286	-2.9098	-3.07605	-1.72457	-3.16051	-3.32193	-2.27061	-1.82256	-2.16885	1.59466	-2.56206	-1.96814	chr16	18511494	18511731	+		novel	NM_173614	NOMO2	antisense	237
chr16:23485925-23489318-	0.0220535	2.5339	down	0	0.333333	-2.87429	-1.53293	0	0	0	0	0	0	0	0	0	2	0	0	-3.05286	-2.9098	-3.07605	-1.72457	-3.16051	-3.32193	-2.27061	-1.82256	-2.16885	1.59466	-2.56206	-1.96814	chr16	23485924	23489318	-		novel	ENST00000567468	GGA2	intronic	3394
chr16:23485929-23489322-	0.0220535	2.5339	down	0	0.333333	-2.87429	-1.53293	0	0	0	0	0	0	0	0	0	2	0	0	-3.05286	-2.9098	-3.07605	-1.72457	-3.16051	-3.32193	-2.27061	-1.82256	-2.16885	1.59466	-2.56206	-1.96814	chr16	23485928	23489322	-		novel	ENST00000567468	GGA2	intronic	3394
chr16:27789395-27789695+	0.0220535	2.5339	down	0	0.333333	-2.87429	-1.53293	0	0	0	0	0	0	0	0	0	2	0	0	-3.05286	-2.9098	-3.07605	-1.72457	-3.16051	-3.32193	-2.27061	-1.82256	-2.16885	1.59466	-2.56206	-1.96814	chr16	27789394	27789695	+		novel	ENST00000261588	KIAA0556	intronic	301
chr16:27789396-27789696+	0.0220535	2.5339	down	0	0.333333	-2.87429	-1.53293	0	0	0	0	0	0	0	0	0	2	0	0	-3.05286	-2.9098	-3.07605	-1.72457	-3.16051	-3.32193	-2.27061	-1.82256	-2.16885	1.59466	-2.56206	-1.96814	chr16	27789395	27789696	+		novel	ENST00000261588	KIAA0556	intronic	301
chr16:30899212-30904015-	0.0220535	2.5339	down	0	0.333333	-2.87429	-1.53293	0	0	0	0	0	0	0	0	0	2	0	0	-3.05286	-2.9098	-3.07605	-1.72457	-3.16051	-3.32193	-2.27061	-1.82256	-2.16885	1.59466	-2.56206	-1.96814	chr16	30899211	30904015	-		novel	ENST00000572471	AC106782.20	intronic	4804
chr16:30899214-30904017-	0.0220535	2.5339	down	0	0.333333	-2.87429	-1.53293	0	0	0	0	0	0	0	0	0	2	0	0	-3.05286	-2.9098	-3.07605	-1.72457	-3.16051	-3.32193	-2.27061	-1.82256	-2.16885	1.59466	-2.56206	-1.96814	chr16	30899213	30904017	-		novel	ENST00000572471	AC106782.20	intronic	4804
chr16:46960865-46962880+	0.0220535	2.5339	down	0	0.333333	-2.87429	-1.53293	0	0	0	0	0	0	0	0	0	2	0	0	-3.05286	-2.9098	-3.07605	-1.72457	-3.16051	-3.32193	-2.27061	-1.82256	-2.16885	1.59466	-2.56206	-1.96814	chr16	46960864	46962880	+		novel	NM_133443	GPT2	sense overlapping	2016
chr16:46960867-46962882+	0.0220535	2.5339	down	0	0.333333	-2.87429	-1.53293	0	0	0	0	0	0	0	0	0	2	0	0	-3.05286	-2.9098	-3.07605	-1.72457	-3.16051	-3.32193	-2.27061	-1.82256	-2.16885	1.59466	-2.56206	-1.96814	chr16	46960866	46962882	+		novel	NM_133443	GPT2	sense overlapping	2016
chr16:46992219-46992875-	0.0220535	2.5339	down	0	0.333333	-2.87429	-1.53293	0	0	0	0	0	0	0	0	0	2	0	0	-3.05286	-2.9098	-3.07605	-1.72457	-3.16051	-3.32193	-2.27061	-1.82256	-2.16885	1.59466	-2.56206	-1.96814	chr16	46992218	46992875	-		novel	ENST00000317089	DNAJA2	intronic	657
chr16:50134264-50138865-	0.0220535	2.5339	down	0	0.333333	-2.87429	-1.53293	0	0	0	0	0	0	0	0	0	2	0	0	-3.05286	-2.9098	-3.07605	-1.72457	-3.16051	-3.32193	-2.27061	-1.82256	-2.16885	1.59466	-2.56206	-1.96814	chr16	50134263	50138865	-		novel	ENST00000566770	RP11-429P3.5	sense overlapping	4602
chr16:53189838-53191453-	0.0220535	2.5339	down	0	0.333333	-2.87429	-1.53293	0	0	0	0	0	0	0	0	0	2	0	0	-3.05286	-2.9098	-3.07605	-1.72457	-3.16051	-3.32193	-2.27061	-1.82256	-2.16885	1.59466	-2.56206	-1.96814	chr16	53189837	53191453	-		novel	NM_025134	CHD9	antisense	1616
chr16:55597037-55601313+	0.0220535	2.5339	down	0	0.333333	-2.87429	-1.53293	0	0	0	0	0	0	0	0	0	2	0	0	-3.05286	-2.9098	-3.07605	-1.72457	-3.16051	-3.32193	-2.27061	-1.82256	-2.16885	1.59466	-2.56206	-1.96814	chr16	55597036	55601313	+		novel	ENST00000262134	LPCAT2	intronic	4277
chr16:56972107-56973032+	0.0220535	2.5339	down	0	0.333333	-2.87429	-1.53293	0	0	0	0	0	0	0	0	0	2	0	0	-3.05286	-2.9098	-3.07605	-1.72457	-3.16051	-3.32193	-2.27061	-1.82256	-2.16885	1.59466	-2.56206	-1.96814	chr16	56972106	56973032	+		novel	ENST00000300302	HERPUD1	intronic	926
chr16:56972111-56973036+	0.0220535	2.5339	down	0	0.333333	-2.87429	-1.53293	0	0	0	0	0	0	0	0	0	2	0	0	-3.05286	-2.9098	-3.07605	-1.72457	-3.16051	-3.32193	-2.27061	-1.82256	-2.16885	1.59466	-2.56206	-1.96814	chr16	56972110	56973036	+		novel	ENST00000300302	HERPUD1	intronic	926
chr16:57554980-57560039-	0.0220535	2.5339	down	0	0.333333	-2.87429	-1.53293	0	0	0	0	0	0	0	0	0	2	0	0	-3.05286	-2.9098	-3.07605	-1.72457	-3.16051	-3.32193	-2.27061	-1.82256	-2.16885	1.59466	-2.56206	-1.96814	chr16	57554979	57560039	-		Zhang2014	NM_033212	CCDC102A	exonic	336
chr16:57687186-57687933+	0.0220535	2.5339	down	0	0.333333	-2.87429	-1.53293	0	0	0	0	0	0	0	0	0	2	0	0	-3.05286	-2.9098	-3.07605	-1.72457	-3.16051	-3.32193	-2.27061	-1.82256	-2.16885	1.59466	-2.56206	-1.96814	chr16	57687185	57687933	+		novel	NM_005682	GPR56	sense overlapping	748
chr16:58610367-58617086-	0.0220535	2.5339	down	0	0.333333	-2.87429	-1.53293	0	0	0	0	0	0	0	0	0	2	0	0	-3.05286	-2.9098	-3.07605	-1.72457	-3.16051	-3.32193	-2.27061	-1.82256	-2.16885	1.59466	-2.56206	-1.96814	chr16	58610366	58617086	-	hsa_circ_0006275	circBase	NM_016284	CNOT1	exonic	898
chr16:66764015-66766408-	0.0220535	2.5339	down	0	0.333333	-2.87429	-1.53293	0	0	0	0	0	0	0	0	0	2	0	0	-3.05286	-2.9098	-3.07605	-1.72457	-3.16051	-3.32193	-2.27061	-1.82256	-2.16885	1.59466	-2.56206	-1.96814	chr16	66764014	66766408	-	hsa_circ_0000706	circBase	ENST00000379482	DYNC1LI2	intronic	2394
chr16:67087273-67095811+	0.0220535	2.5339	down	0	0.333333	-2.87429	-1.53293	0	0	0	0	0	0	0	0	0	2	0	0	-3.05286	-2.9098	-3.07605	-1.72457	-3.16051	-3.32193	-2.27061	-1.82256	-2.16885	1.59466	-2.56206	-1.96814	chr16	67087272	67095811	+		novel	ENST00000290858	CBFB	intronic	8539
chr16:68332693-68332912-	0.0220535	2.5339	down	0	0.333333	-2.87429	-1.53293	0	0	0	0	0	0	0	0	0	2	0	0	-3.05286	-2.9098	-3.07605	-1.72457	-3.16051	-3.32193	-2.27061	-1.82256	-2.16885	1.59466	-2.56206	-1.96814	chr16	68332692	68332912	-		novel	ENST00000568315	SLC7A6OS	intronic	220
chr16:70422411-70428908+	0.0220535	2.5339	down	0	0.333333	-2.87429	-1.53293	0	0	0	0	0	0	0	0	0	2	0	0	-3.05286	-2.9098	-3.07605	-1.72457	-3.16051	-3.32193	-2.27061	-1.82256	-2.16885	1.59466	-2.56206	-1.96814	chr16	70422410	70428908	+		novel	ENST00000566960	RP11-529K1.4	intronic	6498
chr16:70572226-70573110+	0.0220535	2.5339	down	0	0.333333	-2.87429	-1.53293	0	0	0	0	0	0	0	0	0	2	0	0	-3.05286	-2.9098	-3.07605	-1.72457	-3.16051	-3.32193	-2.27061	-1.82256	-2.16885	1.59466	-2.56206	-1.96814	chr16	70572225	70573110	+		Zhang2014	NM_012426	SF3B3	exonic	242
chr16:72837243-72838930-	0.0220535	2.5339	down	0	0.333333	-2.87429	-1.53293	0	0	0	0	0	0	0	0	0	2	0	0	-3.05286	-2.9098	-3.07605	-1.72457	-3.16051	-3.32193	-2.27061	-1.82256	-2.16885	1.59466	-2.56206	-1.96814	chr16	72837242	72838930	-		novel	ENST00000268489	ZFHX3	intronic	1688
chr16:74506164-74506348-	0.0220535	2.5339	down	0	0.333333	-2.87429	-1.53293	0	0	0	0	0	0	0	0	0	2	0	0	-3.05286	-2.9098	-3.07605	-1.72457	-3.16051	-3.32193	-2.27061	-1.82256	-2.16885	1.59466	-2.56206	-1.96814	chr16	74506163	74506348	-		novel	NM_012201	GLG1	sense overlapping	185
chr16:74506168-74506352-	0.0220535	2.5339	down	0	0.333333	-2.87429	-1.53293	0	0	0	0	0	0	0	0	0	2	0	0	-3.05286	-2.9098	-3.07605	-1.72457	-3.16051	-3.32193	-2.27061	-1.82256	-2.16885	1.59466	-2.56206	-1.96814	chr16	74506167	74506352	-		novel	NM_012201	GLG1	sense overlapping	185
chr16:78967899-78968210+	0.0220535	2.5339	down	0	0.333333	-2.87429	-1.53293	0	0	0	0	0	0	0	0	0	2	0	0	-3.05286	-2.9098	-3.07605	-1.72457	-3.16051	-3.32193	-2.27061	-1.82256	-2.16885	1.59466	-2.56206	-1.96814	chr16	78967898	78968210	+		novel	ENST00000402655	WWOX	intronic	312
chr16:78967902-78968213+	0.0220535	2.5339	down	0	0.333333	-2.87429	-1.53293	0	0	0	0	0	0	0	0	0	2	0	0	-3.05286	-2.9098	-3.07605	-1.72457	-3.16051	-3.32193	-2.27061	-1.82256	-2.16885	1.59466	-2.56206	-1.96814	chr16	78967901	78968213	+		novel	ENST00000402655	WWOX	intronic	312
chr16:84810834-84811088+	0.0220535	2.5339	down	0	0.333333	-2.87429	-1.53293	0	0	0	0	0	0	0	0	0	2	0	0	-3.05286	-2.9098	-3.07605	-1.72457	-3.16051	-3.32193	-2.27061	-1.82256	-2.16885	1.59466	-2.56206	-1.96814	chr16	84810833	84811088	+		novel	ENST00000219473	USP10	intronic	255
chr16:84810835-84811089+	0.0220535	2.5339	down	0	0.333333	-2.87429	-1.53293	0	0	0	0	0	0	0	0	0	2	0	0	-3.05286	-2.9098	-3.07605	-1.72457	-3.16051	-3.32193	-2.27061	-1.82256	-2.16885	1.59466	-2.56206	-1.96814	chr16	84810834	84811089	+		novel	ENST00000219473	USP10	intronic	255
chr16:85646579-85646782+	0.0220535	2.5339	down	0	0.333333	-2.87429	-1.53293	0	0	0	0	0	0	0	0	0	2	0	0	-3.05286	-2.9098	-3.07605	-1.72457	-3.16051	-3.32193	-2.27061	-1.82256	-2.16885	1.59466	-2.56206	-1.96814	chr16	85646578	85646782	+		novel	ENST00000405402	GSE1	intronic	204
chr16:85646583-85646786+	0.0220535	2.5339	down	0	0.333333	-2.87429	-1.53293	0	0	0	0	0	0	0	0	0	2	0	0	-3.05286	-2.9098	-3.07605	-1.72457	-3.16051	-3.32193	-2.27061	-1.82256	-2.16885	1.59466	-2.56206	-1.96814	chr16	85646582	85646786	+		novel	ENST00000405402	GSE1	intronic	204
chr16:86517879-86518547-	0.0220535	2.5339	down	0	0.333333	-2.87429	-1.53293	0	0	0	0	0	0	0	0	0	2	0	0	-3.05286	-2.9098	-3.07605	-1.72457	-3.16051	-3.32193	-2.27061	-1.82256	-2.16885	1.59466	-2.56206	-1.96814	chr16	86517878	86518547	-		novel	ENST00000595886	FENDRR	intronic	669
chr16:89349859-89350123+	0.0220535	2.5339	down	0	0.333333	-2.87429	-1.53293	0	0	0	0	0	0	0	0	0	2	0	0	-3.05286	-2.9098	-3.07605	-1.72457	-3.16051	-3.32193	-2.27061	-1.82256	-2.16885	1.59466	-2.56206	-1.96814	chr16	89349858	89350123	+		novel	NM_013275	ANKRD11	antisense	265
chr16:89349859-89350123-	0.0220535	2.5339	down	0	0.333333	-2.87429	-1.53293	0	0	0	0	0	0	0	0	0	2	0	0	-3.05286	-2.9098	-3.07605	-1.72457	-3.16051	-3.32193	-2.27061	-1.82256	-2.16885	1.59466	-2.56206	-1.96814	chr16	89349858	89350123	-		novel	ENST00000562194	ANKRD11	intronic	265
chr16:89349863-89350127+	0.0220535	2.5339	down	0	0.333333	-2.87429	-1.53293	0	0	0	0	0	0	0	0	0	2	0	0	-3.05286	-2.9098	-3.07605	-1.72457	-3.16051	-3.32193	-2.27061	-1.82256	-2.16885	1.59466	-2.56206	-1.96814	chr16	89349862	89350127	+		novel	NM_013275	ANKRD11	antisense	265
chr16:89349863-89350127-	0.0220535	2.5339	down	0	0.333333	-2.87429	-1.53293	0	0	0	0	0	0	0	0	0	2	0	0	-3.05286	-2.9098	-3.07605	-1.72457	-3.16051	-3.32193	-2.27061	-1.82256	-2.16885	1.59466	-2.56206	-1.96814	chr16	89349862	89350127	-		novel	ENST00000562194	ANKRD11	intronic	265
chr16:89485976-89486917-	0.0220535	2.5339	down	0	0.333333	-2.87429	-1.53293	0	0	0	0	0	0	0	0	0	2	0	0	-3.05286	-2.9098	-3.07605	-1.72457	-3.16051	-3.32193	-2.27061	-1.82256	-2.16885	1.59466	-2.56206	-1.96814	chr16	89485975	89486917	-		novel	ENST00000301030	ANKRD11	intronic	942
chr16:89485977-89486918-	0.0220535	2.5339	down	0	0.333333	-2.87429	-1.53293	0	0	0	0	0	0	0	0	0	2	0	0	-3.05286	-2.9098	-3.07605	-1.72457	-3.16051	-3.32193	-2.27061	-1.82256	-2.16885	1.59466	-2.56206	-1.96814	chr16	89485976	89486918	-		novel	ENST00000301030	ANKRD11	intronic	942
chr17:4850238-4850997-	0.0220535	2.5339	down	0	0.333333	-2.87429	-1.53293	0	0	0	0	0	0	0	0	0	2	0	0	-3.05286	-2.9098	-3.07605	-1.72457	-3.16051	-3.32193	-2.27061	-1.82256	-2.16885	1.59466	-2.56206	-1.96814	chr17	4850237	4850997	-		novel	ENST00000225655	PFN1	intronic	760
chr17:4850239-4850998-	0.0220535	2.5339	down	0	0.333333	-2.87429	-1.53293	0	0	0	0	0	0	0	0	0	2	0	0	-3.05286	-2.9098	-3.07605	-1.72457	-3.16051	-3.32193	-2.27061	-1.82256	-2.16885	1.59466	-2.56206	-1.96814	chr17	4850238	4850998	-		novel	ENST00000225655	PFN1	intronic	760
chr17:7751823-7751974+	0.0220535	2.5339	down	0	0.333333	-2.87429	-1.53293	0	0	0	0	0	0	0	0	0	2	0	0	-3.05286	-2.9098	-3.07605	-1.72457	-3.16051	-3.32193	-2.27061	-1.82256	-2.16885	1.59466	-2.56206	-1.96814	chr17	7751822	7751974	+		novel	NM_001080424	KDM6B	sense overlapping	152
chr17:7751830-7751981+	0.0220535	2.5339	down	0	0.333333	-2.87429	-1.53293	0	0	0	0	0	0	0	0	0	2	0	0	-3.05286	-2.9098	-3.07605	-1.72457	-3.16051	-3.32193	-2.27061	-1.82256	-2.16885	1.59466	-2.56206	-1.96814	chr17	7751829	7751981	+		novel	NM_001080424	KDM6B	sense overlapping	152
chr17:7793021-7793981+	0.0220535	2.5339	down	0	0.333333	-2.87429	-1.53293	0	0	0	0	0	0	0	0	0	2	0	0	-3.05286	-2.9098	-3.07605	-1.72457	-3.16051	-3.32193	-2.27061	-1.82256	-2.16885	1.59466	-2.56206	-1.96814	chr17	7793020	7793981	+		novel	NM_005852	CHD3	sense overlapping	961
chr17:8408209-8409799-	0.0220535	2.5339	down	0	0.333333	-2.87429	-1.53293	0	0	0	0	0	0	0	0	0	2	0	0	-3.05286	-2.9098	-3.07605	-1.72457	-3.16051	-3.32193	-2.27061	-1.82256	-2.16885	1.59466	-2.56206	-1.96814	chr17	8408208	8409799	-		novel	NM_005964	MYH10	sense overlapping	1591
chr17:8408210-8409800-	0.0220535	2.5339	down	0	0.333333	-2.87429	-1.53293	0	0	0	0	0	0	0	0	0	2	0	0	-3.05286	-2.9098	-3.07605	-1.72457	-3.16051	-3.32193	-2.27061	-1.82256	-2.16885	1.59466	-2.56206	-1.96814	chr17	8408209	8409800	-		novel	NM_005964	MYH10	sense overlapping	1591
chr17:9271028-9271839+	0.0220535	2.5339	down	0	0.333333	-2.87429	-1.53293	0	0	0	0	0	0	0	0	0	2	0	0	-3.05286	-2.9098	-3.07605	-1.72457	-3.16051	-3.32193	-2.27061	-1.82256	-2.16885	1.59466	-2.56206	-1.96814	chr17	9271027	9271839	+		novel	NM_004853	STX8	antisense	812
chr17:9271029-9271840+	0.0220535	2.5339	down	0	0.333333	-2.87429	-1.53293	0	0	0	0	0	0	0	0	0	2	0	0	-3.05286	-2.9098	-3.07605	-1.72457	-3.16051	-3.32193	-2.27061	-1.82256	-2.16885	1.59466	-2.56206	-1.96814	chr17	9271028	9271840	+		novel	NM_004853	STX8	antisense	812
chr17:9828793-9850300-	0.0220535	2.5339	down	0	0.333333	-2.87429	-1.53293	0	0	0	0	0	0	0	0	0	2	0	0	-3.05286	-2.9098	-3.07605	-1.72457	-3.16051	-3.32193	-2.27061	-1.82256	-2.16885	1.59466	-2.56206	-1.96814	chr17	9828792	9850300	-		novel	NM_003644	GAS7	exonic	613
chr17:26674425-26674836-	0.0220535	2.5339	down	0	0.333333	-2.87429	-1.53293	0	0	0	0	0	0	0	0	0	2	0	0	-3.05286	-2.9098	-3.07605	-1.72457	-3.16051	-3.32193	-2.27061	-1.82256	-2.16885	1.59466	-2.56206	-1.96814	chr17	26674424	26674836	-		novel	NM_015584	POLDIP2	sense overlapping	412
chr17:28483779-28493677+	0.0220535	2.5339	down	0	0.333333	-2.87429	-1.53293	0	0	0	0	0	0	0	0	0	2	0	0	-3.05286	-2.9098	-3.07605	-1.72457	-3.16051	-3.32193	-2.27061	-1.82256	-2.16885	1.59466	-2.56206	-1.96814	chr17	28483778	28493677	+		novel	ENST00000247026	NSRP1	intronic	9899
chr17:28483784-28493682+	0.0220535	2.5339	down	0	0.333333	-2.87429	-1.53293	0	0	0	0	0	0	0	0	0	2	0	0	-3.05286	-2.9098	-3.07605	-1.72457	-3.16051	-3.32193	-2.27061	-1.82256	-2.16885	1.59466	-2.56206	-1.96814	chr17	28483783	28493682	+		novel	ENST00000247026	NSRP1	intronic	9899
chr17:29058404-29058835+	0.0220535	2.5339	down	0	0.333333	-2.87429	-1.53293	0	0	0	0	0	0	0	0	0	2	0	0	-3.05286	-2.9098	-3.07605	-1.72457	-3.16051	-3.32193	-2.27061	-1.82256	-2.16885	1.59466	-2.56206	-1.96814	chr17	29058403	29058835	+		novel	ENST00000578070	SUZ12P	intronic	432
chr17:29058406-29058837+	0.0220535	2.5339	down	0	0.333333	-2.87429	-1.53293	0	0	0	0	0	0	0	0	0	2	0	0	-3.05286	-2.9098	-3.07605	-1.72457	-3.16051	-3.32193	-2.27061	-1.82256	-2.16885	1.59466	-2.56206	-1.96814	chr17	29058405	29058837	+		novel	ENST00000578070	SUZ12P	intronic	432
chr17:29483001-29509683+	0.0220535	2.5339	down	0	0.333333	-2.87429	-1.53293	0	0	0	0	0	0	0	0	0	2	0	0	-3.05286	-2.9098	-3.07605	-1.72457	-3.16051	-3.32193	-2.27061	-1.82256	-2.16885	1.59466	-2.56206	-1.96814	chr17	29483000	29509683	+	hsa_circ_0042881	circBase	NM_000267	NF1	exonic	828
chr17:36708780-36709071-	0.0220535	2.5339	down	0	0.333333	-2.87429	-1.53293	0	0	0	0	0	0	0	0	0	2	0	0	-3.05286	-2.9098	-3.07605	-1.72457	-3.16051	-3.32193	-2.27061	-1.82256	-2.16885	1.59466	-2.56206	-1.96814	chr17	36708779	36709071	-		novel	NM_025248	SRCIN1	sense overlapping	292
chr17:36708782-36709073-	0.0220535	2.5339	down	0	0.333333	-2.87429	-1.53293	0	0	0	0	0	0	0	0	0	2	0	0	-3.05286	-2.9098	-3.07605	-1.72457	-3.16051	-3.32193	-2.27061	-1.82256	-2.16885	1.59466	-2.56206	-1.96814	chr17	36708781	36709073	-		novel	NM_025248	SRCIN1	sense overlapping	292
chr17:37523662-37539355-	0.0220535	2.5339	down	0	0.333333	-2.87429	-1.53293	0	0	0	0	0	0	0	0	0	2	0	0	-3.05286	-2.9098	-3.07605	-1.72457	-3.16051	-3.32193	-2.27061	-1.82256	-2.16885	1.59466	-2.56206	-1.96814	chr17	37523661	37539355	-		novel	ENST00000264658	FBXL20	intronic	15694
chr17:37523665-37539358-	0.0220535	2.5339	down	0	0.333333	-2.87429	-1.53293	0	0	0	0	0	0	0	0	0	2	0	0	-3.05286	-2.9098	-3.07605	-1.72457	-3.16051	-3.32193	-2.27061	-1.82256	-2.16885	1.59466	-2.56206	-1.96814	chr17	37523664	37539358	-		novel	ENST00000264658	FBXL20	intronic	15694
chr17:37822965-37823176+	0.0220535	2.5339	down	0	0.333333	-2.87429	-1.53293	0	0	0	0	0	0	0	0	0	2	0	0	-3.05286	-2.9098	-3.07605	-1.72457	-3.16051	-3.32193	-2.27061	-1.82256	-2.16885	1.59466	-2.56206	-1.96814	chr17	37822964	37823176	+		novel			intergenic	212
chr17:37822966-37823177+	0.0220535	2.5339	down	0	0.333333	-2.87429	-1.53293	0	0	0	0	0	0	0	0	0	2	0	0	-3.05286	-2.9098	-3.07605	-1.72457	-3.16051	-3.32193	-2.27061	-1.82256	-2.16885	1.59466	-2.56206	-1.96814	chr17	37822965	37823177	+		novel			intergenic	212
chr17:38333833-38334177+	0.0220535	2.5339	down	0	0.333333	-2.87429	-1.53293	0	0	0	0	0	0	0	0	0	2	0	0	-3.05286	-2.9098	-3.07605	-1.72457	-3.16051	-3.32193	-2.27061	-1.82256	-2.16885	1.59466	-2.56206	-1.96814	chr17	38333832	38334177	+		novel	ENST00000264644	RAPGEFL1	intronic	345
chr17:38607571-38608027+	0.0220535	2.5339	down	0	0.333333	-2.87429	-1.53293	0	0	0	0	0	0	0	0	0	2	0	0	-3.05286	-2.9098	-3.07605	-1.72457	-3.16051	-3.32193	-2.27061	-1.82256	-2.16885	1.59466	-2.56206	-1.96814	chr17	38607570	38608027	+		novel	ENST00000269593	IGFBP4	intronic	457
chr17:38607573-38608029+	0.0220535	2.5339	down	0	0.333333	-2.87429	-1.53293	0	0	0	0	0	0	0	0	0	2	0	0	-3.05286	-2.9098	-3.07605	-1.72457	-3.16051	-3.32193	-2.27061	-1.82256	-2.16885	1.59466	-2.56206	-1.96814	chr17	38607572	38608029	+		novel	ENST00000269593	IGFBP4	intronic	457
chr17:38613457-38613608+	0.0220535	2.5339	down	0	0.333333	-2.87429	-1.53293	0	0	0	0	0	0	0	0	0	2	0	0	-3.05286	-2.9098	-3.07605	-1.72457	-3.16051	-3.32193	-2.27061	-1.82256	-2.16885	1.59466	-2.56206	-1.96814	chr17	38613456	38613608	+		novel	NM_001552	IGFBP4	sense overlapping	152
chr17:40555301-40556002-	0.0220535	2.5339	down	0	0.333333	-2.87429	-1.53293	0	0	0	0	0	0	0	0	0	2	0	0	-3.05286	-2.9098	-3.07605	-1.72457	-3.16051	-3.32193	-2.27061	-1.82256	-2.16885	1.59466	-2.56206	-1.96814	chr17	40555300	40556002	-		novel	NM_012232	PTRF	sense overlapping	702
chr17:40852896-40854389-	0.0220535	2.5339	down	0	0.333333	-2.87429	-1.53293	0	0	0	0	0	0	0	0	0	2	0	0	-3.05286	-2.9098	-3.07605	-1.72457	-3.16051	-3.32193	-2.27061	-1.82256	-2.16885	1.59466	-2.56206	-1.96814	chr17	40852895	40854389	-		novel	NM_001991	EZH1	sense overlapping	1494
chr17:40852897-40854390-	0.0220535	2.5339	down	0	0.333333	-2.87429	-1.53293	0	0	0	0	0	0	0	0	0	2	0	0	-3.05286	-2.9098	-3.07605	-1.72457	-3.16051	-3.32193	-2.27061	-1.82256	-2.16885	1.59466	-2.56206	-1.96814	chr17	40852896	40854390	-		novel	NM_001991	EZH1	sense overlapping	1494
chr17:42296339-42296796+	0.0220535	2.5339	down	0	0.333333	-2.87429	-1.53293	0	0	0	0	0	0	0	0	0	2	0	0	-3.05286	-2.9098	-3.07605	-1.72457	-3.16051	-3.32193	-2.27061	-1.82256	-2.16885	1.59466	-2.56206	-1.96814	chr17	42296338	42296796	+		novel	NM_014233	UBTF	antisense	458
chr17:42296342-42296799+	0.0220535	2.5339	down	0	0.333333	-2.87429	-1.53293	0	0	0	0	0	0	0	0	0	2	0	0	-3.05286	-2.9098	-3.07605	-1.72457	-3.16051	-3.32193	-2.27061	-1.82256	-2.16885	1.59466	-2.56206	-1.96814	chr17	42296341	42296799	+		novel	NM_014233	UBTF	antisense	458
chr17:42946175-42946344+	0.0220535	2.5339	down	0	0.333333	-2.87429	-1.53293	0	0	0	0	0	0	0	0	0	2	0	0	-3.05286	-2.9098	-3.07605	-1.72457	-3.16051	-3.32193	-2.27061	-1.82256	-2.16885	1.59466	-2.56206	-1.96814	chr17	42946174	42946344	+		novel	NM_004247	EFTUD2	antisense	170
chr17:46700594-46700815-	0.0220535	2.5339	down	0	0.333333	-2.87429	-1.53293	0	0	0	0	0	0	0	0	0	2	0	0	-3.05286	-2.9098	-3.07605	-1.72457	-3.16051	-3.32193	-2.27061	-1.82256	-2.16885	1.59466	-2.56206	-1.96814	chr17	46700593	46700815	-		novel	ENST00000311177	HOXB9	intronic	222
chr17:46700597-46700818-	0.0220535	2.5339	down	0	0.333333	-2.87429	-1.53293	0	0	0	0	0	0	0	0	0	2	0	0	-3.05286	-2.9098	-3.07605	-1.72457	-3.16051	-3.32193	-2.27061	-1.82256	-2.16885	1.59466	-2.56206	-1.96814	chr17	46700596	46700818	-		novel	ENST00000311177	HOXB9	intronic	222
chr17:47376253-47388723-	0.0220535	2.5339	down	0	0.333333	-2.87429	-1.53293	0	0	0	0	0	0	0	0	0	2	0	0	-3.05286	-2.9098	-3.07605	-1.72457	-3.16051	-3.32193	-2.27061	-1.82256	-2.16885	1.59466	-2.56206	-1.96814	chr17	47376252	47388723	-		novel	NM_014897	ZNF652	sense overlapping	12471
chr17:47376261-47388731-	0.0220535	2.5339	down	0	0.333333	-2.87429	-1.53293	0	0	0	0	0	0	0	0	0	2	0	0	-3.05286	-2.9098	-3.07605	-1.72457	-3.16051	-3.32193	-2.27061	-1.82256	-2.16885	1.59466	-2.56206	-1.96814	chr17	47376260	47388731	-		novel	NM_014897	ZNF652	sense overlapping	12471
chr17:48266121-48267270-	0.0220535	2.5339	down	0	0.333333	-2.87429	-1.53293	0	0	0	0	0	0	0	0	0	2	0	0	-3.05286	-2.9098	-3.07605	-1.72457	-3.16051	-3.32193	-2.27061	-1.82256	-2.16885	1.59466	-2.56206	-1.96814	chr17	48266120	48267270	-		novel	NM_000088	COL1A1	sense overlapping	1150
chr17:48266130-48266563+	0.0220535	2.5339	down	0	0.333333	-2.87429	-1.53293	0	0	0	0	0	0	0	0	0	2	0	0	-3.05286	-2.9098	-3.07605	-1.72457	-3.16051	-3.32193	-2.27061	-1.82256	-2.16885	1.59466	-2.56206	-1.96814	chr17	48266129	48266563	+		novel	NM_000088	COL1A1	antisense	434
chr17:48271521-48271784-	0.0220535	2.5339	down	0	0.333333	-2.87429	-1.53293	0	0	0	0	0	0	0	0	0	2	0	0	-3.05286	-2.9098	-3.07605	-1.72457	-3.16051	-3.32193	-2.27061	-1.82256	-2.16885	1.59466	-2.56206	-1.96814	chr17	48271520	48271784	-		novel	NM_000088	COL1A1	sense overlapping	264
chr17:48271958-48272159-	0.0220535	2.5339	down	0	0.333333	-2.87429	-1.53293	0	0	0	0	0	0	0	0	0	2	0	0	-3.05286	-2.9098	-3.07605	-1.72457	-3.16051	-3.32193	-2.27061	-1.82256	-2.16885	1.59466	-2.56206	-1.96814	chr17	48271957	48272159	-		novel	NM_000088	COL1A1	sense overlapping	202
chr17:48271965-48272166-	0.0220535	2.5339	down	0	0.333333	-2.87429	-1.53293	0	0	0	0	0	0	0	0	0	2	0	0	-3.05286	-2.9098	-3.07605	-1.72457	-3.16051	-3.32193	-2.27061	-1.82256	-2.16885	1.59466	-2.56206	-1.96814	chr17	48271964	48272166	-		novel	NM_000088	COL1A1	sense overlapping	202
chr17:48272804-48272981-	0.0220535	2.5339	down	0	0.333333	-2.87429	-1.53293	0	0	0	0	0	0	0	0	0	2	0	0	-3.05286	-2.9098	-3.07605	-1.72457	-3.16051	-3.32193	-2.27061	-1.82256	-2.16885	1.59466	-2.56206	-1.96814	chr17	48272803	48272981	-		novel	NM_000088	COL1A1	sense overlapping	178
chr17:55191820-55193622+	0.0220535	2.5339	down	0	0.333333	-2.87429	-1.53293	0	0	0	0	0	0	0	0	0	2	0	0	-3.05286	-2.9098	-3.07605	-1.72457	-3.16051	-3.32193	-2.27061	-1.82256	-2.16885	1.59466	-2.56206	-1.96814	chr17	55191819	55193622	+		novel	NM_003488	AKAP1	exonic	329
chr17:55636017-55637241+	0.0220535	2.5339	down	0	0.333333	-2.87429	-1.53293	0	0	0	0	0	0	0	0	0	2	0	0	-3.05286	-2.9098	-3.07605	-1.72457	-3.16051	-3.32193	-2.27061	-1.82256	-2.16885	1.59466	-2.56206	-1.96814	chr17	55636016	55637241	+		novel	ENST00000284073	MSI2	intronic	1225
chr17:55636019-55637243+	0.0220535	2.5339	down	0	0.333333	-2.87429	-1.53293	0	0	0	0	0	0	0	0	0	2	0	0	-3.05286	-2.9098	-3.07605	-1.72457	-3.16051	-3.32193	-2.27061	-1.82256	-2.16885	1.59466	-2.56206	-1.96814	chr17	55636018	55637243	+		novel	ENST00000284073	MSI2	intronic	1225
chr17:56397924-56399701-	0.0220535	2.5339	down	0	0.333333	-2.87429	-1.53293	0	0	0	0	0	0	0	0	0	2	0	0	-3.05286	-2.9098	-3.07605	-1.72457	-3.16051	-3.32193	-2.27061	-1.82256	-2.16885	1.59466	-2.56206	-1.96814	chr17	56397923	56399701	-		novel	NM_004758	BZRAP1	sense overlapping	1778
chr17:71265522-71265673+	0.0220535	2.5339	down	0	0.333333	-2.87429	-1.53293	0	0	0	0	0	0	0	0	0	2	0	0	-3.05286	-2.9098	-3.07605	-1.72457	-3.16051	-3.32193	-2.27061	-1.82256	-2.16885	1.59466	-2.56206	-1.96814	chr17	71265521	71265673	+		novel			intergenic	152
chr17:72766755-72768171+	0.0220535	2.5339	down	0	0.333333	-2.87429	-1.53293	0	0	0	0	0	0	0	0	0	2	0	0	-3.05286	-2.9098	-3.07605	-1.72457	-3.16051	-3.32193	-2.27061	-1.82256	-2.16885	1.59466	-2.56206	-1.96814	chr17	72766754	72768171	+		novel	NM_015654	NAT9	antisense	1417
chr17:73089870-73094243-	0.0220535	2.5339	down	0	0.333333	-2.87429	-1.53293	0	0	0	0	0	0	0	0	0	2	0	0	-3.05286	-2.9098	-3.07605	-1.72457	-3.16051	-3.32193	-2.27061	-1.82256	-2.16885	1.59466	-2.56206	-1.96814	chr17	73089869	73094243	-		novel	NM_004695	SLC16A5	antisense	4374
chr17:73089876-73094249-	0.0220535	2.5339	down	0	0.333333	-2.87429	-1.53293	0	0	0	0	0	0	0	0	0	2	0	0	-3.05286	-2.9098	-3.07605	-1.72457	-3.16051	-3.32193	-2.27061	-1.82256	-2.16885	1.59466	-2.56206	-1.96814	chr17	73089875	73094249	-		novel	NM_004695	SLC16A5	antisense	4374
chr17:73684509-73686817+	0.0220535	2.5339	down	0	0.333333	-2.87429	-1.53293	0	0	0	0	0	0	0	0	0	2	0	0	-3.05286	-2.9098	-3.07605	-1.72457	-3.16051	-3.32193	-2.27061	-1.82256	-2.16885	1.59466	-2.56206	-1.96814	chr17	73684508	73686817	+		novel	ENST00000293208	SAP30BP	intronic	2309
chr17:73684511-73686819+	0.0220535	2.5339	down	0	0.333333	-2.87429	-1.53293	0	0	0	0	0	0	0	0	0	2	0	0	-3.05286	-2.9098	-3.07605	-1.72457	-3.16051	-3.32193	-2.27061	-1.82256	-2.16885	1.59466	-2.56206	-1.96814	chr17	73684510	73686819	+		novel	ENST00000293208	SAP30BP	intronic	2309
chr17:73872846-73873986-	0.0220535	2.5339	down	0	0.333333	-2.87429	-1.53293	0	0	0	0	0	0	0	0	0	2	0	0	-3.05286	-2.9098	-3.07605	-1.72457	-3.16051	-3.32193	-2.27061	-1.82256	-2.16885	1.59466	-2.56206	-1.96814	chr17	73872845	73873986	-		novel	NM_033452	TRIM47	sense overlapping	1141
chr17:75307215-75307858+	0.0220535	2.5339	down	0	0.333333	-2.87429	-1.53293	0	0	0	0	0	0	0	0	0	2	0	0	-3.05286	-2.9098	-3.07605	-1.72457	-3.16051	-3.32193	-2.27061	-1.82256	-2.16885	1.59466	-2.56206	-1.96814	chr17	75307214	75307858	+		novel	ENST00000427177	SEPT9	intronic	644
chr17:75307217-75307860+	0.0220535	2.5339	down	0	0.333333	-2.87429	-1.53293	0	0	0	0	0	0	0	0	0	2	0	0	-3.05286	-2.9098	-3.07605	-1.72457	-3.16051	-3.32193	-2.27061	-1.82256	-2.16885	1.59466	-2.56206	-1.96814	chr17	75307216	75307860	+		novel	ENST00000427177	SEPT9	intronic	644
chr17:76968051-76968207-	0.0220535	2.5339	down	0	0.333333	-2.87429	-1.53293	0	0	0	0	0	0	0	0	0	2	0	0	-3.05286	-2.9098	-3.07605	-1.72457	-3.16051	-3.32193	-2.27061	-1.82256	-2.16885	1.59466	-2.56206	-1.96814	chr17	76968050	76968207	-		novel	NM_005567	LGALS3BP	sense overlapping	157
chr17:76968056-76968212-	0.0220535	2.5339	down	0	0.333333	-2.87429	-1.53293	0	0	0	0	0	0	0	0	0	2	0	0	-3.05286	-2.9098	-3.07605	-1.72457	-3.16051	-3.32193	-2.27061	-1.82256	-2.16885	1.59466	-2.56206	-1.96814	chr17	76968055	76968212	-		novel	NM_005567	LGALS3BP	sense overlapping	157
chr17:78258224-78259730+	0.0220535	2.5339	down	0	0.333333	-2.87429	-1.53293	0	0	0	0	0	0	0	0	0	2	0	0	-3.05286	-2.9098	-3.07605	-1.72457	-3.16051	-3.32193	-2.27061	-1.82256	-2.16885	1.59466	-2.56206	-1.96814	chr17	78258223	78259730	+		novel	ENST00000319921	RNF213	intronic	1507
chr17:78258229-78259735+	0.0220535	2.5339	down	0	0.333333	-2.87429	-1.53293	0	0	0	0	0	0	0	0	0	2	0	0	-3.05286	-2.9098	-3.07605	-1.72457	-3.16051	-3.32193	-2.27061	-1.82256	-2.16885	1.59466	-2.56206	-1.96814	chr17	78258228	78259735	+		novel	ENST00000319921	RNF213	intronic	1507
chr17:78262485-78263594+	0.0220535	2.5339	down	0	0.333333	-2.87429	-1.53293	0	0	0	0	0	0	0	0	0	2	0	0	-3.05286	-2.9098	-3.07605	-1.72457	-3.16051	-3.32193	-2.27061	-1.82256	-2.16885	1.59466	-2.56206	-1.96814	chr17	78262484	78263594	+		novel	NM_020954	RNF213	sense overlapping	1110
chr17:78320662-78320828+	0.0220535	2.5339	down	0	0.333333	-2.87429	-1.53293	0	0	0	0	0	0	0	0	0	2	0	0	-3.05286	-2.9098	-3.07605	-1.72457	-3.16051	-3.32193	-2.27061	-1.82256	-2.16885	1.59466	-2.56206	-1.96814	chr17	78320661	78320828	+		novel	NM_001256071	RNF213	sense overlapping	167
chr17:78320664-78320830+	0.0220535	2.5339	down	0	0.333333	-2.87429	-1.53293	0	0	0	0	0	0	0	0	0	2	0	0	-3.05286	-2.9098	-3.07605	-1.72457	-3.16051	-3.32193	-2.27061	-1.82256	-2.16885	1.59466	-2.56206	-1.96814	chr17	78320663	78320830	+		novel	NM_001256071	RNF213	sense overlapping	167
chr17:79686869-79687779+	0.0220535	2.5339	down	0	0.333333	-2.87429	-1.53293	0	0	0	0	0	0	0	0	0	2	0	0	-3.05286	-2.9098	-3.07605	-1.72457	-3.16051	-3.32193	-2.27061	-1.82256	-2.16885	1.59466	-2.56206	-1.96814	chr17	79686868	79687779	+		novel	NM_012140	SLC25A10	sense overlapping	911
chr17:79686872-79687782+	0.0220535	2.5339	down	0	0.333333	-2.87429	-1.53293	0	0	0	0	0	0	0	0	0	2	0	0	-3.05286	-2.9098	-3.07605	-1.72457	-3.16051	-3.32193	-2.27061	-1.82256	-2.16885	1.59466	-2.56206	-1.96814	chr17	79686871	79687782	+		novel	NM_012140	SLC25A10	sense overlapping	911
chr17:80519469-80519933-	0.0220535	2.5339	down	0	0.333333	-2.87429	-1.53293	0	0	0	0	0	0	0	0	0	2	0	0	-3.05286	-2.9098	-3.07605	-1.72457	-3.16051	-3.32193	-2.27061	-1.82256	-2.16885	1.59466	-2.56206	-1.96814	chr17	80519468	80519933	-		novel	NM_004514	FOXK2	antisense	465
chr18:8009127-8009318+	0.0220535	2.5339	down	0	0.333333	-2.87429	-1.53293	0	0	0	0	0	0	0	0	0	2	0	0	-3.05286	-2.9098	-3.07605	-1.72457	-3.16051	-3.32193	-2.27061	-1.82256	-2.16885	1.59466	-2.56206	-1.96814	chr18	8009126	8009318	+		novel	ENST00000332175	PTPRM	intronic	192
chr18:8009129-8009320+	0.0220535	2.5339	down	0	0.333333	-2.87429	-1.53293	0	0	0	0	0	0	0	0	0	2	0	0	-3.05286	-2.9098	-3.07605	-1.72457	-3.16051	-3.32193	-2.27061	-1.82256	-2.16885	1.59466	-2.56206	-1.96814	chr18	8009128	8009320	+		novel	ENST00000332175	PTPRM	intronic	192
chr18:8766320-8766525+	0.0220535	2.5339	down	0	0.333333	-2.87429	-1.53293	0	0	0	0	0	0	0	0	0	2	0	0	-3.05286	-2.9098	-3.07605	-1.72457	-3.16051	-3.32193	-2.27061	-1.82256	-2.16885	1.59466	-2.56206	-1.96814	chr18	8766319	8766525	+		novel	ENST00000306285	SOGA2	intronic	206
chr18:8766321-8766526+	0.0220535	2.5339	down	0	0.333333	-2.87429	-1.53293	0	0	0	0	0	0	0	0	0	2	0	0	-3.05286	-2.9098	-3.07605	-1.72457	-3.16051	-3.32193	-2.27061	-1.82256	-2.16885	1.59466	-2.56206	-1.96814	chr18	8766320	8766526	+		novel	ENST00000306285	SOGA2	intronic	206
chr18:13709400-13710633-	0.0220535	2.5339	down	0	0.333333	-2.87429	-1.53293	0	0	0	0	0	0	0	0	0	2	0	0	-3.05286	-2.9098	-3.07605	-1.72457	-3.16051	-3.32193	-2.27061	-1.82256	-2.16885	1.59466	-2.56206	-1.96814	chr18	13709399	13710633	-		novel	ENST00000322247	FAM210A	intronic	1234
chr18:13709405-13710638-	0.0220535	2.5339	down	0	0.333333	-2.87429	-1.53293	0	0	0	0	0	0	0	0	0	2	0	0	-3.05286	-2.9098	-3.07605	-1.72457	-3.16051	-3.32193	-2.27061	-1.82256	-2.16885	1.59466	-2.56206	-1.96814	chr18	13709404	13710638	-		novel	ENST00000322247	FAM210A	intronic	1234
chr18:18571137-18600200-	0.0220535	2.5339	down	0	0.333333	-2.87429	-1.53293	0	0	0	0	0	0	0	0	0	2	0	0	-3.05286	-2.9098	-3.07605	-1.72457	-3.16051	-3.32193	-2.27061	-1.82256	-2.16885	1.59466	-2.56206	-1.96814	chr18	18571136	18600200	-		novel	NM_005406	ROCK1	exonic	871
chr18:42287631-42287863-	0.0220535	2.5339	down	0	0.333333	-2.87429	-1.53293	0	0	0	0	0	0	0	0	0	2	0	0	-3.05286	-2.9098	-3.07605	-1.72457	-3.16051	-3.32193	-2.27061	-1.82256	-2.16885	1.59466	-2.56206	-1.96814	chr18	42287630	42287863	-		novel	NM_015559	SETBP1	antisense	233
chr18:46477266-46478195-	0.0220535	2.5339	down	0	0.333333	-2.87429	-1.53293	0	0	0	0	0	0	0	0	0	2	0	0	-3.05286	-2.9098	-3.07605	-1.72457	-3.16051	-3.32193	-2.27061	-1.82256	-2.16885	1.59466	-2.56206	-1.96814	chr18	46477265	46478195	-		novel			intergenic	930
chr18:55230106-55240597-	0.0220535	2.5339	down	0	0.333333	-2.87429	-1.53293	0	0	0	0	0	0	0	0	0	2	0	0	-3.05286	-2.9098	-3.07605	-1.72457	-3.16051	-3.32193	-2.27061	-1.82256	-2.16885	1.59466	-2.56206	-1.96814	chr18	55230105	55240597	-		novel	NM_000140	FECH	exonic	511
chr18:56585537-56585753+	0.0220535	2.5339	down	0	0.333333	-2.87429	-1.53293	0	0	0	0	0	0	0	0	0	2	0	0	-3.05286	-2.9098	-3.07605	-1.72457	-3.16051	-3.32193	-2.27061	-1.82256	-2.16885	1.59466	-2.56206	-1.96814	chr18	56585536	56585753	+		novel	NM_018181	ZNF532	sense overlapping	217
chr18:66541936-66564566+	0.0220535	2.5339	down	0	0.333333	-2.87429	-1.53293	0	0	0	0	0	0	0	0	0	2	0	0	-3.05286	-2.9098	-3.07605	-1.72457	-3.16051	-3.32193	-2.27061	-1.82256	-2.16885	1.59466	-2.56206	-1.96814	chr18	66541935	66564566	+		novel	NM_024781	CCDC102B	sense overlapping	22631
chr18:66541942-66564572+	0.0220535	2.5339	down	0	0.333333	-2.87429	-1.53293	0	0	0	0	0	0	0	0	0	2	0	0	-3.05286	-2.9098	-3.07605	-1.72457	-3.16051	-3.32193	-2.27061	-1.82256	-2.16885	1.59466	-2.56206	-1.96814	chr18	66541941	66564572	+		novel	NM_024781	CCDC102B	sense overlapping	22631
chr18:72180464-72180817+	0.0220535	2.5339	down	0	0.333333	-2.87429	-1.53293	0	0	0	0	0	0	0	0	0	2	0	0	-3.05286	-2.9098	-3.07605	-1.72457	-3.16051	-3.32193	-2.27061	-1.82256	-2.16885	1.59466	-2.56206	-1.96814	chr18	72180463	72180817	+		novel	ENST00000579624	CNDP2	intronic	354
chr18:72180467-72180820+	0.0220535	2.5339	down	0	0.333333	-2.87429	-1.53293	0	0	0	0	0	0	0	0	0	2	0	0	-3.05286	-2.9098	-3.07605	-1.72457	-3.16051	-3.32193	-2.27061	-1.82256	-2.16885	1.59466	-2.56206	-1.96814	chr18	72180466	72180820	+		novel	ENST00000579624	CNDP2	intronic	354
chr19:611380-611537+	0.0220535	2.5339	down	0	0.333333	-2.87429	-1.53293	0	0	0	0	0	0	0	0	0	2	0	0	-3.05286	-2.9098	-3.07605	-1.72457	-3.16051	-3.32193	-2.27061	-1.82256	-2.16885	1.59466	-2.56206	-1.96814	chr19	611379	611537	+		novel	ENST00000251287	HCN2	intronic	158
chr19:611381-611538+	0.0220535	2.5339	down	0	0.333333	-2.87429	-1.53293	0	0	0	0	0	0	0	0	0	2	0	0	-3.05286	-2.9098	-3.07605	-1.72457	-3.16051	-3.32193	-2.27061	-1.82256	-2.16885	1.59466	-2.56206	-1.96814	chr19	611380	611538	+		novel	ENST00000251287	HCN2	intronic	158
chr19:1385726-1386596+	0.0220535	2.5339	down	0	0.333333	-2.87429	-1.53293	0	0	0	0	0	0	0	0	0	2	0	0	-3.05286	-2.9098	-3.07605	-1.72457	-3.16051	-3.32193	-2.27061	-1.82256	-2.16885	1.59466	-2.56206	-1.96814	chr19	1385725	1386596	+		novel	ENST00000233627	NDUFS7	intronic	871
chr19:1853376-1854622-	0.0220535	2.5339	down	0	0.333333	-2.87429	-1.53293	0	0	0	0	0	0	0	0	0	2	0	0	-3.05286	-2.9098	-3.07605	-1.72457	-3.16051	-3.32193	-2.27061	-1.82256	-2.16885	1.59466	-2.56206	-1.96814	chr19	1853375	1854622	-		novel	NM_031918	KLF16	sense overlapping	1247
chr19:3547924-3548228-	0.0220535	2.5339	down	0	0.333333	-2.87429	-1.53293	0	0	0	0	0	0	0	0	0	2	0	0	-3.05286	-2.9098	-3.07605	-1.72457	-3.16051	-3.32193	-2.27061	-1.82256	-2.16885	1.59466	-2.56206	-1.96814	chr19	3547923	3548228	-		novel	NM_174983	MFSD12	sense overlapping	305
chr19:3547926-3548230-	0.0220535	2.5339	down	0	0.333333	-2.87429	-1.53293	0	0	0	0	0	0	0	0	0	2	0	0	-3.05286	-2.9098	-3.07605	-1.72457	-3.16051	-3.32193	-2.27061	-1.82256	-2.16885	1.59466	-2.56206	-1.96814	chr19	3547925	3548230	-		novel	NM_174983	MFSD12	sense overlapping	305
chr19:3700096-3700384-	0.0220535	2.5339	down	0	0.333333	-2.87429	-1.53293	0	0	0	0	0	0	0	0	0	2	0	0	-3.05286	-2.9098	-3.07605	-1.72457	-3.16051	-3.32193	-2.27061	-1.82256	-2.16885	1.59466	-2.56206	-1.96814	chr19	3700095	3700384	-		novel	NM_012398	PIP5K1C	sense overlapping	289
chr19:3700098-3700386-	0.0220535	2.5339	down	0	0.333333	-2.87429	-1.53293	0	0	0	0	0	0	0	0	0	2	0	0	-3.05286	-2.9098	-3.07605	-1.72457	-3.16051	-3.32193	-2.27061	-1.82256	-2.16885	1.59466	-2.56206	-1.96814	chr19	3700097	3700386	-		novel	NM_012398	PIP5K1C	sense overlapping	289
chr19:4344260-4344420+	0.0220535	2.5339	down	0	0.333333	-2.87429	-1.53293	0	0	0	0	0	0	0	0	0	2	0	0	-3.05286	-2.9098	-3.07605	-1.72457	-3.16051	-3.32193	-2.27061	-1.82256	-2.16885	1.59466	-2.56206	-1.96814	chr19	4344259	4344420	+		novel	ENST00000262966	MPND	intronic	161
chr19:4344277-4344437+	0.0220535	2.5339	down	0	0.333333	-2.87429	-1.53293	0	0	0	0	0	0	0	0	0	2	0	0	-3.05286	-2.9098	-3.07605	-1.72457	-3.16051	-3.32193	-2.27061	-1.82256	-2.16885	1.59466	-2.56206	-1.96814	chr19	4344276	4344437	+		novel	ENST00000262966	MPND	intronic	161
chr19:5604623-5604833-	0.0220535	2.5339	down	0	0.333333	-2.87429	-1.53293	0	0	0	0	0	0	0	0	0	2	0	0	-3.05286	-2.9098	-3.07605	-1.72457	-3.16051	-3.32193	-2.27061	-1.82256	-2.16885	1.59466	-2.56206	-1.96814	chr19	5604622	5604833	-		novel	NM_014649	SAFB2	sense overlapping	211
chr19:5604628-5604838-	0.0220535	2.5339	down	0	0.333333	-2.87429	-1.53293	0	0	0	0	0	0	0	0	0	2	0	0	-3.05286	-2.9098	-3.07605	-1.72457	-3.16051	-3.32193	-2.27061	-1.82256	-2.16885	1.59466	-2.56206	-1.96814	chr19	5604627	5604838	-		novel	NM_014649	SAFB2	sense overlapping	211
chr19:10091779-10092858+	0.0220535	2.5339	down	0	0.333333	-2.87429	-1.53293	0	0	0	0	0	0	0	0	0	2	0	0	-3.05286	-2.9098	-3.07605	-1.72457	-3.16051	-3.32193	-2.27061	-1.82256	-2.16885	1.59466	-2.56206	-1.96814	chr19	10091778	10092858	+		novel	NM_015719	COL5A3	antisense	1080
chr19:10576493-10577004+	0.0220535	2.5339	down	0	0.333333	-2.87429	-1.53293	0	0	0	0	0	0	0	0	0	2	0	0	-3.05286	-2.9098	-3.07605	-1.72457	-3.16051	-3.32193	-2.27061	-1.82256	-2.16885	1.59466	-2.56206	-1.96814	chr19	10576492	10577004	+		novel	ENST00000293683	PDE4A	intronic	512
chr19:10576497-10577008+	0.0220535	2.5339	down	0	0.333333	-2.87429	-1.53293	0	0	0	0	0	0	0	0	0	2	0	0	-3.05286	-2.9098	-3.07605	-1.72457	-3.16051	-3.32193	-2.27061	-1.82256	-2.16885	1.59466	-2.56206	-1.96814	chr19	10576496	10577008	+		novel	ENST00000293683	PDE4A	intronic	512
chr19:11214403-11218324+	0.0220535	2.5339	down	0	0.333333	-2.87429	-1.53293	0	0	0	0	0	0	0	0	0	2	0	0	-3.05286	-2.9098	-3.07605	-1.72457	-3.16051	-3.32193	-2.27061	-1.82256	-2.16885	1.59466	-2.56206	-1.96814	chr19	11214402	11218324	+		novel	NM_000527	LDLR	sense overlapping	3922
chr19:12536033-12536269-	0.0220535	2.5339	down	0	0.333333	-2.87429	-1.53293	0	0	0	0	0	0	0	0	0	2	0	0	-3.05286	-2.9098	-3.07605	-1.72457	-3.16051	-3.32193	-2.27061	-1.82256	-2.16885	1.59466	-2.56206	-1.96814	chr19	12536032	12536269	-		novel	ENST00000595562	CTD-3105H18.16	intronic	237
chr19:12536039-12536275-	0.0220535	2.5339	down	0	0.333333	-2.87429	-1.53293	0	0	0	0	0	0	0	0	0	2	0	0	-3.05286	-2.9098	-3.07605	-1.72457	-3.16051	-3.32193	-2.27061	-1.82256	-2.16885	1.59466	-2.56206	-1.96814	chr19	12536038	12536275	-		novel	ENST00000595562	CTD-3105H18.16	intronic	237
chr19:15480962-15483052+	0.0220535	2.5339	down	0	0.333333	-2.87429	-1.53293	0	0	0	0	0	0	0	0	0	2	0	0	-3.05286	-2.9098	-3.07605	-1.72457	-3.16051	-3.32193	-2.27061	-1.82256	-2.16885	1.59466	-2.56206	-1.96814	chr19	15480961	15483052	+		novel	NM_005858	AKAP8	antisense	2091
chr19:15480964-15483054+	0.0220535	2.5339	down	0	0.333333	-2.87429	-1.53293	0	0	0	0	0	0	0	0	0	2	0	0	-3.05286	-2.9098	-3.07605	-1.72457	-3.16051	-3.32193	-2.27061	-1.82256	-2.16885	1.59466	-2.56206	-1.96814	chr19	15480963	15483054	+		novel	NM_005858	AKAP8	antisense	2091
chr19:16197298-16212193-	0.0220535	2.5339	down	0	0.333333	-2.87429	-1.53293	0	0	0	0	0	0	0	0	0	2	0	0	-3.05286	-2.9098	-3.07605	-1.72457	-3.16051	-3.32193	-2.27061	-1.82256	-2.16885	1.59466	-2.56206	-1.96814	chr19	16197297	16212193	-		novel	NM_003290	TPM4	antisense	14896
chr19:16986863-16987035+	0.0220535	2.5339	down	0	0.333333	-2.87429	-1.53293	0	0	0	0	0	0	0	0	0	2	0	0	-3.05286	-2.9098	-3.07605	-1.72457	-3.16051	-3.32193	-2.27061	-1.82256	-2.16885	1.59466	-2.56206	-1.96814	chr19	16986862	16987035	+		novel	NM_015260	SIN3B	sense overlapping	173
chr19:16986865-16987037+	0.0220535	2.5339	down	0	0.333333	-2.87429	-1.53293	0	0	0	0	0	0	0	0	0	2	0	0	-3.05286	-2.9098	-3.07605	-1.72457	-3.16051	-3.32193	-2.27061	-1.82256	-2.16885	1.59466	-2.56206	-1.96814	chr19	16986864	16987037	+		novel	NM_015260	SIN3B	sense overlapping	173
chr19:17338753-17339628+	0.0220535	2.5339	down	0	0.333333	-2.87429	-1.53293	0	0	0	0	0	0	0	0	0	2	0	0	-3.05286	-2.9098	-3.07605	-1.72457	-3.16051	-3.32193	-2.27061	-1.82256	-2.16885	1.59466	-2.56206	-1.96814	chr19	17338752	17339628	+		novel	NM_024578	OCEL1	sense overlapping	876
chr19:17338755-17339630+	0.0220535	2.5339	down	0	0.333333	-2.87429	-1.53293	0	0	0	0	0	0	0	0	0	2	0	0	-3.05286	-2.9098	-3.07605	-1.72457	-3.16051	-3.32193	-2.27061	-1.82256	-2.16885	1.59466	-2.56206	-1.96814	chr19	17338754	17339630	+		novel	NM_024578	OCEL1	sense overlapping	876
chr19:18617587-18618527-	0.0220535	2.5339	down	0	0.333333	-2.87429	-1.53293	0	0	0	0	0	0	0	0	0	2	0	0	-3.05286	-2.9098	-3.07605	-1.72457	-3.16051	-3.32193	-2.27061	-1.82256	-2.16885	1.59466	-2.56206	-1.96814	chr19	18617586	18618527	-		novel	ENST00000262809	ELL	intronic	941
chr19:19468981-19469371+	0.0220535	2.5339	down	0	0.333333	-2.87429	-1.53293	0	0	0	0	0	0	0	0	0	2	0	0	-3.05286	-2.9098	-3.07605	-1.72457	-3.16051	-3.32193	-2.27061	-1.82256	-2.16885	1.59466	-2.56206	-1.96814	chr19	19468980	19469371	+		novel	NM_015329	MAU2	sense overlapping	391
chr19:19687662-19687840-	0.0220535	2.5339	down	0	0.333333	-2.87429	-1.53293	0	0	0	0	0	0	0	0	0	2	0	0	-3.05286	-2.9098	-3.07605	-1.72457	-3.16051	-3.32193	-2.27061	-1.82256	-2.16885	1.59466	-2.56206	-1.96814	chr19	19687661	19687840	-		novel	ENST00000251203	PBX4	intronic	179
chr19:21300213-21300380-	0.0220535	2.5339	down	0	0.333333	-2.87429	-1.53293	0	0	0	0	0	0	0	0	0	2	0	0	-3.05286	-2.9098	-3.07605	-1.72457	-3.16051	-3.32193	-2.27061	-1.82256	-2.16885	1.59466	-2.56206	-1.96814	chr19	21300212	21300380	-		novel	NM_182515	ZNF714	antisense	168
chr19:21300221-21300388-	0.0220535	2.5339	down	0	0.333333	-2.87429	-1.53293	0	0	0	0	0	0	0	0	0	2	0	0	-3.05286	-2.9098	-3.07605	-1.72457	-3.16051	-3.32193	-2.27061	-1.82256	-2.16885	1.59466	-2.56206	-1.96814	chr19	21300220	21300388	-		novel	NM_182515	ZNF714	antisense	168
chr19:39166725-39167204+	0.0220535	2.5339	down	0	0.333333	-2.87429	-1.53293	0	0	0	0	0	0	0	0	0	2	0	0	-3.05286	-2.9098	-3.07605	-1.72457	-3.16051	-3.32193	-2.27061	-1.82256	-2.16885	1.59466	-2.56206	-1.96814	chr19	39166724	39167204	+		novel	ENST00000252699	ACTN4	intronic	480
chr19:39166726-39167205+	0.0220535	2.5339	down	0	0.333333	-2.87429	-1.53293	0	0	0	0	0	0	0	0	0	2	0	0	-3.05286	-2.9098	-3.07605	-1.72457	-3.16051	-3.32193	-2.27061	-1.82256	-2.16885	1.59466	-2.56206	-1.96814	chr19	39166725	39167205	+		novel	ENST00000252699	ACTN4	intronic	480
chr19:39297465-39297624-	0.0220535	2.5339	down	0	0.333333	-2.87429	-1.53293	0	0	0	0	0	0	0	0	0	2	0	0	-3.05286	-2.9098	-3.07605	-1.72457	-3.16051	-3.32193	-2.27061	-1.82256	-2.16885	1.59466	-2.56206	-1.96814	chr19	39297464	39297624	-		novel	ENST00000307751	LGALS4	intronic	160
chr19:39297466-39297625-	0.0220535	2.5339	down	0	0.333333	-2.87429	-1.53293	0	0	0	0	0	0	0	0	0	2	0	0	-3.05286	-2.9098	-3.07605	-1.72457	-3.16051	-3.32193	-2.27061	-1.82256	-2.16885	1.59466	-2.56206	-1.96814	chr19	39297465	39297625	-		novel	ENST00000307751	LGALS4	intronic	160
chr19:39923922-39926569-	0.0220535	2.5339	down	0	0.333333	-2.87429	-1.53293	0	0	0	0	0	0	0	0	0	2	0	0	-3.05286	-2.9098	-3.07605	-1.72457	-3.16051	-3.32193	-2.27061	-1.82256	-2.16885	1.59466	-2.56206	-1.96814	chr19	39923921	39926569	-		novel	NM_001020	RPS16	sense overlapping	2648
chr19:44172682-44172920-	0.0220535	2.5339	down	0	0.333333	-2.87429	-1.53293	0	0	0	0	0	0	0	0	0	2	0	0	-3.05286	-2.9098	-3.07605	-1.72457	-3.16051	-3.32193	-2.27061	-1.82256	-2.16885	1.59466	-2.56206	-1.96814	chr19	44172681	44172920	-		novel	ENST00000221264	PLAUR	intronic	239
chr19:45975928-45976088+	0.0220535	2.5339	down	0	0.333333	-2.87429	-1.53293	0	0	0	0	0	0	0	0	0	2	0	0	-3.05286	-2.9098	-3.07605	-1.72457	-3.16051	-3.32193	-2.27061	-1.82256	-2.16885	1.59466	-2.56206	-1.96814	chr19	45975927	45976088	+		novel	NM_006732	FOSB	sense overlapping	161
chr19:45975930-45976090+	0.0220535	2.5339	down	0	0.333333	-2.87429	-1.53293	0	0	0	0	0	0	0	0	0	2	0	0	-3.05286	-2.9098	-3.07605	-1.72457	-3.16051	-3.32193	-2.27061	-1.82256	-2.16885	1.59466	-2.56206	-1.96814	chr19	45975929	45976090	+		novel	NM_006732	FOSB	sense overlapping	161
chr19:46518385-46518623+	0.0220535	2.5339	down	0	0.333333	-2.87429	-1.53293	0	0	0	0	0	0	0	0	0	2	0	0	-3.05286	-2.9098	-3.07605	-1.72457	-3.16051	-3.32193	-2.27061	-1.82256	-2.16885	1.59466	-2.56206	-1.96814	chr19	46518384	46518623	+		novel	ENST00000536603	CCDC61	intronic	239
chr19:49469636-49470016+	0.0220535	2.5339	down	0	0.333333	-2.87429	-1.53293	0	0	0	0	0	0	0	0	0	2	0	0	-3.05286	-2.9098	-3.07605	-1.72457	-3.16051	-3.32193	-2.27061	-1.82256	-2.16885	1.59466	-2.56206	-1.96814	chr19	49469635	49470016	+		novel	NM_000146	FTL	sense overlapping	381
chr19:49611101-49611383+	0.0220535	2.5339	down	0	0.333333	-2.87429	-1.53293	0	0	0	0	0	0	0	0	0	2	0	0	-3.05286	-2.9098	-3.07605	-1.72457	-3.16051	-3.32193	-2.27061	-1.82256	-2.16885	1.59466	-2.56206	-1.96814	chr19	49611100	49611383	+		novel	NM_003089	SNRNP70	sense overlapping	283
chr19:50750257-50752364+	0.0220535	2.5339	down	0	0.333333	-2.87429	-1.53293	0	0	0	0	0	0	0	0	0	2	0	0	-3.05286	-2.9098	-3.07605	-1.72457	-3.16051	-3.32193	-2.27061	-1.82256	-2.16885	1.59466	-2.56206	-1.96814	chr19	50750256	50752364	+		novel	NM_024729	MYH14	sense overlapping	2108
chr19:50750259-50752366+	0.0220535	2.5339	down	0	0.333333	-2.87429	-1.53293	0	0	0	0	0	0	0	0	0	2	0	0	-3.05286	-2.9098	-3.07605	-1.72457	-3.16051	-3.32193	-2.27061	-1.82256	-2.16885	1.59466	-2.56206	-1.96814	chr19	50750258	50752366	+		novel	NM_024729	MYH14	sense overlapping	2108
chr19:53121104-53121339+	0.0220535	2.5339	down	0	0.333333	-2.87429	-1.53293	0	0	0	0	0	0	0	0	0	2	0	0	-3.05286	-2.9098	-3.07605	-1.72457	-3.16051	-3.32193	-2.27061	-1.82256	-2.16885	1.59466	-2.56206	-1.96814	chr19	53121103	53121339	+		novel	NM_018300	ZNF83	antisense	236
chr19:53150994-53151361-	0.0220535	2.5339	down	0	0.333333	-2.87429	-1.53293	0	0	0	0	0	0	0	0	0	2	0	0	-3.05286	-2.9098	-3.07605	-1.72457	-3.16051	-3.32193	-2.27061	-1.82256	-2.16885	1.59466	-2.56206	-1.96814	chr19	53150993	53151361	-		novel	NM_001277946	ZNF83	intronic	368
chr19:54651121-54651292+	0.0220535	2.5339	down	0	0.333333	-2.87429	-1.53293	0	0	0	0	0	0	0	0	0	2	0	0	-3.05286	-2.9098	-3.07605	-1.72457	-3.16051	-3.32193	-2.27061	-1.82256	-2.16885	1.59466	-2.56206	-1.96814	chr19	54651120	54651292	+		novel	ENST00000221232	CNOT3	intronic	172
chr19:54651124-54651295+	0.0220535	2.5339	down	0	0.333333	-2.87429	-1.53293	0	0	0	0	0	0	0	0	0	2	0	0	-3.05286	-2.9098	-3.07605	-1.72457	-3.16051	-3.32193	-2.27061	-1.82256	-2.16885	1.59466	-2.56206	-1.96814	chr19	54651123	54651295	+		novel	ENST00000221232	CNOT3	intronic	172
chr19:55628625-55628914-	0.0220535	2.5339	down	0	0.333333	-2.87429	-1.53293	0	0	0	0	0	0	0	0	0	2	0	0	-3.05286	-2.9098	-3.07605	-1.72457	-3.16051	-3.32193	-2.27061	-1.82256	-2.16885	1.59466	-2.56206	-1.96814	chr19	55628624	55628914	-		novel	NM_017607	PPP1R12C	sense overlapping	290
chr19:55897993-55899716+	0.0220535	2.5339	down	0	0.333333	-2.87429	-1.53293	0	0	0	0	0	0	0	0	0	2	0	0	-3.05286	-2.9098	-3.07605	-1.72457	-3.16051	-3.32193	-2.27061	-1.82256	-2.16885	1.59466	-2.56206	-1.96814	chr19	55897992	55899716	+		novel	NM_000991	RPL28	sense overlapping	1724
chr19:55897997-55899720+	0.0220535	2.5339	down	0	0.333333	-2.87429	-1.53293	0	0	0	0	0	0	0	0	0	2	0	0	-3.05286	-2.9098	-3.07605	-1.72457	-3.16051	-3.32193	-2.27061	-1.82256	-2.16885	1.59466	-2.56206	-1.96814	chr19	55897996	55899720	+		novel	NM_000991	RPL28	sense overlapping	1724
chr19:58980614-58981156+	0.0220535	2.5339	down	0	0.333333	-2.87429	-1.53293	0	0	0	0	0	0	0	0	0	2	0	0	-3.05286	-2.9098	-3.07605	-1.72457	-3.16051	-3.32193	-2.27061	-1.82256	-2.16885	1.59466	-2.56206	-1.96814	chr19	58980613	58981156	+		novel	NM_014347	ZNF324	sense overlapping	543
chr19:58980619-58981161+	0.0220535	2.5339	down	0	0.333333	-2.87429	-1.53293	0	0	0	0	0	0	0	0	0	2	0	0	-3.05286	-2.9098	-3.07605	-1.72457	-3.16051	-3.32193	-2.27061	-1.82256	-2.16885	1.59466	-2.56206	-1.96814	chr19	58980618	58981161	+		novel	NM_014347	ZNF324	sense overlapping	543
chr19:59060503-59061882+	0.0220535	2.5339	down	0	0.333333	-2.87429	-1.53293	0	0	0	0	0	0	0	0	0	2	0	0	-3.05286	-2.9098	-3.07605	-1.72457	-3.16051	-3.32193	-2.27061	-1.82256	-2.16885	1.59466	-2.56206	-1.96814	chr19	59060502	59061882	+		novel	NM_005762	TRIM28	sense overlapping	1380
chr2:3623020-3623235+	0.0220535	2.5339	down	0	0.333333	-2.87429	-1.53293	0	0	0	0	0	0	0	0	0	2	0	0	-3.05286	-2.9098	-3.07605	-1.72457	-3.16051	-3.32193	-2.27061	-1.82256	-2.16885	1.59466	-2.56206	-1.96814	chr2	3623019	3623235	+		novel	NM_001011	RPS7	sense overlapping	216
chr2:3623026-3623241+	0.0220535	2.5339	down	0	0.333333	-2.87429	-1.53293	0	0	0	0	0	0	0	0	0	2	0	0	-3.05286	-2.9098	-3.07605	-1.72457	-3.16051	-3.32193	-2.27061	-1.82256	-2.16885	1.59466	-2.56206	-1.96814	chr2	3623025	3623241	+		novel	NM_001011	RPS7	sense overlapping	216
chr2:16840137-16840382-	0.0220535	2.5339	down	0	0.333333	-2.87429	-1.53293	0	0	0	0	0	0	0	0	0	2	0	0	-3.05286	-2.9098	-3.07605	-1.72457	-3.16051	-3.32193	-2.27061	-1.82256	-2.16885	1.59466	-2.56206	-1.96814	chr2	16840136	16840382	-		novel	ENST00000381323	FAM49A	intronic	246
chr2:16840140-16840385-	0.0220535	2.5339	down	0	0.333333	-2.87429	-1.53293	0	0	0	0	0	0	0	0	0	2	0	0	-3.05286	-2.9098	-3.07605	-1.72457	-3.16051	-3.32193	-2.27061	-1.82256	-2.16885	1.59466	-2.56206	-1.96814	chr2	16840139	16840385	-		novel	ENST00000381323	FAM49A	intronic	246
chr2:24518549-24521603+	0.0220535	2.5339	down	0	0.333333	-2.87429	-1.53293	0	0	0	0	0	0	0	0	0	2	0	0	-3.05286	-2.9098	-3.07605	-1.72457	-3.16051	-3.32193	-2.27061	-1.82256	-2.16885	1.59466	-2.56206	-1.96814	chr2	24518548	24521603	+		novel	NM_006277	ITSN2	antisense	3055
chr2:25038467-25038625+	0.0220535	2.5339	down	0	0.333333	-2.87429	-1.53293	0	0	0	0	0	0	0	0	0	2	0	0	-3.05286	-2.9098	-3.07605	-1.72457	-3.16051	-3.32193	-2.27061	-1.82256	-2.16885	1.59466	-2.56206	-1.96814	chr2	25038466	25038625	+		novel	ENST00000498362	CENPO	exonic	159
chr2:27656226-27656938+	0.0220535	2.5339	down	0	0.333333	-2.87429	-1.53293	0	0	0	0	0	0	0	0	0	2	0	0	-3.05286	-2.9098	-3.07605	-1.72457	-3.16051	-3.32193	-2.27061	-1.82256	-2.16885	1.59466	-2.56206	-1.96814	chr2	27656225	27656938	+		novel	NM_013392	NRBP1	sense overlapping	713
chr2:30779893-30781183+	0.0220535	2.5339	down	0	0.333333	-2.87429	-1.53293	0	0	0	0	0	0	0	0	0	2	0	0	-3.05286	-2.9098	-3.07605	-1.72457	-3.16051	-3.32193	-2.27061	-1.82256	-2.16885	1.59466	-2.56206	-1.96814	chr2	30779892	30781183	+		novel	ENST00000309052	LCLAT1	intronic	1291
chr2:37357002-37357211-	0.0220535	2.5339	down	0	0.333333	-2.87429	-1.53293	0	0	0	0	0	0	0	0	0	2	0	0	-3.05286	-2.9098	-3.07605	-1.72457	-3.16051	-3.32193	-2.27061	-1.82256	-2.16885	1.59466	-2.56206	-1.96814	chr2	37357001	37357211	-		novel	ENST00000233057	EIF2AK2	intronic	210
chr2:37357010-37357219-	0.0220535	2.5339	down	0	0.333333	-2.87429	-1.53293	0	0	0	0	0	0	0	0	0	2	0	0	-3.05286	-2.9098	-3.07605	-1.72457	-3.16051	-3.32193	-2.27061	-1.82256	-2.16885	1.59466	-2.56206	-1.96814	chr2	37357009	37357219	-		novel	ENST00000233057	EIF2AK2	intronic	210
chr2:40528845-40529276-	0.0220535	2.5339	down	0	0.333333	-2.87429	-1.53293	0	0	0	0	0	0	0	0	0	2	0	0	-3.05286	-2.9098	-3.07605	-1.72457	-3.16051	-3.32193	-2.27061	-1.82256	-2.16885	1.59466	-2.56206	-1.96814	chr2	40528844	40529276	-		novel	ENST00000332839	SLC8A1	intronic	432
chr2:42533676-42542997+	0.0220535	2.5339	down	0	0.333333	-2.87429	-1.53293	0	0	0	0	0	0	0	0	0	2	0	0	-3.05286	-2.9098	-3.07605	-1.72457	-3.16051	-3.32193	-2.27061	-1.82256	-2.16885	1.59466	-2.56206	-1.96814	chr2	42533675	42542997	+		novel	uc010faq.3	EML4	intronic	9322
chr2:42533677-42542998+	0.0220535	2.5339	down	0	0.333333	-2.87429	-1.53293	0	0	0	0	0	0	0	0	0	2	0	0	-3.05286	-2.9098	-3.07605	-1.72457	-3.16051	-3.32193	-2.27061	-1.82256	-2.16885	1.59466	-2.56206	-1.96814	chr2	42533676	42542998	+		novel	uc010faq.3	EML4	intronic	9322
chr2:43453005-43453363+	0.0220535	2.5339	down	0	0.333333	-2.87429	-1.53293	0	0	0	0	0	0	0	0	0	2	0	0	-3.05286	-2.9098	-3.07605	-1.72457	-3.16051	-3.32193	-2.27061	-1.82256	-2.16885	1.59466	-2.56206	-1.96814	chr2	43453004	43453363	+		novel	NM_006887	ZFP36L2	antisense	359
chr2:43453006-43453364+	0.0220535	2.5339	down	0	0.333333	-2.87429	-1.53293	0	0	0	0	0	0	0	0	0	2	0	0	-3.05286	-2.9098	-3.07605	-1.72457	-3.16051	-3.32193	-2.27061	-1.82256	-2.16885	1.59466	-2.56206	-1.96814	chr2	43453005	43453364	+		novel	NM_006887	ZFP36L2	antisense	359
chr2:44546734-44547097-	0.0220535	2.5339	down	0	0.333333	-2.87429	-1.53293	0	0	0	0	0	0	0	0	0	2	0	0	-3.05286	-2.9098	-3.07605	-1.72457	-3.16051	-3.32193	-2.27061	-1.82256	-2.16885	1.59466	-2.56206	-1.96814	chr2	44546733	44547097	-		novel	NM_006036	PREPL	sense overlapping	364
chr2:48576603-48578121+	0.0220535	2.5339	down	0	0.333333	-2.87429	-1.53293	0	0	0	0	0	0	0	0	0	2	0	0	-3.05286	-2.9098	-3.07605	-1.72457	-3.16051	-3.32193	-2.27061	-1.82256	-2.16885	1.59466	-2.56206	-1.96814	chr2	48576602	48578121	+		novel	ENST00000340553	FOXN2	intronic	1519
chr2:48576608-48578126+	0.0220535	2.5339	down	0	0.333333	-2.87429	-1.53293	0	0	0	0	0	0	0	0	0	2	0	0	-3.05286	-2.9098	-3.07605	-1.72457	-3.16051	-3.32193	-2.27061	-1.82256	-2.16885	1.59466	-2.56206	-1.96814	chr2	48576607	48578126	+		novel	ENST00000340553	FOXN2	intronic	1519
chr2:61149321-61149524+	0.0220535	2.5339	down	0	0.333333	-2.87429	-1.53293	0	0	0	0	0	0	0	0	0	2	0	0	-3.05286	-2.9098	-3.07605	-1.72457	-3.16051	-3.32193	-2.27061	-1.82256	-2.16885	1.59466	-2.56206	-1.96814	chr2	61149320	61149524	+		novel	NM_002908	REL	sense overlapping	204
chr2:63058256-63086390-	0.0220535	2.5339	down	0	0.333333	-2.87429	-1.53293	0	0	0	0	0	0	0	0	0	2	0	0	-3.05286	-2.9098	-3.07605	-1.72457	-3.16051	-3.32193	-2.27061	-1.82256	-2.16885	1.59466	-2.56206	-1.96814	chr2	63058255	63086390	-		novel	ENST00000452397	AC007098.1	sense overlapping	28135
chr2:63058260-63086394-	0.0220535	2.5339	down	0	0.333333	-2.87429	-1.53293	0	0	0	0	0	0	0	0	0	2	0	0	-3.05286	-2.9098	-3.07605	-1.72457	-3.16051	-3.32193	-2.27061	-1.82256	-2.16885	1.59466	-2.56206	-1.96814	chr2	63058259	63086394	-		novel	ENST00000452397	AC007098.1	sense overlapping	28135
chr2:63764423-63764697-	0.0220535	2.5339	down	0	0.333333	-2.87429	-1.53293	0	0	0	0	0	0	0	0	0	2	0	0	-3.05286	-2.9098	-3.07605	-1.72457	-3.16051	-3.32193	-2.27061	-1.82256	-2.16885	1.59466	-2.56206	-1.96814	chr2	63764422	63764697	-		novel	ENST00000272321	WDPCP	intronic	275
chr2:64214692-64214950-	0.0220535	2.5339	down	0	0.333333	-2.87429	-1.53293	0	0	0	0	0	0	0	0	0	2	0	0	-3.05286	-2.9098	-3.07605	-1.72457	-3.16051	-3.32193	-2.27061	-1.82256	-2.16885	1.59466	-2.56206	-1.96814	chr2	64214691	64214950	-		novel	ENST00000272322	VPS54	intronic	259
chr2:69575303-69577315-	0.0220535	2.5339	down	0	0.333333	-2.87429	-1.53293	0	0	0	0	0	0	0	0	0	2	0	0	-3.05286	-2.9098	-3.07605	-1.72457	-3.16051	-3.32193	-2.27061	-1.82256	-2.16885	1.59466	-2.56206	-1.96814	chr2	69575302	69577315	-	hsa_circ_0055054	circBase	NM_002056	GFPT1	exonic	270
chr2:74725416-74730437+	0.0220535	2.5339	down	0	0.333333	-2.87429	-1.53293	0	0	0	0	0	0	0	0	0	2	0	0	-3.05286	-2.9098	-3.07605	-1.72457	-3.16051	-3.32193	-2.27061	-1.82256	-2.16885	1.59466	-2.56206	-1.96814	chr2	74725415	74730437	+		novel	NR_024606	LBX2-AS1	sense overlapping	5022
chr2:74725419-74730440+	0.0220535	2.5339	down	0	0.333333	-2.87429	-1.53293	0	0	0	0	0	0	0	0	0	2	0	0	-3.05286	-2.9098	-3.07605	-1.72457	-3.16051	-3.32193	-2.27061	-1.82256	-2.16885	1.59466	-2.56206	-1.96814	chr2	74725418	74730440	+		novel	NR_024606	LBX2-AS1	sense overlapping	5022
chr2:86080851-86081520-	0.0220535	2.5339	down	0	0.333333	-2.87429	-1.53293	0	0	0	0	0	0	0	0	0	2	0	0	-3.05286	-2.9098	-3.07605	-1.72457	-3.16051	-3.32193	-2.27061	-1.82256	-2.16885	1.59466	-2.56206	-1.96814	chr2	86080850	86081520	-		novel	uc010fgq.1	ST3GAL5	intronic	670
chr2:86080855-86081524-	0.0220535	2.5339	down	0	0.333333	-2.87429	-1.53293	0	0	0	0	0	0	0	0	0	2	0	0	-3.05286	-2.9098	-3.07605	-1.72457	-3.16051	-3.32193	-2.27061	-1.82256	-2.16885	1.59466	-2.56206	-1.96814	chr2	86080854	86081524	-		novel	uc010fgq.1	ST3GAL5	intronic	670
chr2:86258636-86259478-	0.0220535	2.5339	down	0	0.333333	-2.87429	-1.53293	0	0	0	0	0	0	0	0	0	2	0	0	-3.05286	-2.9098	-3.07605	-1.72457	-3.16051	-3.32193	-2.27061	-1.82256	-2.16885	1.59466	-2.56206	-1.96814	chr2	86258635	86259478	-		novel	NM_015425	POLR1A	sense overlapping	843
chr2:86307939-86310291-	0.0220535	2.5339	down	0	0.333333	-2.87429	-1.53293	0	0	0	0	0	0	0	0	0	2	0	0	-3.05286	-2.9098	-3.07605	-1.72457	-3.16051	-3.32193	-2.27061	-1.82256	-2.16885	1.59466	-2.56206	-1.96814	chr2	86307938	86310291	-	hsa_circ_0055471	circBase	NM_015425	POLR1A	exonic	356
chr2:100053518-100068824-	0.0220535	2.5339	down	0	0.333333	-2.87429	-1.53293	0	0	0	0	0	0	0	0	0	2	0	0	-3.05286	-2.9098	-3.07605	-1.72457	-3.16051	-3.32193	-2.27061	-1.82256	-2.16885	1.59466	-2.56206	-1.96814	chr2	100053517	100068824	-		novel	NM_016316	REV1	sense overlapping	15307
chr2:102337610-102338296+	0.0220535	2.5339	down	0	0.333333	-2.87429	-1.53293	0	0	0	0	0	0	0	0	0	2	0	0	-3.05286	-2.9098	-3.07605	-1.72457	-3.16051	-3.32193	-2.27061	-1.82256	-2.16885	1.59466	-2.56206	-1.96814	chr2	102337609	102338296	+		novel	ENST00000302217	MAP4K4	intronic	687
chr2:102472565-102475474+	0.0220535	2.5339	down	0	0.333333	-2.87429	-1.53293	0	0	0	0	0	0	0	0	0	2	0	0	-3.05286	-2.9098	-3.07605	-1.72457	-3.16051	-3.32193	-2.27061	-1.82256	-2.16885	1.59466	-2.56206	-1.96814	chr2	102472564	102475474	+		novel	NM_004834	MAP4K4	sense overlapping	2910
chr2:102472567-102475476+	0.0220535	2.5339	down	0	0.333333	-2.87429	-1.53293	0	0	0	0	0	0	0	0	0	2	0	0	-3.05286	-2.9098	-3.07605	-1.72457	-3.16051	-3.32193	-2.27061	-1.82256	-2.16885	1.59466	-2.56206	-1.96814	chr2	102472566	102475476	+		novel	NM_004834	MAP4K4	sense overlapping	2910
chr2:109172008-109172215+	0.0220535	2.5339	down	0	0.333333	-2.87429	-1.53293	0	0	0	0	0	0	0	0	0	2	0	0	-3.05286	-2.9098	-3.07605	-1.72457	-3.16051	-3.32193	-2.27061	-1.82256	-2.16885	1.59466	-2.56206	-1.96814	chr2	109172007	109172215	+		novel	ENST00000428064	LIMS1	intronic	208
chr2:113936666-113937757+	0.0220535	2.5339	down	0	0.333333	-2.87429	-1.53293	0	0	0	0	0	0	0	0	0	2	0	0	-3.05286	-2.9098	-3.07605	-1.72457	-3.16051	-3.32193	-2.27061	-1.82256	-2.16885	1.59466	-2.56206	-1.96814	chr2	113936665	113937757	+		novel	ENST00000245796	PSD4	intronic	1092
chr2:113936669-113937760+	0.0220535	2.5339	down	0	0.333333	-2.87429	-1.53293	0	0	0	0	0	0	0	0	0	2	0	0	-3.05286	-2.9098	-3.07605	-1.72457	-3.16051	-3.32193	-2.27061	-1.82256	-2.16885	1.59466	-2.56206	-1.96814	chr2	113936668	113937760	+		novel	ENST00000245796	PSD4	intronic	1092
chr2:128239921-128240073-	0.0220535	2.5339	down	0	0.333333	-2.87429	-1.53293	0	0	0	0	0	0	0	0	0	2	0	0	-3.05286	-2.9098	-3.07605	-1.72457	-3.16051	-3.32193	-2.27061	-1.82256	-2.16885	1.59466	-2.56206	-1.96814	chr2	128239920	128240073	-		novel	ENST00000295321	IWS1	intronic	153
chr2:128239922-128240074-	0.0220535	2.5339	down	0	0.333333	-2.87429	-1.53293	0	0	0	0	0	0	0	0	0	2	0	0	-3.05286	-2.9098	-3.07605	-1.72457	-3.16051	-3.32193	-2.27061	-1.82256	-2.16885	1.59466	-2.56206	-1.96814	chr2	128239921	128240074	-		novel	ENST00000295321	IWS1	intronic	153
chr2:132270381-132270573+	0.0220535	2.5339	down	0	0.333333	-2.87429	-1.53293	0	0	0	0	0	0	0	0	0	2	0	0	-3.05286	-2.9098	-3.07605	-1.72457	-3.16051	-3.32193	-2.27061	-1.82256	-2.16885	1.59466	-2.56206	-1.96814	chr2	132270380	132270573	+		novel	NR_046946	RNU6-81P	intronic	193
chr2:153532919-153533293-	0.0220535	2.5339	down	0	0.333333	-2.87429	-1.53293	0	0	0	0	0	0	0	0	0	2	0	0	-3.05286	-2.9098	-3.07605	-1.72457	-3.16051	-3.32193	-2.27061	-1.82256	-2.16885	1.59466	-2.56206	-1.96814	chr2	153532918	153533293	-		novel	NM_017892	PRPF40A	exonic	375
chr2:160080306-160087657+	0.0220535	2.5339	down	0	0.333333	-2.87429	-1.53293	0	0	0	0	0	0	0	0	0	2	0	0	-3.05286	-2.9098	-3.07605	-1.72457	-3.16051	-3.32193	-2.27061	-1.82256	-2.16885	1.59466	-2.56206	-1.96814	chr2	160080305	160087657	+		novel	NM_033394	TANC1	sense overlapping	7352
chr2:170478639-170481441+	0.0220535	2.5339	down	0	0.333333	-2.87429	-1.53293	0	0	0	0	0	0	0	0	0	2	0	0	-3.05286	-2.9098	-3.07605	-1.72457	-3.16051	-3.32193	-2.27061	-1.82256	-2.16885	1.59466	-2.56206	-1.96814	chr2	170478638	170481441	+		novel	ENST00000260970	PPIG	intronic	2803
chr2:172280201-172280439-	0.0220535	2.5339	down	0	0.333333	-2.87429	-1.53293	0	0	0	0	0	0	0	0	0	2	0	0	-3.05286	-2.9098	-3.07605	-1.72457	-3.16051	-3.32193	-2.27061	-1.82256	-2.16885	1.59466	-2.56206	-1.96814	chr2	172280200	172280439	-		novel	ENST00000375258	METTL8	intronic	239
chr2:172280207-172280445-	0.0220535	2.5339	down	0	0.333333	-2.87429	-1.53293	0	0	0	0	0	0	0	0	0	2	0	0	-3.05286	-2.9098	-3.07605	-1.72457	-3.16051	-3.32193	-2.27061	-1.82256	-2.16885	1.59466	-2.56206	-1.96814	chr2	172280206	172280445	-		novel	ENST00000375258	METTL8	intronic	239
chr2:189863019-189864046-	0.0220535	2.5339	down	0	0.333333	-2.87429	-1.53293	0	0	0	0	0	0	0	0	0	2	0	0	-3.05286	-2.9098	-3.07605	-1.72457	-3.16051	-3.32193	-2.27061	-1.82256	-2.16885	1.59466	-2.56206	-1.96814	chr2	189863018	189864046	-		novel	NM_000090	COL3A1	antisense	1028
chr2:189863022-189864049-	0.0220535	2.5339	down	0	0.333333	-2.87429	-1.53293	0	0	0	0	0	0	0	0	0	2	0	0	-3.05286	-2.9098	-3.07605	-1.72457	-3.16051	-3.32193	-2.27061	-1.82256	-2.16885	1.59466	-2.56206	-1.96814	chr2	189863021	189864049	-		novel	NM_000090	COL3A1	antisense	1028
chr2:197183729-197184226-	0.0220535	2.5339	down	0	0.333333	-2.87429	-1.53293	0	0	0	0	0	0	0	0	0	2	0	0	-3.05286	-2.9098	-3.07605	-1.72457	-3.16051	-3.32193	-2.27061	-1.82256	-2.16885	1.59466	-2.56206	-1.96814	chr2	197183728	197184226	-		novel	NM_020760	HECW2	sense overlapping	498
chr2:197183730-197184227-	0.0220535	2.5339	down	0	0.333333	-2.87429	-1.53293	0	0	0	0	0	0	0	0	0	2	0	0	-3.05286	-2.9098	-3.07605	-1.72457	-3.16051	-3.32193	-2.27061	-1.82256	-2.16885	1.59466	-2.56206	-1.96814	chr2	197183729	197184227	-		novel	NM_020760	HECW2	sense overlapping	498
chr2:198353159-198353875-	0.0220535	2.5339	down	0	0.333333	-2.87429	-1.53293	0	0	0	0	0	0	0	0	0	2	0	0	-3.05286	-2.9098	-3.07605	-1.72457	-3.16051	-3.32193	-2.27061	-1.82256	-2.16885	1.59466	-2.56206	-1.96814	chr2	198353158	198353875	-		novel	NM_002156	HSPD1	sense overlapping	717
chr2:205564694-205564869+	0.0220535	2.5339	down	0	0.333333	-2.87429	-1.53293	0	0	0	0	0	0	0	0	0	2	0	0	-3.05286	-2.9098	-3.07605	-1.72457	-3.16051	-3.32193	-2.27061	-1.82256	-2.16885	1.59466	-2.56206	-1.96814	chr2	205564693	205564869	+		novel	ENST00000349953	PARD3B	intronic	176
chr2:205564697-205564872+	0.0220535	2.5339	down	0	0.333333	-2.87429	-1.53293	0	0	0	0	0	0	0	0	0	2	0	0	-3.05286	-2.9098	-3.07605	-1.72457	-3.16051	-3.32193	-2.27061	-1.82256	-2.16885	1.59466	-2.56206	-1.96814	chr2	205564696	205564872	+		novel	ENST00000349953	PARD3B	intronic	176
chr2:220284824-220285307+	0.0220535	2.5339	down	0	0.333333	-2.87429	-1.53293	0	0	0	0	0	0	0	0	0	2	0	0	-3.05286	-2.9098	-3.07605	-1.72457	-3.16051	-3.32193	-2.27061	-1.82256	-2.16885	1.59466	-2.56206	-1.96814	chr2	220284823	220285307	+		novel	NM_001927	DES	sense overlapping	484
chr2:225385213-225385393-	0.0220535	2.5339	down	0	0.333333	-2.87429	-1.53293	0	0	0	0	0	0	0	0	0	2	0	0	-3.05286	-2.9098	-3.07605	-1.72457	-3.16051	-3.32193	-2.27061	-1.82256	-2.16885	1.59466	-2.56206	-1.96814	chr2	225385212	225385393	-		novel	ENST00000264414	CUL3	intronic	181
chr2:239093822-239103511+	0.0220535	2.5339	down	0	0.333333	-2.87429	-1.53293	0	0	0	0	0	0	0	0	0	2	0	0	-3.05286	-2.9098	-3.07605	-1.72457	-3.16051	-3.32193	-2.27061	-1.82256	-2.16885	1.59466	-2.56206	-1.96814	chr2	239093821	239103511	+		novel	NM_030768	ILKAP	antisense	9690
chr2:239164532-239165593-	0.0220535	2.5339	down	0	0.333333	-2.87429	-1.53293	0	0	0	0	0	0	0	0	0	2	0	0	-3.05286	-2.9098	-3.07605	-1.72457	-3.16051	-3.32193	-2.27061	-1.82256	-2.16885	1.59466	-2.56206	-1.96814	chr2	239164531	239165593	-		novel	NM_022817	PER2	sense overlapping	1062
chr2:242192847-242194573+	0.0220535	2.5339	down	0	0.333333	-2.87429	-1.53293	0	0	0	0	0	0	0	0	0	2	0	0	-3.05286	-2.9098	-3.07605	-1.72457	-3.16051	-3.32193	-2.27061	-1.82256	-2.16885	1.59466	-2.56206	-1.96814	chr2	242192846	242194573	+		novel	NM_005336	HDLBP	antisense	1727
chr20:258985-264673-	0.0220535	2.5339	down	0	0.333333	-2.87429	-1.53293	0	0	0	0	0	0	0	0	0	2	0	0	-3.05286	-2.9098	-3.07605	-1.72457	-3.16051	-3.32193	-2.27061	-1.82256	-2.16885	1.59466	-2.56206	-1.96814	chr20	258984	264673	-		novel	NM_080571	C20orf96	sense overlapping	5689
chr20:2816844-2818950-	0.0220535	2.5339	down	0	0.333333	-2.87429	-1.53293	0	0	0	0	0	0	0	0	0	2	0	0	-3.05286	-2.9098	-3.07605	-1.72457	-3.16051	-3.32193	-2.27061	-1.82256	-2.16885	1.59466	-2.56206	-1.96814	chr20	2816843	2818950	-		novel	ENST00000487501	PCED1A	intronic	2107
chr20:3175902-3180684+	0.0220535	2.5339	down	0	0.333333	-2.87429	-1.53293	0	0	0	0	0	0	0	0	0	2	0	0	-3.05286	-2.9098	-3.07605	-1.72457	-3.16051	-3.32193	-2.27061	-1.82256	-2.16885	1.59466	-2.56206	-1.96814	chr20	3175901	3180684	+		novel	NM_023935	DDRGK1	antisense	4783
chr20:10619889-10620100-	0.0220535	2.5339	down	0	0.333333	-2.87429	-1.53293	0	0	0	0	0	0	0	0	0	2	0	0	-3.05286	-2.9098	-3.07605	-1.72457	-3.16051	-3.32193	-2.27061	-1.82256	-2.16885	1.59466	-2.56206	-1.96814	chr20	10619888	10620100	-		novel	ENST00000423891	JAG1	intronic	212
chr20:10619890-10620101-	0.0220535	2.5339	down	0	0.333333	-2.87429	-1.53293	0	0	0	0	0	0	0	0	0	2	0	0	-3.05286	-2.9098	-3.07605	-1.72457	-3.16051	-3.32193	-2.27061	-1.82256	-2.16885	1.59466	-2.56206	-1.96814	chr20	10619889	10620101	-		novel	ENST00000423891	JAG1	intronic	212
chr20:16360619-16360794+	0.0220535	2.5339	down	0	0.333333	-2.87429	-1.53293	0	0	0	0	0	0	0	0	0	2	0	0	-3.05286	-2.9098	-3.07605	-1.72457	-3.16051	-3.32193	-2.27061	-1.82256	-2.16885	1.59466	-2.56206	-1.96814	chr20	16360618	16360794	+		novel	NM_024704	KIF16B	antisense	176
chr20:17600358-17601001+	0.0220535	2.5339	down	0	0.333333	-2.87429	-1.53293	0	0	0	0	0	0	0	0	0	2	0	0	-3.05286	-2.9098	-3.07605	-1.72457	-3.16051	-3.32193	-2.27061	-1.82256	-2.16885	1.59466	-2.56206	-1.96814	chr20	17600357	17601001	+		novel	NM_004587	RRBP1	antisense	644
chr20:25265137-25268565+	0.0220535	2.5339	down	0	0.333333	-2.87429	-1.53293	0	0	0	0	0	0	0	0	0	2	0	0	-3.05286	-2.9098	-3.07605	-1.72457	-3.16051	-3.32193	-2.27061	-1.82256	-2.16885	1.59466	-2.56206	-1.96814	chr20	25265136	25268565	+		novel	ENST00000216962	PYGB	intronic	3429
chr20:25265140-25268568+	0.0220535	2.5339	down	0	0.333333	-2.87429	-1.53293	0	0	0	0	0	0	0	0	0	2	0	0	-3.05286	-2.9098	-3.07605	-1.72457	-3.16051	-3.32193	-2.27061	-1.82256	-2.16885	1.59466	-2.56206	-1.96814	chr20	25265139	25268568	+		novel	ENST00000216962	PYGB	intronic	3429
chr20:30738603-30742928+	0.0220535	2.5339	down	0	0.333333	-2.87429	-1.53293	0	0	0	0	0	0	0	0	0	2	0	0	-3.05286	-2.9098	-3.07605	-1.72457	-3.16051	-3.32193	-2.27061	-1.82256	-2.16885	1.59466	-2.56206	-1.96814	chr20	30738602	30742928	+		novel	NM_014742	TM9SF4	sense overlapping	4326
chr20:30738606-30742931+	0.0220535	2.5339	down	0	0.333333	-2.87429	-1.53293	0	0	0	0	0	0	0	0	0	2	0	0	-3.05286	-2.9098	-3.07605	-1.72457	-3.16051	-3.32193	-2.27061	-1.82256	-2.16885	1.59466	-2.56206	-1.96814	chr20	30738605	30742931	+		novel	NM_014742	TM9SF4	sense overlapping	4326
chr20:31023755-31024428+	0.0220535	2.5339	down	0	0.333333	-2.87429	-1.53293	0	0	0	0	0	0	0	0	0	2	0	0	-3.05286	-2.9098	-3.07605	-1.72457	-3.16051	-3.32193	-2.27061	-1.82256	-2.16885	1.59466	-2.56206	-1.96814	chr20	31023754	31024428	+		novel	NM_015338	ASXL1	sense overlapping	674
chr20:31424545-31427565-	0.0220535	2.5339	down	0	0.333333	-2.87429	-1.53293	0	0	0	0	0	0	0	0	0	2	0	0	-3.05286	-2.9098	-3.07605	-1.72457	-3.16051	-3.32193	-2.27061	-1.82256	-2.16885	1.59466	-2.56206	-1.96814	chr20	31424544	31427565	-		novel	NM_012325	MAPRE1	antisense	3021
chr20:31424548-31427568-	0.0220535	2.5339	down	0	0.333333	-2.87429	-1.53293	0	0	0	0	0	0	0	0	0	2	0	0	-3.05286	-2.9098	-3.07605	-1.72457	-3.16051	-3.32193	-2.27061	-1.82256	-2.16885	1.59466	-2.56206	-1.96814	chr20	31424547	31427568	-		novel	NM_012325	MAPRE1	antisense	3021
chr20:31437426-31437646+	0.0220535	2.5339	down	0	0.333333	-2.87429	-1.53293	0	0	0	0	0	0	0	0	0	2	0	0	-3.05286	-2.9098	-3.07605	-1.72457	-3.16051	-3.32193	-2.27061	-1.82256	-2.16885	1.59466	-2.56206	-1.96814	chr20	31437425	31437646	+		novel	NM_012325	MAPRE1	sense overlapping	221
chr20:31437427-31437647+	0.0220535	2.5339	down	0	0.333333	-2.87429	-1.53293	0	0	0	0	0	0	0	0	0	2	0	0	-3.05286	-2.9098	-3.07605	-1.72457	-3.16051	-3.32193	-2.27061	-1.82256	-2.16885	1.59466	-2.56206	-1.96814	chr20	31437426	31437647	+		novel	NM_012325	MAPRE1	sense overlapping	221
chr20:32411040-32411192+	0.0220535	2.5339	down	0	0.333333	-2.87429	-1.53293	0	0	0	0	0	0	0	0	0	2	0	0	-3.05286	-2.9098	-3.07605	-1.72457	-3.16051	-3.32193	-2.27061	-1.82256	-2.16885	1.59466	-2.56206	-1.96814	chr20	32411039	32411192	+		novel	ENST00000217402	CHMP4B	intronic	153
chr20:34146949-34147179+	0.0220535	2.5339	down	0	0.333333	-2.87429	-1.53293	0	0	0	0	0	0	0	0	0	2	0	0	-3.05286	-2.9098	-3.07605	-1.72457	-3.16051	-3.32193	-2.27061	-1.82256	-2.16885	1.59466	-2.56206	-1.96814	chr20	34146948	34147179	+		novel	NR_119376	FER1L4	antisense	231
chr20:34146955-34147185+	0.0220535	2.5339	down	0	0.333333	-2.87429	-1.53293	0	0	0	0	0	0	0	0	0	2	0	0	-3.05286	-2.9098	-3.07605	-1.72457	-3.16051	-3.32193	-2.27061	-1.82256	-2.16885	1.59466	-2.56206	-1.96814	chr20	34146954	34147185	+		novel	NR_119376	FER1L4	antisense	231
chr20:36022993-36023347+	0.0220535	2.5339	down	0	0.333333	-2.87429	-1.53293	0	0	0	0	0	0	0	0	0	2	0	0	-3.05286	-2.9098	-3.07605	-1.72457	-3.16051	-3.32193	-2.27061	-1.82256	-2.16885	1.59466	-2.56206	-1.96814	chr20	36022992	36023347	+		novel	ENST00000358208	SRC	intronic	355
chr20:37052152-37053230-	0.0220535	2.5339	down	0	0.333333	-2.87429	-1.53293	0	0	0	0	0	0	0	0	0	2	0	0	-3.05286	-2.9098	-3.07605	-1.72457	-3.16051	-3.32193	-2.27061	-1.82256	-2.16885	1.59466	-2.56206	-1.96814	chr20	37052151	37053230	-		novel	ENST00000413755	SNHG17	intronic	1079
chr20:39797449-39797815+	0.0220535	2.5339	down	0	0.333333	-2.87429	-1.53293	0	0	0	0	0	0	0	0	0	2	0	0	-3.05286	-2.9098	-3.07605	-1.72457	-3.16051	-3.32193	-2.27061	-1.82256	-2.16885	1.59466	-2.56206	-1.96814	chr20	39797448	39797815	+		novel	NM_002660	PLCG1	sense overlapping	367
chr20:39798869-39801118+	0.0220535	2.5339	down	0	0.333333	-2.87429	-1.53293	0	0	0	0	0	0	0	0	0	2	0	0	-3.05286	-2.9098	-3.07605	-1.72457	-3.16051	-3.32193	-2.27061	-1.82256	-2.16885	1.59466	-2.56206	-1.96814	chr20	39798868	39801118	+		novel	NM_002660	PLCG1	sense overlapping	2250
chr20:39798872-39801121+	0.0220535	2.5339	down	0	0.333333	-2.87429	-1.53293	0	0	0	0	0	0	0	0	0	2	0	0	-3.05286	-2.9098	-3.07605	-1.72457	-3.16051	-3.32193	-2.27061	-1.82256	-2.16885	1.59466	-2.56206	-1.96814	chr20	39798871	39801121	+		novel	NM_002660	PLCG1	sense overlapping	2250
chr20:48561579-48561736+	0.0220535	2.5339	down	0	0.333333	-2.87429	-1.53293	0	0	0	0	0	0	0	0	0	2	0	0	-3.05286	-2.9098	-3.07605	-1.72457	-3.16051	-3.32193	-2.27061	-1.82256	-2.16885	1.59466	-2.56206	-1.96814	chr20	48561578	48561736	+		novel	ENST00000244061	RNF114	intronic	158
chr20:48567522-48567783+	0.0220535	2.5339	down	0	0.333333	-2.87429	-1.53293	0	0	0	0	0	0	0	0	0	2	0	0	-3.05286	-2.9098	-3.07605	-1.72457	-3.16051	-3.32193	-2.27061	-1.82256	-2.16885	1.59466	-2.56206	-1.96814	chr20	48567521	48567783	+		novel	ENST00000244061	RNF114	intronic	262
chr20:48567523-48567784+	0.0220535	2.5339	down	0	0.333333	-2.87429	-1.53293	0	0	0	0	0	0	0	0	0	2	0	0	-3.05286	-2.9098	-3.07605	-1.72457	-3.16051	-3.32193	-2.27061	-1.82256	-2.16885	1.59466	-2.56206	-1.96814	chr20	48567522	48567784	+		novel	ENST00000244061	RNF114	intronic	262
chr20:51600329-51601129+	0.0220535	2.5339	down	0	0.333333	-2.87429	-1.53293	0	0	0	0	0	0	0	0	0	2	0	0	-3.05286	-2.9098	-3.07605	-1.72457	-3.16051	-3.32193	-2.27061	-1.82256	-2.16885	1.59466	-2.56206	-1.96814	chr20	51600328	51601129	+		novel	ENST00000371497	TSHZ2	intronic	801
chr20:51600330-51601130+	0.0220535	2.5339	down	0	0.333333	-2.87429	-1.53293	0	0	0	0	0	0	0	0	0	2	0	0	-3.05286	-2.9098	-3.07605	-1.72457	-3.16051	-3.32193	-2.27061	-1.82256	-2.16885	1.59466	-2.56206	-1.96814	chr20	51600329	51601130	+		novel	ENST00000371497	TSHZ2	intronic	801
chr20:57263923-57270611+	0.0220535	2.5339	down	0	0.333333	-2.87429	-1.53293	0	0	0	0	0	0	0	0	0	2	0	0	-3.05286	-2.9098	-3.07605	-1.72457	-3.16051	-3.32193	-2.27061	-1.82256	-2.16885	1.59466	-2.56206	-1.96814	chr20	57263922	57270611	+		novel	NM_024663	NPEPL1	sense overlapping	6689
chr20:57263924-57270612+	0.0220535	2.5339	down	0	0.333333	-2.87429	-1.53293	0	0	0	0	0	0	0	0	0	2	0	0	-3.05286	-2.9098	-3.07605	-1.72457	-3.16051	-3.32193	-2.27061	-1.82256	-2.16885	1.59466	-2.56206	-1.96814	chr20	57263923	57270612	+		novel	NM_024663	NPEPL1	sense overlapping	6689
chr20:60721429-60721616+	0.0220535	2.5339	down	0	0.333333	-2.87429	-1.53293	0	0	0	0	0	0	0	0	0	2	0	0	-3.05286	-2.9098	-3.07605	-1.72457	-3.16051	-3.32193	-2.27061	-1.82256	-2.16885	1.59466	-2.56206	-1.96814	chr20	60721428	60721616	+		novel	ENST00000331758	SS18L1	intronic	188
chr20:60935851-60936265-	0.0220535	2.5339	down	0	0.333333	-2.87429	-1.53293	0	0	0	0	0	0	0	0	0	2	0	0	-3.05286	-2.9098	-3.07605	-1.72457	-3.16051	-3.32193	-2.27061	-1.82256	-2.16885	1.59466	-2.56206	-1.96814	chr20	60935850	60936265	-		novel	ENST00000252999	LAMA5	intronic	415
chr20:60935856-60936270-	0.0220535	2.5339	down	0	0.333333	-2.87429	-1.53293	0	0	0	0	0	0	0	0	0	2	0	0	-3.05286	-2.9098	-3.07605	-1.72457	-3.16051	-3.32193	-2.27061	-1.82256	-2.16885	1.59466	-2.56206	-1.96814	chr20	60935855	60936270	-		novel	ENST00000252999	LAMA5	intronic	415
chr20:61280567-61281925+	0.0220535	2.5339	down	0	0.333333	-2.87429	-1.53293	0	0	0	0	0	0	0	0	0	2	0	0	-3.05286	-2.9098	-3.07605	-1.72457	-3.16051	-3.32193	-2.27061	-1.82256	-2.16885	1.59466	-2.56206	-1.96814	chr20	61280566	61281925	+		novel	ENST00000217159	SLCO4A1	intronic	1359
chr20:62505535-62512783+	0.0220535	2.5339	down	0	0.333333	-2.87429	-1.53293	0	0	0	0	0	0	0	0	0	2	0	0	-3.05286	-2.9098	-3.07605	-1.72457	-3.16051	-3.32193	-2.27061	-1.82256	-2.16885	1.59466	-2.56206	-1.96814	chr20	62505534	62512783	+		novel	NM_001243894	TPD52L2	intronic	7249
chr20:62505543-62512791+	0.0220535	2.5339	down	0	0.333333	-2.87429	-1.53293	0	0	0	0	0	0	0	0	0	2	0	0	-3.05286	-2.9098	-3.07605	-1.72457	-3.16051	-3.32193	-2.27061	-1.82256	-2.16885	1.59466	-2.56206	-1.96814	chr20	62505542	62512791	+		novel	NM_001243894	TPD52L2	intronic	7249
chr20:62589820-62590009+	0.0220535	2.5339	down	0	0.333333	-2.87429	-1.53293	0	0	0	0	0	0	0	0	0	2	0	0	-3.05286	-2.9098	-3.07605	-1.72457	-3.16051	-3.32193	-2.27061	-1.82256	-2.16885	1.59466	-2.56206	-1.96814	chr20	62589819	62590009	+		novel	NM_020713	ZNF512B	antisense	190
chr20:62589822-62590011+	0.0220535	2.5339	down	0	0.333333	-2.87429	-1.53293	0	0	0	0	0	0	0	0	0	2	0	0	-3.05286	-2.9098	-3.07605	-1.72457	-3.16051	-3.32193	-2.27061	-1.82256	-2.16885	1.59466	-2.56206	-1.96814	chr20	62589821	62590011	+		novel	NM_020713	ZNF512B	antisense	190
chr20:62642825-62648103+	0.0220535	2.5339	down	0	0.333333	-2.87429	-1.53293	0	0	0	0	0	0	0	0	0	2	0	0	-3.05286	-2.9098	-3.07605	-1.72457	-3.16051	-3.32193	-2.27061	-1.82256	-2.16885	1.59466	-2.56206	-1.96814	chr20	62642824	62648103	+		novel	NM_012469	PRPF6	sense overlapping	5279
chr21:9825500-9826941+	0.0220535	2.5339	down	0	0.333333	-2.87429	-1.53293	0	0	0	0	0	0	0	0	0	2	0	0	-3.05286	-2.9098	-3.07605	-1.72457	-3.16051	-3.32193	-2.27061	-1.82256	-2.16885	1.59466	-2.56206	-1.96814	chr21	9825499	9826941	+		novel	NR_037421	MIR3648-1	sense overlapping	1442
chr21:9825503-9825789-	0.0220535	2.5339	down	0	0.333333	-2.87429	-1.53293	0	0	0	0	0	0	0	0	0	2	0	0	-3.05286	-2.9098	-3.07605	-1.72457	-3.16051	-3.32193	-2.27061	-1.82256	-2.16885	1.59466	-2.56206	-1.96814	chr21	9825502	9825789	-		novel	TCONS_00029193	XLOC_013852	antisense	287
chr21:9825555-9825808-	0.0220535	2.5339	down	0	0.333333	-2.87429	-1.53293	0	0	0	0	0	0	0	0	0	2	0	0	-3.05286	-2.9098	-3.07605	-1.72457	-3.16051	-3.32193	-2.27061	-1.82256	-2.16885	1.59466	-2.56206	-1.96814	chr21	9825554	9825808	-		novel	TCONS_00029193	XLOC_013852	antisense	254
chr21:9825556-9825809-	0.0220535	2.5339	down	0	0.333333	-2.87429	-1.53293	0	0	0	0	0	0	0	0	0	2	0	0	-3.05286	-2.9098	-3.07605	-1.72457	-3.16051	-3.32193	-2.27061	-1.82256	-2.16885	1.59466	-2.56206	-1.96814	chr21	9825555	9825809	-		novel	TCONS_00029193	XLOC_013852	antisense	254
chr21:9825630-9827483+	0.0220535	2.5339	down	0	0.333333	-2.87429	-1.53293	0	0	0	0	0	0	0	0	0	2	0	0	-3.05286	-2.9098	-3.07605	-1.72457	-3.16051	-3.32193	-2.27061	-1.82256	-2.16885	1.59466	-2.56206	-1.96814	chr21	9825629	9827483	+		novel	NR_037421	MIR3648-1	sense overlapping	1854
chr21:9825819-9827267+	0.0220535	2.5339	down	0	0.333333	-2.87429	-1.53293	0	0	0	0	0	0	0	0	0	2	0	0	-3.05286	-2.9098	-3.07605	-1.72457	-3.16051	-3.32193	-2.27061	-1.82256	-2.16885	1.59466	-2.56206	-1.96814	chr21	9825818	9827267	+		novel	NR_037421	MIR3648-1	sense overlapping	1449
chr21:9825826-9827274+	0.0220535	2.5339	down	0	0.333333	-2.87429	-1.53293	0	0	0	0	0	0	0	0	0	2	0	0	-3.05286	-2.9098	-3.07605	-1.72457	-3.16051	-3.32193	-2.27061	-1.82256	-2.16885	1.59466	-2.56206	-1.96814	chr21	9825825	9827274	+		novel	NR_037421	MIR3648-1	sense overlapping	1449
chr21:9826024-9827510+	0.0220535	2.5339	down	0	0.333333	-2.87429	-1.53293	0	0	0	0	0	0	0	0	0	2	0	0	-3.05286	-2.9098	-3.07605	-1.72457	-3.16051	-3.32193	-2.27061	-1.82256	-2.16885	1.59466	-2.56206	-1.96814	chr21	9826023	9827510	+		novel	NR_037458	MIR3687-1	sense overlapping	1487
chr21:9826049-9826947+	0.0220535	2.5339	down	0	0.333333	-2.87429	-1.53293	0	0	0	0	0	0	0	0	0	2	0	0	-3.05286	-2.9098	-3.07605	-1.72457	-3.16051	-3.32193	-2.27061	-1.82256	-2.16885	1.59466	-2.56206	-1.96814	chr21	9826048	9826947	+		novel	NR_037458	MIR3687-1	sense overlapping	899
chr21:9826546-9826912+	0.0220535	2.5339	down	0	0.333333	-2.87429	-1.53293	0	0	0	0	0	0	0	0	0	2	0	0	-3.05286	-2.9098	-3.07605	-1.72457	-3.16051	-3.32193	-2.27061	-1.82256	-2.16885	1.59466	-2.56206	-1.96814	chr21	9826545	9826912	+		novel	TCONS_00029068	XLOC_013994	antisense	367
chr21:9826848-9827312-	0.0220535	2.5339	down	0	0.333333	-2.87429	-1.53293	0	0	0	0	0	0	0	0	0	2	0	0	-3.05286	-2.9098	-3.07605	-1.72457	-3.16051	-3.32193	-2.27061	-1.82256	-2.16885	1.59466	-2.56206	-1.96814	chr21	9826847	9827312	-		novel	TCONS_00029068	XLOC_013994	sense overlapping	465
chr21:9826850-9827314-	0.0220535	2.5339	down	0	0.333333	-2.87429	-1.53293	0	0	0	0	0	0	0	0	0	2	0	0	-3.05286	-2.9098	-3.07605	-1.72457	-3.16051	-3.32193	-2.27061	-1.82256	-2.16885	1.59466	-2.56206	-1.96814	chr21	9826849	9827314	-		novel	TCONS_00029068	XLOC_013994	sense overlapping	465
chr21:9827074-9827463+	0.0220535	2.5339	down	0	0.333333	-2.87429	-1.53293	0	0	0	0	0	0	0	0	0	2	0	0	-3.05286	-2.9098	-3.07605	-1.72457	-3.16051	-3.32193	-2.27061	-1.82256	-2.16885	1.59466	-2.56206	-1.96814	chr21	9827073	9827463	+		novel	TCONS_00029068	XLOC_013994	antisense	390
chr21:9827078-9827309+	0.0220535	2.5339	down	0	0.333333	-2.87429	-1.53293	0	0	0	0	0	0	0	0	0	2	0	0	-3.05286	-2.9098	-3.07605	-1.72457	-3.16051	-3.32193	-2.27061	-1.82256	-2.16885	1.59466	-2.56206	-1.96814	chr21	9827077	9827309	+		novel	TCONS_00029068	XLOC_013994	antisense	232
chr21:9827103-9827348+	0.0220535	2.5339	down	0	0.333333	-2.87429	-1.53293	0	0	0	0	0	0	0	0	0	2	0	0	-3.05286	-2.9098	-3.07605	-1.72457	-3.16051	-3.32193	-2.27061	-1.82256	-2.16885	1.59466	-2.56206	-1.96814	chr21	9827102	9827348	+		novel	TCONS_00029068	XLOC_013994	antisense	246
chr21:9827142-9827326+	0.0220535	2.5339	down	0	0.333333	-2.87429	-1.53293	0	0	0	0	0	0	0	0	0	2	0	0	-3.05286	-2.9098	-3.07605	-1.72457	-3.16051	-3.32193	-2.27061	-1.82256	-2.16885	1.59466	-2.56206	-1.96814	chr21	9827141	9827326	+		novel	TCONS_00029068	XLOC_013994	antisense	185
chr21:9827144-9827328+	0.0220535	2.5339	down	0	0.333333	-2.87429	-1.53293	0	0	0	0	0	0	0	0	0	2	0	0	-3.05286	-2.9098	-3.07605	-1.72457	-3.16051	-3.32193	-2.27061	-1.82256	-2.16885	1.59466	-2.56206	-1.96814	chr21	9827143	9827328	+		novel	TCONS_00029068	XLOC_013994	antisense	185
chr21:9827187-9827487+	0.0220535	2.5339	down	0	0.333333	-2.87429	-1.53293	0	0	0	0	0	0	0	0	0	2	0	0	-3.05286	-2.9098	-3.07605	-1.72457	-3.16051	-3.32193	-2.27061	-1.82256	-2.16885	1.59466	-2.56206	-1.96814	chr21	9827186	9827487	+		novel	TCONS_00029068	XLOC_013994	antisense	301
chr21:9827271-9827436+	0.0220535	2.5339	down	0	0.333333	-2.87429	-1.53293	0	0	0	0	0	0	0	0	0	2	0	0	-3.05286	-2.9098	-3.07605	-1.72457	-3.16051	-3.32193	-2.27061	-1.82256	-2.16885	1.59466	-2.56206	-1.96814	chr21	9827270	9827436	+		novel	TCONS_00029068	XLOC_013994	antisense	166
chr21:15678065-15680762+	0.0220535	2.5339	down	0	0.333333	-2.87429	-1.53293	0	0	0	0	0	0	0	0	0	2	0	0	-3.05286	-2.9098	-3.07605	-1.72457	-3.16051	-3.32193	-2.27061	-1.82256	-2.16885	1.59466	-2.56206	-1.96814	chr21	15678064	15680762	+		novel	uc002yjs.3	ABCC13	sense overlapping	2698
chr21:27394332-27423336+	0.0220535	2.5339	down	0	0.333333	-2.87429	-1.53293	0	0	0	0	0	0	0	0	0	2	0	0	-3.05286	-2.9098	-3.07605	-1.72457	-3.16051	-3.32193	-2.27061	-1.82256	-2.16885	1.59466	-2.56206	-1.96814	chr21	27394331	27423336	+		novel	NM_000484	APP	antisense	29005
chr21:30378113-30380931-	0.0220535	2.5339	down	0	0.333333	-2.87429	-1.53293	0	0	0	0	0	0	0	0	0	2	0	0	-3.05286	-2.9098	-3.07605	-1.72457	-3.16051	-3.32193	-2.27061	-1.82256	-2.16885	1.59466	-2.56206	-1.96814	chr21	30378112	30380931	-		novel	NM_016940	RWDD2B	sense overlapping	2819
chr21:38248777-38248942+	0.0220535	2.5339	down	0	0.333333	-2.87429	-1.53293	0	0	0	0	0	0	0	0	0	2	0	0	-3.05286	-2.9098	-3.07605	-1.72457	-3.16051	-3.32193	-2.27061	-1.82256	-2.16885	1.59466	-2.56206	-1.96814	chr21	38248776	38248942	+		novel	NM_000411	HLCS	antisense	166
chr21:38818196-38818538+	0.0220535	2.5339	down	0	0.333333	-2.87429	-1.53293	0	0	0	0	0	0	0	0	0	2	0	0	-3.05286	-2.9098	-3.07605	-1.72457	-3.16051	-3.32193	-2.27061	-1.82256	-2.16885	1.59466	-2.56206	-1.96814	chr21	38818195	38818538	+		novel	uc031rvi.1	DYRK1A	intronic	343
chr21:40680001-40680227-	0.0220535	2.5339	down	0	0.333333	-2.87429	-1.53293	0	0	0	0	0	0	0	0	0	2	0	0	-3.05286	-2.9098	-3.07605	-1.72457	-3.16051	-3.32193	-2.27061	-1.82256	-2.16885	1.59466	-2.56206	-1.96814	chr21	40680000	40680227	-		novel	ENST00000333229	BRWD1	intronic	227
chr21:40680003-40680229-	0.0220535	2.5339	down	0	0.333333	-2.87429	-1.53293	0	0	0	0	0	0	0	0	0	2	0	0	-3.05286	-2.9098	-3.07605	-1.72457	-3.16051	-3.32193	-2.27061	-1.82256	-2.16885	1.59466	-2.56206	-1.96814	chr21	40680002	40680229	-		novel	ENST00000333229	BRWD1	intronic	227
chr21:42543967-42544168+	0.0220535	2.5339	down	0	0.333333	-2.87429	-1.53293	0	0	0	0	0	0	0	0	0	2	0	0	-3.05286	-2.9098	-3.07605	-1.72457	-3.16051	-3.32193	-2.27061	-1.82256	-2.16885	1.59466	-2.56206	-1.96814	chr21	42543966	42544168	+		novel	ENST00000328735	BACE2	intronic	202
chr21:42543974-42544175+	0.0220535	2.5339	down	0	0.333333	-2.87429	-1.53293	0	0	0	0	0	0	0	0	0	2	0	0	-3.05286	-2.9098	-3.07605	-1.72457	-3.16051	-3.32193	-2.27061	-1.82256	-2.16885	1.59466	-2.56206	-1.96814	chr21	42543973	42544175	+		novel	ENST00000328735	BACE2	intronic	202
chr21:42876287-42876441-	0.0220535	2.5339	down	0	0.333333	-2.87429	-1.53293	0	0	0	0	0	0	0	0	0	2	0	0	-3.05286	-2.9098	-3.07605	-1.72457	-3.16051	-3.32193	-2.27061	-1.82256	-2.16885	1.59466	-2.56206	-1.96814	chr21	42876286	42876441	-		novel	ENST00000332149	TMPRSS2	intronic	155
chr21:42876290-42876444-	0.0220535	2.5339	down	0	0.333333	-2.87429	-1.53293	0	0	0	0	0	0	0	0	0	2	0	0	-3.05286	-2.9098	-3.07605	-1.72457	-3.16051	-3.32193	-2.27061	-1.82256	-2.16885	1.59466	-2.56206	-1.96814	chr21	42876289	42876444	-		novel	ENST00000332149	TMPRSS2	intronic	155
chr21:45081988-45082186+	0.0220535	2.5339	down	0	0.333333	-2.87429	-1.53293	0	0	0	0	0	0	0	0	0	2	0	0	-3.05286	-2.9098	-3.07605	-1.72457	-3.16051	-3.32193	-2.27061	-1.82256	-2.16885	1.59466	-2.56206	-1.96814	chr21	45081987	45082186	+		novel	ENST00000340648	RRP1B	intronic	199
chr21:46894251-46894440+	0.0220535	2.5339	down	0	0.333333	-2.87429	-1.53293	0	0	0	0	0	0	0	0	0	2	0	0	-3.05286	-2.9098	-3.07605	-1.72457	-3.16051	-3.32193	-2.27061	-1.82256	-2.16885	1.59466	-2.56206	-1.96814	chr21	46894250	46894440	+		novel	ENST00000355480	COL18A1	intronic	190
chr21:47412100-47412298+	0.0220535	2.5339	down	0	0.333333	-2.87429	-1.53293	0	0	0	0	0	0	0	0	0	2	0	0	-3.05286	-2.9098	-3.07605	-1.72457	-3.16051	-3.32193	-2.27061	-1.82256	-2.16885	1.59466	-2.56206	-1.96814	chr21	47412099	47412298	+		novel	NM_001848	COL6A1	sense overlapping	199
chr22:18375636-18375863+	0.0220535	2.5339	down	0	0.333333	-2.87429	-1.53293	0	0	0	0	0	0	0	0	0	2	0	0	-3.05286	-2.9098	-3.07605	-1.72457	-3.16051	-3.32193	-2.27061	-1.82256	-2.16885	1.59466	-2.56206	-1.96814	chr22	18375635	18375863	+		novel	NM_015241	MICAL3	antisense	228
chr22:18375641-18375868+	0.0220535	2.5339	down	0	0.333333	-2.87429	-1.53293	0	0	0	0	0	0	0	0	0	2	0	0	-3.05286	-2.9098	-3.07605	-1.72457	-3.16051	-3.32193	-2.27061	-1.82256	-2.16885	1.59466	-2.56206	-1.96814	chr22	18375640	18375868	+		novel	NM_015241	MICAL3	antisense	228
chr22:24224234-24224469+	0.0220535	2.5339	down	0	0.333333	-2.87429	-1.53293	0	0	0	0	0	0	0	0	0	2	0	0	-3.05286	-2.9098	-3.07605	-1.72457	-3.16051	-3.32193	-2.27061	-1.82256	-2.16885	1.59466	-2.56206	-1.96814	chr22	24224233	24224469	+		novel	ENST00000255830	SLC2A11	intronic	236
chr22:24953721-24964005+	0.0220535	2.5339	down	0	0.333333	-2.87429	-1.53293	0	0	0	0	0	0	0	0	0	2	0	0	-3.05286	-2.9098	-3.07605	-1.72457	-3.16051	-3.32193	-2.27061	-1.82256	-2.16885	1.59466	-2.56206	-1.96814	chr22	24953720	24964005	+		novel	NM_004175	SNRPD3	sense overlapping	10285
chr22:30301705-30304056+	0.0220535	2.5339	down	0	0.333333	-2.87429	-1.53293	0	0	0	0	0	0	0	0	0	2	0	0	-3.05286	-2.9098	-3.07605	-1.72457	-3.16051	-3.32193	-2.27061	-1.82256	-2.16885	1.59466	-2.56206	-1.96814	chr22	30301704	30304056	+		novel	ENST00000323630	MTMR3	intronic	2352
chr22:31328738-31328937-	0.0220535	2.5339	down	0	0.333333	-2.87429	-1.53293	0	0	0	0	0	0	0	0	0	2	0	0	-3.05286	-2.9098	-3.07605	-1.72457	-3.16051	-3.32193	-2.27061	-1.82256	-2.16885	1.59466	-2.56206	-1.96814	chr22	31328737	31328937	-		novel	NM_014941	MORC2	sense overlapping	200
chr22:31484021-31484513-	0.0220535	2.5339	down	0	0.333333	-2.87429	-1.53293	0	0	0	0	0	0	0	0	0	2	0	0	-3.05286	-2.9098	-3.07605	-1.72457	-3.16051	-3.32193	-2.27061	-1.82256	-2.16885	1.59466	-2.56206	-1.96814	chr22	31484020	31484513	-		novel	NM_006932	SMTN	antisense	493
chr22:31484026-31484518-	0.0220535	2.5339	down	0	0.333333	-2.87429	-1.53293	0	0	0	0	0	0	0	0	0	2	0	0	-3.05286	-2.9098	-3.07605	-1.72457	-3.16051	-3.32193	-2.27061	-1.82256	-2.16885	1.59466	-2.56206	-1.96814	chr22	31484025	31484518	-		novel	NM_006932	SMTN	antisense	493
chr22:32154532-32161046+	0.0220535	2.5339	down	0	0.333333	-2.87429	-1.53293	0	0	0	0	0	0	0	0	0	2	0	0	-3.05286	-2.9098	-3.07605	-1.72457	-3.16051	-3.32193	-2.27061	-1.82256	-2.16885	1.59466	-2.56206	-1.96814	chr22	32154531	32161046	+	hsa_circ_0062938	circBase	NM_014662	DEPDC5	exonic	221
chr22:33214621-33231817+	0.0220535	2.5339	down	0	0.333333	-2.87429	-1.53293	0	0	0	0	0	0	0	0	0	2	0	0	-3.05286	-2.9098	-3.07605	-1.72457	-3.16051	-3.32193	-2.27061	-1.82256	-2.16885	1.59466	-2.56206	-1.96814	chr22	33214620	33231817	+		novel	ENST00000266085	TIMP3	intronic	17197
chr22:33904488-33905974-	0.0220535	2.5339	down	0	0.333333	-2.87429	-1.53293	0	0	0	0	0	0	0	0	0	2	0	0	-3.05286	-2.9098	-3.07605	-1.72457	-3.16051	-3.32193	-2.27061	-1.82256	-2.16885	1.59466	-2.56206	-1.96814	chr22	33904487	33905974	-		novel	ENST00000337431	LARGE	intronic	1487
chr22:33904493-33905979-	0.0220535	2.5339	down	0	0.333333	-2.87429	-1.53293	0	0	0	0	0	0	0	0	0	2	0	0	-3.05286	-2.9098	-3.07605	-1.72457	-3.16051	-3.32193	-2.27061	-1.82256	-2.16885	1.59466	-2.56206	-1.96814	chr22	33904492	33905979	-		novel	ENST00000337431	LARGE	intronic	1487
chr22:35698444-35709222+	0.0220535	2.5339	down	0	0.333333	-2.87429	-1.53293	0	0	0	0	0	0	0	0	0	2	0	0	-3.05286	-2.9098	-3.07605	-1.72457	-3.16051	-3.32193	-2.27061	-1.82256	-2.16885	1.59466	-2.56206	-1.96814	chr22	35698443	35709222	+		novel	ENST00000382034	TOM1	intronic	10779
chr22:36697684-36700116+	0.0220535	2.5339	down	0	0.333333	-2.87429	-1.53293	0	0	0	0	0	0	0	0	0	2	0	0	-3.05286	-2.9098	-3.07605	-1.72457	-3.16051	-3.32193	-2.27061	-1.82256	-2.16885	1.59466	-2.56206	-1.96814	chr22	36697683	36700116	+		novel	NM_002473	MYH9	antisense	2433
chr22:37163354-37163871-	0.0220535	2.5339	down	0	0.333333	-2.87429	-1.53293	0	0	0	0	0	0	0	0	0	2	0	0	-3.05286	-2.9098	-3.07605	-1.72457	-3.16051	-3.32193	-2.27061	-1.82256	-2.16885	1.59466	-2.56206	-1.96814	chr22	37163353	37163871	-		novel	NM_006860	IFT27	sense overlapping	518
chr22:37163358-37163875-	0.0220535	2.5339	down	0	0.333333	-2.87429	-1.53293	0	0	0	0	0	0	0	0	0	2	0	0	-3.05286	-2.9098	-3.07605	-1.72457	-3.16051	-3.32193	-2.27061	-1.82256	-2.16885	1.59466	-2.56206	-1.96814	chr22	37163357	37163875	-		novel	NM_006860	IFT27	sense overlapping	518
chr22:38488551-38488926-	0.0220535	2.5339	down	0	0.333333	-2.87429	-1.53293	0	0	0	0	0	0	0	0	0	2	0	0	-3.05286	-2.9098	-3.07605	-1.72457	-3.16051	-3.32193	-2.27061	-1.82256	-2.16885	1.59466	-2.56206	-1.96814	chr22	38488550	38488926	-		novel	ENST00000381669	BAIAP2L2	intronic	376
chr22:38488556-38488931-	0.0220535	2.5339	down	0	0.333333	-2.87429	-1.53293	0	0	0	0	0	0	0	0	0	2	0	0	-3.05286	-2.9098	-3.07605	-1.72457	-3.16051	-3.32193	-2.27061	-1.82256	-2.16885	1.59466	-2.56206	-1.96814	chr22	38488555	38488931	-		novel	ENST00000381669	BAIAP2L2	intronic	376
chr22:39711417-39712791-	0.0220535	2.5339	down	0	0.333333	-2.87429	-1.53293	0	0	0	0	0	0	0	0	0	2	0	0	-3.05286	-2.9098	-3.07605	-1.72457	-3.16051	-3.32193	-2.27061	-1.82256	-2.16885	1.59466	-2.56206	-1.96814	chr22	39711416	39712791	-		novel	NM_000967	RPL3	sense overlapping	1375
chr22:39711428-39712802-	0.0220535	2.5339	down	0	0.333333	-2.87429	-1.53293	0	0	0	0	0	0	0	0	0	2	0	0	-3.05286	-2.9098	-3.07605	-1.72457	-3.16051	-3.32193	-2.27061	-1.82256	-2.16885	1.59466	-2.56206	-1.96814	chr22	39711427	39712802	-		novel	NM_000967	RPL3	sense overlapping	1375
chr22:40666126-40669604+	0.0220535	2.5339	down	0	0.333333	-2.87429	-1.53293	0	0	0	0	0	0	0	0	0	2	0	0	-3.05286	-2.9098	-3.07605	-1.72457	-3.16051	-3.32193	-2.27061	-1.82256	-2.16885	1.59466	-2.56206	-1.96814	chr22	40666125	40669604	+	hsa_circ_0063408	circBase	NM_001024843	TNRC6B	exonic	335
chr22:43282934-43283325-	0.0220535	2.5339	down	0	0.333333	-2.87429	-1.53293	0	0	0	0	0	0	0	0	0	2	0	0	-3.05286	-2.9098	-3.07605	-1.72457	-3.16051	-3.32193	-2.27061	-1.82256	-2.16885	1.59466	-2.56206	-1.96814	chr22	43282933	43283325	-		novel	ENST00000263246	PACSIN2	intronic	392
chr22:43282937-43283328-	0.0220535	2.5339	down	0	0.333333	-2.87429	-1.53293	0	0	0	0	0	0	0	0	0	2	0	0	-3.05286	-2.9098	-3.07605	-1.72457	-3.16051	-3.32193	-2.27061	-1.82256	-2.16885	1.59466	-2.56206	-1.96814	chr22	43282936	43283328	-		novel	ENST00000263246	PACSIN2	intronic	392
chr22:45160944-45161142+	0.0220535	2.5339	down	0	0.333333	-2.87429	-1.53293	0	0	0	0	0	0	0	0	0	2	0	0	-3.05286	-2.9098	-3.07605	-1.72457	-3.16051	-3.32193	-2.27061	-1.82256	-2.16885	1.59466	-2.56206	-1.96814	chr22	45160943	45161142	+		novel	ENST00000336963	ARHGAP8	intronic	199
chr22:47335614-47335771+	0.0220535	2.5339	down	0	0.333333	-2.87429	-1.53293	0	0	0	0	0	0	0	0	0	2	0	0	-3.05286	-2.9098	-3.07605	-1.72457	-3.16051	-3.32193	-2.27061	-1.82256	-2.16885	1.59466	-2.56206	-1.96814	chr22	47335613	47335771	+		novel	ENST00000337137	TBC1D22A	intronic	158
chr22:50317880-50318033+	0.0220535	2.5339	down	0	0.333333	-2.87429	-1.53293	0	0	0	0	0	0	0	0	0	2	0	0	-3.05286	-2.9098	-3.07605	-1.72457	-3.16051	-3.32193	-2.27061	-1.82256	-2.16885	1.59466	-2.56206	-1.96814	chr22	50317879	50318033	+		novel	ENST00000407217	CRELD2	intronic	154
chr22:50317881-50318034+	0.0220535	2.5339	down	0	0.333333	-2.87429	-1.53293	0	0	0	0	0	0	0	0	0	2	0	0	-3.05286	-2.9098	-3.07605	-1.72457	-3.16051	-3.32193	-2.27061	-1.82256	-2.16885	1.59466	-2.56206	-1.96814	chr22	50317880	50318034	+		novel	ENST00000407217	CRELD2	intronic	154
chr22:50956593-50959465-	0.0220535	2.5339	down	0	0.333333	-2.87429	-1.53293	0	0	0	0	0	0	0	0	0	2	0	0	-3.05286	-2.9098	-3.07605	-1.72457	-3.16051	-3.32193	-2.27061	-1.82256	-2.16885	1.59466	-2.56206	-1.96814	chr22	50956592	50959465	-		novel	NM_014551	NCAPH2	antisense	2873
chr3:3199116-3199380+	0.0220535	2.5339	down	0	0.333333	-2.87429	-1.53293	0	0	0	0	0	0	0	0	0	2	0	0	-3.05286	-2.9098	-3.07605	-1.72457	-3.16051	-3.32193	-2.27061	-1.82256	-2.16885	1.59466	-2.56206	-1.96814	chr3	3199115	3199380	+		novel	NM_016302	CRBN	antisense	265
chr3:10183568-10183871-	0.0220535	2.5339	down	0	0.333333	-2.87429	-1.53293	0	0	0	0	0	0	0	0	0	2	0	0	-3.05286	-2.9098	-3.07605	-1.72457	-3.16051	-3.32193	-2.27061	-1.82256	-2.16885	1.59466	-2.56206	-1.96814	chr3	10183567	10183871	-		novel	NM_000551	VHL	antisense	304
chr3:15085048-15085204-	0.0220535	2.5339	down	0	0.333333	-2.87429	-1.53293	0	0	0	0	0	0	0	0	0	2	0	0	-3.05286	-2.9098	-3.07605	-1.72457	-3.16051	-3.32193	-2.27061	-1.82256	-2.16885	1.59466	-2.56206	-1.96814	chr3	15085047	15085204	-		novel	ENST00000496484	MRPS25	intronic	157
chr3:15817999-15818906-	0.0220535	2.5339	down	0	0.333333	-2.87429	-1.53293	0	0	0	0	0	0	0	0	0	2	0	0	-3.05286	-2.9098	-3.07605	-1.72457	-3.16051	-3.32193	-2.27061	-1.82256	-2.16885	1.59466	-2.56206	-1.96814	chr3	15817998	15818906	-		novel	ENST00000383777	ANKRD28	intronic	908
chr3:15818000-15818907-	0.0220535	2.5339	down	0	0.333333	-2.87429	-1.53293	0	0	0	0	0	0	0	0	0	2	0	0	-3.05286	-2.9098	-3.07605	-1.72457	-3.16051	-3.32193	-2.27061	-1.82256	-2.16885	1.59466	-2.56206	-1.96814	chr3	15817999	15818907	-		novel	ENST00000383777	ANKRD28	intronic	908
chr3:23899008-23899200+	0.0220535	2.5339	down	0	0.333333	-2.87429	-1.53293	0	0	0	0	0	0	0	0	0	2	0	0	-3.05286	-2.9098	-3.07605	-1.72457	-3.16051	-3.32193	-2.27061	-1.82256	-2.16885	1.59466	-2.56206	-1.96814	chr3	23899007	23899200	+		novel	ENST00000306627	UBE2E1	intronic	193
chr3:23899010-23899202+	0.0220535	2.5339	down	0	0.333333	-2.87429	-1.53293	0	0	0	0	0	0	0	0	0	2	0	0	-3.05286	-2.9098	-3.07605	-1.72457	-3.16051	-3.32193	-2.27061	-1.82256	-2.16885	1.59466	-2.56206	-1.96814	chr3	23899009	23899202	+		novel	ENST00000306627	UBE2E1	intronic	193
chr3:31738593-31739040-	0.0220535	2.5339	down	0	0.333333	-2.87429	-1.53293	0	0	0	0	0	0	0	0	0	2	0	0	-3.05286	-2.9098	-3.07605	-1.72457	-3.16051	-3.32193	-2.27061	-1.82256	-2.16885	1.59466	-2.56206	-1.96814	chr3	31738592	31739040	-		novel	ENST00000396556	OSBPL10	intronic	448
chr3:33545272-33545423-	0.0220535	2.5339	down	0	0.333333	-2.87429	-1.53293	0	0	0	0	0	0	0	0	0	2	0	0	-3.05286	-2.9098	-3.07605	-1.72457	-3.16051	-3.32193	-2.27061	-1.82256	-2.16885	1.59466	-2.56206	-1.96814	chr3	33545271	33545423	-		novel	ENST00000307312	CLASP2	intronic	152
chr3:33545278-33545429-	0.0220535	2.5339	down	0	0.333333	-2.87429	-1.53293	0	0	0	0	0	0	0	0	0	2	0	0	-3.05286	-2.9098	-3.07605	-1.72457	-3.16051	-3.32193	-2.27061	-1.82256	-2.16885	1.59466	-2.56206	-1.96814	chr3	33545277	33545429	-		novel	ENST00000307312	CLASP2	intronic	152
chr3:33565946-33566131+	0.0220535	2.5339	down	0	0.333333	-2.87429	-1.53293	0	0	0	0	0	0	0	0	0	2	0	0	-3.05286	-2.9098	-3.07605	-1.72457	-3.16051	-3.32193	-2.27061	-1.82256	-2.16885	1.59466	-2.56206	-1.96814	chr3	33565945	33566131	+		novel	NM_015097	CLASP2	antisense	186
chr3:33565951-33566136+	0.0220535	2.5339	down	0	0.333333	-2.87429	-1.53293	0	0	0	0	0	0	0	0	0	2	0	0	-3.05286	-2.9098	-3.07605	-1.72457	-3.16051	-3.32193	-2.27061	-1.82256	-2.16885	1.59466	-2.56206	-1.96814	chr3	33565950	33566136	+		novel	NM_015097	CLASP2	antisense	186
chr3:37053529-37055978+	0.0220535	2.5339	down	0	0.333333	-2.87429	-1.53293	0	0	0	0	0	0	0	0	0	2	0	0	-3.05286	-2.9098	-3.07605	-1.72457	-3.16051	-3.32193	-2.27061	-1.82256	-2.16885	1.59466	-2.56206	-1.96814	chr3	37053528	37055978	+		novel	NM_000249	MLH1	sense overlapping	2450
chr3:37053532-37055981+	0.0220535	2.5339	down	0	0.333333	-2.87429	-1.53293	0	0	0	0	0	0	0	0	0	2	0	0	-3.05286	-2.9098	-3.07605	-1.72457	-3.16051	-3.32193	-2.27061	-1.82256	-2.16885	1.59466	-2.56206	-1.96814	chr3	37053531	37055981	+		novel	NM_000249	MLH1	sense overlapping	2450
chr3:37975906-37976066+	0.0220535	2.5339	down	0	0.333333	-2.87429	-1.53293	0	0	0	0	0	0	0	0	0	2	0	0	-3.05286	-2.9098	-3.07605	-1.72457	-3.16051	-3.32193	-2.27061	-1.82256	-2.16885	1.59466	-2.56206	-1.96814	chr3	37975905	37976066	+		novel	ENST00000273179	CTDSPL	intronic	161
chr3:42264940-42265207+	0.0220535	2.5339	down	0	0.333333	-2.87429	-1.53293	0	0	0	0	0	0	0	0	0	2	0	0	-3.05286	-2.9098	-3.07605	-1.72457	-3.16051	-3.32193	-2.27061	-1.82256	-2.16885	1.59466	-2.56206	-1.96814	chr3	42264939	42265207	+		novel	NM_001042646	TRAK1	sense overlapping	268
chr3:42264942-42265209+	0.0220535	2.5339	down	0	0.333333	-2.87429	-1.53293	0	0	0	0	0	0	0	0	0	2	0	0	-3.05286	-2.9098	-3.07605	-1.72457	-3.16051	-3.32193	-2.27061	-1.82256	-2.16885	1.59466	-2.56206	-1.96814	chr3	42264941	42265209	+		novel	NM_001042646	TRAK1	sense overlapping	268
chr3:43384893-43389098+	0.0220535	2.5339	down	0	0.333333	-2.87429	-1.53293	0	0	0	0	0	0	0	0	0	2	0	0	-3.05286	-2.9098	-3.07605	-1.72457	-3.16051	-3.32193	-2.27061	-1.82256	-2.16885	1.59466	-2.56206	-1.96814	chr3	43384892	43389098	+		novel	NM_017719	SNRK	sense overlapping	4206
chr3:43727943-43728771-	0.0220535	2.5339	down	0	0.333333	-2.87429	-1.53293	0	0	0	0	0	0	0	0	0	2	0	0	-3.05286	-2.9098	-3.07605	-1.72457	-3.16051	-3.32193	-2.27061	-1.82256	-2.16885	1.59466	-2.56206	-1.96814	chr3	43727942	43728771	-		novel	ENST00000413397	ANO10	intronic	829
chr3:43727945-43728773-	0.0220535	2.5339	down	0	0.333333	-2.87429	-1.53293	0	0	0	0	0	0	0	0	0	2	0	0	-3.05286	-2.9098	-3.07605	-1.72457	-3.16051	-3.32193	-2.27061	-1.82256	-2.16885	1.59466	-2.56206	-1.96814	chr3	43727944	43728773	-		novel	ENST00000413397	ANO10	intronic	829
chr3:45637266-45637527+	0.0220535	2.5339	down	0	0.333333	-2.87429	-1.53293	0	0	0	0	0	0	0	0	0	2	0	0	-3.05286	-2.9098	-3.07605	-1.72457	-3.16051	-3.32193	-2.27061	-1.82256	-2.16885	1.59466	-2.56206	-1.96814	chr3	45637265	45637527	+		novel	ENST00000465039	LIMD1	intronic	262
chr3:47452342-47452779+	0.0220535	2.5339	down	0	0.333333	-2.87429	-1.53293	0	0	0	0	0	0	0	0	0	2	0	0	-3.05286	-2.9098	-3.07605	-1.72457	-3.16051	-3.32193	-2.27061	-1.82256	-2.16885	1.59466	-2.56206	-1.96814	chr3	47452341	47452779	+		novel	NM_015466	PTPN23	sense overlapping	438
chr3:47777524-47787483-	0.0220535	2.5339	down	0	0.333333	-2.87429	-1.53293	0	0	0	0	0	0	0	0	0	2	0	0	-3.05286	-2.9098	-3.07605	-1.72457	-3.16051	-3.32193	-2.27061	-1.82256	-2.16885	1.59466	-2.56206	-1.96814	chr3	47777523	47787483	-	hsa_circ_0065307	circBase	NM_003074	SMARCC1	exonic	261
chr3:48000347-48001657-	0.0220535	2.5339	down	0	0.333333	-2.87429	-1.53293	0	0	0	0	0	0	0	0	0	2	0	0	-3.05286	-2.9098	-3.07605	-1.72457	-3.16051	-3.32193	-2.27061	-1.82256	-2.16885	1.59466	-2.56206	-1.96814	chr3	48000346	48001657	-		novel	uc011bbf.1	MAP4	intronic	1311
chr3:48000350-48001660-	0.0220535	2.5339	down	0	0.333333	-2.87429	-1.53293	0	0	0	0	0	0	0	0	0	2	0	0	-3.05286	-2.9098	-3.07605	-1.72457	-3.16051	-3.32193	-2.27061	-1.82256	-2.16885	1.59466	-2.56206	-1.96814	chr3	48000349	48001660	-		novel	uc011bbf.1	MAP4	intronic	1311
chr3:49767825-49768829-	0.0220535	2.5339	down	0	0.333333	-2.87429	-1.53293	0	0	0	0	0	0	0	0	0	2	0	0	-3.05286	-2.9098	-3.07605	-1.72457	-3.16051	-3.32193	-2.27061	-1.82256	-2.16885	1.59466	-2.56206	-1.96814	chr3	49767824	49768829	-		novel	ENST00000321599	IP6K1	intronic	1005
chr3:50153018-50154523-	0.0220535	2.5339	down	0	0.333333	-2.87429	-1.53293	0	0	0	0	0	0	0	0	0	2	0	0	-3.05286	-2.9098	-3.07605	-1.72457	-3.16051	-3.32193	-2.27061	-1.82256	-2.16885	1.59466	-2.56206	-1.96814	chr3	50153017	50154523	-		novel	uc003cyi.1	AK125500	sense overlapping	1506
chr3:50153021-50154526-	0.0220535	2.5339	down	0	0.333333	-2.87429	-1.53293	0	0	0	0	0	0	0	0	0	2	0	0	-3.05286	-2.9098	-3.07605	-1.72457	-3.16051	-3.32193	-2.27061	-1.82256	-2.16885	1.59466	-2.56206	-1.96814	chr3	50153020	50154526	-		novel	uc003cyi.1	AK125500	sense overlapping	1506
chr3:51434955-51435133-	0.0220535	2.5339	down	0	0.333333	-2.87429	-1.53293	0	0	0	0	0	0	0	0	0	2	0	0	-3.05286	-2.9098	-3.07605	-1.72457	-3.16051	-3.32193	-2.27061	-1.82256	-2.16885	1.59466	-2.56206	-1.96814	chr3	51434954	51435133	-		novel	ENST00000423656	VPRBP	intronic	179
chr3:52874267-52874560-	0.0220535	2.5339	down	0	0.333333	-2.87429	-1.53293	0	0	0	0	0	0	0	0	0	2	0	0	-3.05286	-2.9098	-3.07605	-1.72457	-3.16051	-3.32193	-2.27061	-1.82256	-2.16885	1.59466	-2.56206	-1.96814	chr3	52874266	52874560	-		novel	NM_198563	TMEM110	sense overlapping	294
chr3:52874274-52874567-	0.0220535	2.5339	down	0	0.333333	-2.87429	-1.53293	0	0	0	0	0	0	0	0	0	2	0	0	-3.05286	-2.9098	-3.07605	-1.72457	-3.16051	-3.32193	-2.27061	-1.82256	-2.16885	1.59466	-2.56206	-1.96814	chr3	52874273	52874567	-		novel	NM_198563	TMEM110	sense overlapping	294
chr3:53278073-53278233-	0.0220535	2.5339	down	0	0.333333	-2.87429	-1.53293	0	0	0	0	0	0	0	0	0	2	0	0	-3.05286	-2.9098	-3.07605	-1.72457	-3.16051	-3.32193	-2.27061	-1.82256	-2.16885	1.59466	-2.56206	-1.96814	chr3	53278072	53278233	-		novel	ENST00000296289	TKT	intronic	161
chr3:60276289-60277446+	0.0220535	2.5339	down	0	0.333333	-2.87429	-1.53293	0	0	0	0	0	0	0	0	0	2	0	0	-3.05286	-2.9098	-3.07605	-1.72457	-3.16051	-3.32193	-2.27061	-1.82256	-2.16885	1.59466	-2.56206	-1.96814	chr3	60276288	60277446	+		novel	NM_002012	FHIT	antisense	1158
chr3:60276290-60277447+	0.0220535	2.5339	down	0	0.333333	-2.87429	-1.53293	0	0	0	0	0	0	0	0	0	2	0	0	-3.05286	-2.9098	-3.07605	-1.72457	-3.16051	-3.32193	-2.27061	-1.82256	-2.16885	1.59466	-2.56206	-1.96814	chr3	60276289	60277447	+		novel	NM_002012	FHIT	antisense	1158
chr3:60449791-60450305-	0.0220535	2.5339	down	0	0.333333	-2.87429	-1.53293	0	0	0	0	0	0	0	0	0	2	0	0	-3.05286	-2.9098	-3.07605	-1.72457	-3.16051	-3.32193	-2.27061	-1.82256	-2.16885	1.59466	-2.56206	-1.96814	chr3	60449790	60450305	-		novel	ENST00000341848	FHIT	intronic	515
chr3:60449792-60450306-	0.0220535	2.5339	down	0	0.333333	-2.87429	-1.53293	0	0	0	0	0	0	0	0	0	2	0	0	-3.05286	-2.9098	-3.07605	-1.72457	-3.16051	-3.32193	-2.27061	-1.82256	-2.16885	1.59466	-2.56206	-1.96814	chr3	60449791	60450306	-		novel	ENST00000341848	FHIT	intronic	515
chr3:62591543-62591754-	0.0220535	2.5339	down	0	0.333333	-2.87429	-1.53293	0	0	0	0	0	0	0	0	0	2	0	0	-3.05286	-2.9098	-3.07605	-1.72457	-3.16051	-3.32193	-2.27061	-1.82256	-2.16885	1.59466	-2.56206	-1.96814	chr3	62591542	62591754	-		novel	ENST00000283269	CADPS	intronic	212
chr3:62591549-62591760-	0.0220535	2.5339	down	0	0.333333	-2.87429	-1.53293	0	0	0	0	0	0	0	0	0	2	0	0	-3.05286	-2.9098	-3.07605	-1.72457	-3.16051	-3.32193	-2.27061	-1.82256	-2.16885	1.59466	-2.56206	-1.96814	chr3	62591548	62591760	-		novel	ENST00000283269	CADPS	intronic	212
chr3:65770375-65771637-	0.0220535	2.5339	down	0	0.333333	-2.87429	-1.53293	0	0	0	0	0	0	0	0	0	2	0	0	-3.05286	-2.9098	-3.07605	-1.72457	-3.16051	-3.32193	-2.27061	-1.82256	-2.16885	1.59466	-2.56206	-1.96814	chr3	65770374	65771637	-		novel	ENST00000330909	MAGI1	intronic	1263
chr3:65770380-65771642-	0.0220535	2.5339	down	0	0.333333	-2.87429	-1.53293	0	0	0	0	0	0	0	0	0	2	0	0	-3.05286	-2.9098	-3.07605	-1.72457	-3.16051	-3.32193	-2.27061	-1.82256	-2.16885	1.59466	-2.56206	-1.96814	chr3	65770379	65771642	-		novel	ENST00000330909	MAGI1	intronic	1263
chr3:71090479-71096246-	0.0220535	2.5339	down	0	0.333333	-2.87429	-1.53293	0	0	0	0	0	0	0	0	0	2	0	0	-3.05286	-2.9098	-3.07605	-1.72457	-3.16051	-3.32193	-2.27061	-1.82256	-2.16885	1.59466	-2.56206	-1.96814	chr3	71090478	71096246	-		novel	NM_032682	FOXP1	exonic	359
chr3:73608125-73609353-	0.0220535	2.5339	down	0	0.333333	-2.87429	-1.53293	0	0	0	0	0	0	0	0	0	2	0	0	-3.05286	-2.9098	-3.07605	-1.72457	-3.16051	-3.32193	-2.27061	-1.82256	-2.16885	1.59466	-2.56206	-1.96814	chr3	73608124	73609353	-		novel	ENST00000263666	PDZRN3	intronic	1229
chr3:79034055-79034626-	0.0220535	2.5339	down	0	0.333333	-2.87429	-1.53293	0	0	0	0	0	0	0	0	0	2	0	0	-3.05286	-2.9098	-3.07605	-1.72457	-3.16051	-3.32193	-2.27061	-1.82256	-2.16885	1.59466	-2.56206	-1.96814	chr3	79034054	79034626	-		novel	ENST00000436010	ROBO1	intronic	572
chr3:79034057-79034628-	0.0220535	2.5339	down	0	0.333333	-2.87429	-1.53293	0	0	0	0	0	0	0	0	0	2	0	0	-3.05286	-2.9098	-3.07605	-1.72457	-3.16051	-3.32193	-2.27061	-1.82256	-2.16885	1.59466	-2.56206	-1.96814	chr3	79034056	79034628	-		novel	ENST00000436010	ROBO1	intronic	572
chr3:101569741-101569925+	0.0220535	2.5339	down	0	0.333333	-2.87429	-1.53293	0	0	0	0	0	0	0	0	0	2	0	0	-3.05286	-2.9098	-3.07605	-1.72457	-3.16051	-3.32193	-2.27061	-1.82256	-2.16885	1.59466	-2.56206	-1.96814	chr3	101569740	101569925	+		novel	ENST00000326151	NFKBIZ	intronic	185
chr3:101569742-101569926+	0.0220535	2.5339	down	0	0.333333	-2.87429	-1.53293	0	0	0	0	0	0	0	0	0	2	0	0	-3.05286	-2.9098	-3.07605	-1.72457	-3.16051	-3.32193	-2.27061	-1.82256	-2.16885	1.59466	-2.56206	-1.96814	chr3	101569741	101569926	+		novel	ENST00000326151	NFKBIZ	intronic	185
chr3:127998058-127999808+	0.0220535	2.5339	down	0	0.333333	-2.87429	-1.53293	0	0	0	0	0	0	0	0	0	2	0	0	-3.05286	-2.9098	-3.07605	-1.72457	-3.16051	-3.32193	-2.27061	-1.82256	-2.16885	1.59466	-2.56206	-1.96814	chr3	127998057	127999808	+		novel	ENST00000254730	EEFSEC	intronic	1751
chr3:127998059-127999809+	0.0220535	2.5339	down	0	0.333333	-2.87429	-1.53293	0	0	0	0	0	0	0	0	0	2	0	0	-3.05286	-2.9098	-3.07605	-1.72457	-3.16051	-3.32193	-2.27061	-1.82256	-2.16885	1.59466	-2.56206	-1.96814	chr3	127998058	127999809	+		novel	ENST00000254730	EEFSEC	intronic	1751
chr3:133356958-133358867-	0.0220535	2.5339	down	0	0.333333	-2.87429	-1.53293	0	0	0	0	0	0	0	0	0	2	0	0	-3.05286	-2.9098	-3.07605	-1.72457	-3.16051	-3.32193	-2.27061	-1.82256	-2.16885	1.59466	-2.56206	-1.96814	chr3	133356957	133358867	-		novel	NM_007027	TOPBP1	sense overlapping	1910
chr3:133356960-133358869-	0.0220535	2.5339	down	0	0.333333	-2.87429	-1.53293	0	0	0	0	0	0	0	0	0	2	0	0	-3.05286	-2.9098	-3.07605	-1.72457	-3.16051	-3.32193	-2.27061	-1.82256	-2.16885	1.59466	-2.56206	-1.96814	chr3	133356959	133358869	-		novel	NM_007027	TOPBP1	sense overlapping	1910
chr3:133538503-133538743+	0.0220535	2.5339	down	0	0.333333	-2.87429	-1.53293	0	0	0	0	0	0	0	0	0	2	0	0	-3.05286	-2.9098	-3.07605	-1.72457	-3.16051	-3.32193	-2.27061	-1.82256	-2.16885	1.59466	-2.56206	-1.96814	chr3	133538502	133538743	+		novel	NM_021203	SRPRB	sense overlapping	241
chr3:133538504-133538744+	0.0220535	2.5339	down	0	0.333333	-2.87429	-1.53293	0	0	0	0	0	0	0	0	0	2	0	0	-3.05286	-2.9098	-3.07605	-1.72457	-3.16051	-3.32193	-2.27061	-1.82256	-2.16885	1.59466	-2.56206	-1.96814	chr3	133538503	133538744	+		novel	NM_021203	SRPRB	sense overlapping	241
chr3:138509828-138510030-	0.0220535	2.5339	down	0	0.333333	-2.87429	-1.53293	0	0	0	0	0	0	0	0	0	2	0	0	-3.05286	-2.9098	-3.07605	-1.72457	-3.16051	-3.32193	-2.27061	-1.82256	-2.16885	1.59466	-2.56206	-1.96814	chr3	138509827	138510030	-		novel	ENST00000461451	PIK3CB	intronic	203
chr3:142045890-142046191-	0.0220535	2.5339	down	0	0.333333	-2.87429	-1.53293	0	0	0	0	0	0	0	0	0	2	0	0	-3.05286	-2.9098	-3.07605	-1.72457	-3.16051	-3.32193	-2.27061	-1.82256	-2.16885	1.59466	-2.56206	-1.96814	chr3	142045889	142046191	-		novel	ENST00000264951	XRN1	intronic	302
chr3:142045896-142046197-	0.0220535	2.5339	down	0	0.333333	-2.87429	-1.53293	0	0	0	0	0	0	0	0	0	2	0	0	-3.05286	-2.9098	-3.07605	-1.72457	-3.16051	-3.32193	-2.27061	-1.82256	-2.16885	1.59466	-2.56206	-1.96814	chr3	142045895	142046197	-		novel	ENST00000264951	XRN1	intronic	302
chr3:150968862-150969020+	0.0220535	2.5339	down	0	0.333333	-2.87429	-1.53293	0	0	0	0	0	0	0	0	0	2	0	0	-3.05286	-2.9098	-3.07605	-1.72457	-3.16051	-3.32193	-2.27061	-1.82256	-2.16885	1.59466	-2.56206	-1.96814	chr3	150968861	150969020	+		novel	ENST00000273432	MED12L	intronic	159
chr3:150968862-150969020-	0.0220535	2.5339	down	0	0.333333	-2.87429	-1.53293	0	0	0	0	0	0	0	0	0	2	0	0	-3.05286	-2.9098	-3.07605	-1.72457	-3.16051	-3.32193	-2.27061	-1.82256	-2.16885	1.59466	-2.56206	-1.96814	chr3	150968861	150969020	-		novel	ENST00000309170	P2RY14	intronic	159
chr3:150968864-150969022+	0.0220535	2.5339	down	0	0.333333	-2.87429	-1.53293	0	0	0	0	0	0	0	0	0	2	0	0	-3.05286	-2.9098	-3.07605	-1.72457	-3.16051	-3.32193	-2.27061	-1.82256	-2.16885	1.59466	-2.56206	-1.96814	chr3	150968863	150969022	+		novel	ENST00000273432	MED12L	intronic	159
chr3:150968864-150969022-	0.0220535	2.5339	down	0	0.333333	-2.87429	-1.53293	0	0	0	0	0	0	0	0	0	2	0	0	-3.05286	-2.9098	-3.07605	-1.72457	-3.16051	-3.32193	-2.27061	-1.82256	-2.16885	1.59466	-2.56206	-1.96814	chr3	150968863	150969022	-		novel	ENST00000309170	P2RY14	intronic	159
chr3:160141310-160142782+	0.0220535	2.5339	down	0	0.333333	-2.87429	-1.53293	0	0	0	0	0	0	0	0	0	2	0	0	-3.05286	-2.9098	-3.07605	-1.72457	-3.16051	-3.32193	-2.27061	-1.82256	-2.16885	1.59466	-2.56206	-1.96814	chr3	160141309	160142782	+		novel	NM_005496	SMC4	sense overlapping	1473
chr3:160141311-160142783+	0.0220535	2.5339	down	0	0.333333	-2.87429	-1.53293	0	0	0	0	0	0	0	0	0	2	0	0	-3.05286	-2.9098	-3.07605	-1.72457	-3.16051	-3.32193	-2.27061	-1.82256	-2.16885	1.59466	-2.56206	-1.96814	chr3	160141310	160142783	+		novel	NM_005496	SMC4	sense overlapping	1473
chr3:167813427-167813702-	0.0220535	2.5339	down	0	0.333333	-2.87429	-1.53293	0	0	0	0	0	0	0	0	0	2	0	0	-3.05286	-2.9098	-3.07605	-1.72457	-3.16051	-3.32193	-2.27061	-1.82256	-2.16885	1.59466	-2.56206	-1.96814	chr3	167813426	167813702	-		novel	ENST00000470487	GOLIM4	sense overlapping	276
chr3:167813431-167813706-	0.0220535	2.5339	down	0	0.333333	-2.87429	-1.53293	0	0	0	0	0	0	0	0	0	2	0	0	-3.05286	-2.9098	-3.07605	-1.72457	-3.16051	-3.32193	-2.27061	-1.82256	-2.16885	1.59466	-2.56206	-1.96814	chr3	167813430	167813706	-		novel	ENST00000470487	GOLIM4	sense overlapping	276
chr3:185260238-185260889-	0.0220535	2.5339	down	0	0.333333	-2.87429	-1.53293	0	0	0	0	0	0	0	0	0	2	0	0	-3.05286	-2.9098	-3.07605	-1.72457	-3.16051	-3.32193	-2.27061	-1.82256	-2.16885	1.59466	-2.56206	-1.96814	chr3	185260237	185260889	-		novel	ENST00000296252	LIPH	intronic	652
chr3:185308205-185314921+	0.0220535	2.5339	down	0	0.333333	-2.87429	-1.53293	0	0	0	0	0	0	0	0	0	2	0	0	-3.05286	-2.9098	-3.07605	-1.72457	-3.16051	-3.32193	-2.27061	-1.82256	-2.16885	1.59466	-2.56206	-1.96814	chr3	185308204	185314921	+		novel	ENST00000296257	SENP2	intronic	6717
chr3:185329439-185335399+	0.0220535	2.5339	down	0	0.333333	-2.87429	-1.53293	0	0	0	0	0	0	0	0	0	2	0	0	-3.05286	-2.9098	-3.07605	-1.72457	-3.16051	-3.32193	-2.27061	-1.82256	-2.16885	1.59466	-2.56206	-1.96814	chr3	185329438	185335399	+		novel	NM_021627	SENP2	exonic	520
chr3:187937124-187937294+	0.0220535	2.5339	down	0	0.333333	-2.87429	-1.53293	0	0	0	0	0	0	0	0	0	2	0	0	-3.05286	-2.9098	-3.07605	-1.72457	-3.16051	-3.32193	-2.27061	-1.82256	-2.16885	1.59466	-2.56206	-1.96814	chr3	187937123	187937294	+		novel	ENST00000312675	LPP	intronic	171
chr3:195014969-195015194-	0.0220535	2.5339	down	0	0.333333	-2.87429	-1.53293	0	0	0	0	0	0	0	0	0	2	0	0	-3.05286	-2.9098	-3.07605	-1.72457	-3.16051	-3.32193	-2.27061	-1.82256	-2.16885	1.59466	-2.56206	-1.96814	chr3	195014968	195015194	-		novel	ENST00000326793	ACAP2	intronic	226
chr3:195014974-195015199-	0.0220535	2.5339	down	0	0.333333	-2.87429	-1.53293	0	0	0	0	0	0	0	0	0	2	0	0	-3.05286	-2.9098	-3.07605	-1.72457	-3.16051	-3.32193	-2.27061	-1.82256	-2.16885	1.59466	-2.56206	-1.96814	chr3	195014973	195015199	-		novel	ENST00000326793	ACAP2	intronic	226
chr3:195609498-195609664-	0.0220535	2.5339	down	0	0.333333	-2.87429	-1.53293	0	0	0	0	0	0	0	0	0	2	0	0	-3.05286	-2.9098	-3.07605	-1.72457	-3.16051	-3.32193	-2.27061	-1.82256	-2.16885	1.59466	-2.56206	-1.96814	chr3	195609497	195609664	-		novel	ENST00000316664	TNK2	intronic	167
chr3:196548540-196548727+	0.0220535	2.5339	down	0	0.333333	-2.87429	-1.53293	0	0	0	0	0	0	0	0	0	2	0	0	-3.05286	-2.9098	-3.07605	-1.72457	-3.16051	-3.32193	-2.27061	-1.82256	-2.16885	1.59466	-2.56206	-1.96814	chr3	196548539	196548727	+		novel	ENST00000327134	PAK2	intronic	188
chr4:199879-200041-	0.0220535	2.5339	down	0	0.333333	-2.87429	-1.53293	0	0	0	0	0	0	0	0	0	2	0	0	-3.05286	-2.9098	-3.07605	-1.72457	-3.16051	-3.32193	-2.27061	-1.82256	-2.16885	1.59466	-2.56206	-1.96814	chr4	199878	200041	-		novel			intergenic	163
chr4:199887-200049-	0.0220535	2.5339	down	0	0.333333	-2.87429	-1.53293	0	0	0	0	0	0	0	0	0	2	0	0	-3.05286	-2.9098	-3.07605	-1.72457	-3.16051	-3.32193	-2.27061	-1.82256	-2.16885	1.59466	-2.56206	-1.96814	chr4	199886	200049	-		novel			intergenic	163
chr4:1219148-1235307-	0.0220535	2.5339	down	0	0.333333	-2.87429	-1.53293	0	0	0	0	0	0	0	0	0	2	0	0	-3.05286	-2.9098	-3.07605	-1.72457	-3.16051	-3.32193	-2.27061	-1.82256	-2.16885	1.59466	-2.56206	-1.96814	chr4	1219147	1235307	-	hsa_circ_0001386	circBase	NM_001012614	CTBP1	exonic	702
chr4:3129170-3131688+	0.0220535	2.5339	down	0	0.333333	-2.87429	-1.53293	0	0	0	0	0	0	0	0	0	2	0	0	-3.05286	-2.9098	-3.07605	-1.72457	-3.16051	-3.32193	-2.27061	-1.82256	-2.16885	1.59466	-2.56206	-1.96814	chr4	3129169	3131688	+		novel	NM_002111	HTT	sense overlapping	2519
chr4:3129173-3131691+	0.0220535	2.5339	down	0	0.333333	-2.87429	-1.53293	0	0	0	0	0	0	0	0	0	2	0	0	-3.05286	-2.9098	-3.07605	-1.72457	-3.16051	-3.32193	-2.27061	-1.82256	-2.16885	1.59466	-2.56206	-1.96814	chr4	3129172	3131691	+		novel	NM_002111	HTT	sense overlapping	2519
chr4:8205464-8205899+	0.0220535	2.5339	down	0	0.333333	-2.87429	-1.53293	0	0	0	0	0	0	0	0	0	2	0	0	-3.05286	-2.9098	-3.07605	-1.72457	-3.16051	-3.32193	-2.27061	-1.82256	-2.16885	1.59466	-2.56206	-1.96814	chr4	8205463	8205899	+		novel	ENST00000245105	SH3TC1	intronic	436
chr4:8205469-8205904+	0.0220535	2.5339	down	0	0.333333	-2.87429	-1.53293	0	0	0	0	0	0	0	0	0	2	0	0	-3.05286	-2.9098	-3.07605	-1.72457	-3.16051	-3.32193	-2.27061	-1.82256	-2.16885	1.59466	-2.56206	-1.96814	chr4	8205468	8205904	+		novel	ENST00000245105	SH3TC1	intronic	436
chr4:9082444-9082630-	0.0220535	2.5339	down	0	0.333333	-2.87429	-1.53293	0	0	0	0	0	0	0	0	0	2	0	0	-3.05286	-2.9098	-3.07605	-1.72457	-3.16051	-3.32193	-2.27061	-1.82256	-2.16885	1.59466	-2.56206	-1.96814	chr4	9082443	9082630	-		novel	TCONS_l2_00021049	XLOC_l2_011043	intronic	187
chr4:9082449-9082635-	0.0220535	2.5339	down	0	0.333333	-2.87429	-1.53293	0	0	0	0	0	0	0	0	0	2	0	0	-3.05286	-2.9098	-3.07605	-1.72457	-3.16051	-3.32193	-2.27061	-1.82256	-2.16885	1.59466	-2.56206	-1.96814	chr4	9082448	9082635	-		novel	TCONS_l2_00021049	XLOC_l2_011043	intronic	187
chr4:25181382-25181578-	0.0220535	2.5339	down	0	0.333333	-2.87429	-1.53293	0	0	0	0	0	0	0	0	0	2	0	0	-3.05286	-2.9098	-3.07605	-1.72457	-3.16051	-3.32193	-2.27061	-1.82256	-2.16885	1.59466	-2.56206	-1.96814	chr4	25181381	25181578	-		novel	NR_037934	SEPSECS-AS1	antisense	197
chr4:26832536-26832806+	0.0220535	2.5339	down	0	0.333333	-2.87429	-1.53293	0	0	0	0	0	0	0	0	0	2	0	0	-3.05286	-2.9098	-3.07605	-1.72457	-3.16051	-3.32193	-2.27061	-1.82256	-2.16885	1.59466	-2.56206	-1.96814	chr4	26832535	26832806	+		novel			intergenic	271
chr4:26832542-26832812+	0.0220535	2.5339	down	0	0.333333	-2.87429	-1.53293	0	0	0	0	0	0	0	0	0	2	0	0	-3.05286	-2.9098	-3.07605	-1.72457	-3.16051	-3.32193	-2.27061	-1.82256	-2.16885	1.59466	-2.56206	-1.96814	chr4	26832541	26832812	+		novel			intergenic	271
chr4:37636647-37640109+	0.0220535	2.5339	down	0	0.333333	-2.87429	-1.53293	0	0	0	0	0	0	0	0	0	2	0	0	-3.05286	-2.9098	-3.07605	-1.72457	-3.16051	-3.32193	-2.27061	-1.82256	-2.16885	1.59466	-2.56206	-1.96814	chr4	37636646	37640109	+		novel	NM_001085399	RELL1	antisense	3463
chr4:37636648-37640110+	0.0220535	2.5339	down	0	0.333333	-2.87429	-1.53293	0	0	0	0	0	0	0	0	0	2	0	0	-3.05286	-2.9098	-3.07605	-1.72457	-3.16051	-3.32193	-2.27061	-1.82256	-2.16885	1.59466	-2.56206	-1.96814	chr4	37636647	37640110	+		novel	NM_001085399	RELL1	antisense	3463
chr4:39710334-39752009+	0.0220535	2.5339	down	0	0.333333	-2.87429	-1.53293	0	0	0	0	0	0	0	0	0	2	0	0	-3.05286	-2.9098	-3.07605	-1.72457	-3.16051	-3.32193	-2.27061	-1.82256	-2.16885	1.59466	-2.56206	-1.96814	chr4	39710333	39752009	+		novel	ENST00000503368	UBE2K	intronic	41676
chr4:39710336-39752011+	0.0220535	2.5339	down	0	0.333333	-2.87429	-1.53293	0	0	0	0	0	0	0	0	0	2	0	0	-3.05286	-2.9098	-3.07605	-1.72457	-3.16051	-3.32193	-2.27061	-1.82256	-2.16885	1.59466	-2.56206	-1.96814	chr4	39710335	39752011	+		novel	ENST00000503368	UBE2K	intronic	41676
chr4:40540609-40541514-	0.0220535	2.5339	down	0	0.333333	-2.87429	-1.53293	0	0	0	0	0	0	0	0	0	2	0	0	-3.05286	-2.9098	-3.07605	-1.72457	-3.16051	-3.32193	-2.27061	-1.82256	-2.16885	1.59466	-2.56206	-1.96814	chr4	40540608	40541514	-		novel	ENST00000295971	RBM47	intronic	906
chr4:40540614-40541519-	0.0220535	2.5339	down	0	0.333333	-2.87429	-1.53293	0	0	0	0	0	0	0	0	0	2	0	0	-3.05286	-2.9098	-3.07605	-1.72457	-3.16051	-3.32193	-2.27061	-1.82256	-2.16885	1.59466	-2.56206	-1.96814	chr4	40540613	40541519	-		novel	ENST00000295971	RBM47	intronic	906
chr4:41007112-41007518-	0.0220535	2.5339	down	0	0.333333	-2.87429	-1.53293	0	0	0	0	0	0	0	0	0	2	0	0	-3.05286	-2.9098	-3.07605	-1.72457	-3.16051	-3.32193	-2.27061	-1.82256	-2.16885	1.59466	-2.56206	-1.96814	chr4	41007111	41007518	-		novel	ENST00000295974	APBB2	intronic	407
chr4:48545023-48545190-	0.0220535	2.5339	down	0	0.333333	-2.87429	-1.53293	0	0	0	0	0	0	0	0	0	2	0	0	-3.05286	-2.9098	-3.07605	-1.72457	-3.16051	-3.32193	-2.27061	-1.82256	-2.16885	1.59466	-2.56206	-1.96814	chr4	48545022	48545190	-		novel	ENST00000264319	FRYL	intronic	168
chr4:71849187-71851722+	0.0220535	2.5339	down	0	0.333333	-2.87429	-1.53293	0	0	0	0	0	0	0	0	0	2	0	0	-3.05286	-2.9098	-3.07605	-1.72457	-3.16051	-3.32193	-2.27061	-1.82256	-2.16885	1.59466	-2.56206	-1.96814	chr4	71849186	71851722	+		novel	ENST00000511449	MOB1B	intronic	2536
chr4:71849191-71851726+	0.0220535	2.5339	down	0	0.333333	-2.87429	-1.53293	0	0	0	0	0	0	0	0	0	2	0	0	-3.05286	-2.9098	-3.07605	-1.72457	-3.16051	-3.32193	-2.27061	-1.82256	-2.16885	1.59466	-2.56206	-1.96814	chr4	71849190	71851726	+		novel	ENST00000511449	MOB1B	intronic	2536
chr4:77676103-77677696+	0.0220535	2.5339	down	0	0.333333	-2.87429	-1.53293	0	0	0	0	0	0	0	0	0	2	0	0	-3.05286	-2.9098	-3.07605	-1.72457	-3.16051	-3.32193	-2.27061	-1.82256	-2.16885	1.59466	-2.56206	-1.96814	chr4	77676102	77677696	+		novel	NM_020859	SHROOM3	sense overlapping	1594
chr4:77676104-77677697+	0.0220535	2.5339	down	0	0.333333	-2.87429	-1.53293	0	0	0	0	0	0	0	0	0	2	0	0	-3.05286	-2.9098	-3.07605	-1.72457	-3.16051	-3.32193	-2.27061	-1.82256	-2.16885	1.59466	-2.56206	-1.96814	chr4	77676103	77677697	+		novel	NM_020859	SHROOM3	sense overlapping	1594
chr4:82375851-82376367-	0.0220535	2.5339	down	0	0.333333	-2.87429	-1.53293	0	0	0	0	0	0	0	0	0	2	0	0	-3.05286	-2.9098	-3.07605	-1.72457	-3.16051	-3.32193	-2.27061	-1.82256	-2.16885	1.59466	-2.56206	-1.96814	chr4	82375850	82376367	-		novel	ENST00000264400	RASGEF1B	intronic	517
chr4:82375852-82376368-	0.0220535	2.5339	down	0	0.333333	-2.87429	-1.53293	0	0	0	0	0	0	0	0	0	2	0	0	-3.05286	-2.9098	-3.07605	-1.72457	-3.16051	-3.32193	-2.27061	-1.82256	-2.16885	1.59466	-2.56206	-1.96814	chr4	82375851	82376368	-		novel	ENST00000264400	RASGEF1B	intronic	517
chr4:85533159-85533411+	0.0220535	2.5339	down	0	0.333333	-2.87429	-1.53293	0	0	0	0	0	0	0	0	0	2	0	0	-3.05286	-2.9098	-3.07605	-1.72457	-3.16051	-3.32193	-2.27061	-1.82256	-2.16885	1.59466	-2.56206	-1.96814	chr4	85533158	85533411	+		novel	ENST00000295887	CDS1	intronic	253
chr4:86726073-86726292+	0.0220535	2.5339	down	0	0.333333	-2.87429	-1.53293	0	0	0	0	0	0	0	0	0	2	0	0	-3.05286	-2.9098	-3.07605	-1.72457	-3.16051	-3.32193	-2.27061	-1.82256	-2.16885	1.59466	-2.56206	-1.96814	chr4	86726072	86726292	+		novel	ENST00000395183	ARHGAP24	intronic	220
chr4:88415473-88415721+	0.0220535	2.5339	down	0	0.333333	-2.87429	-1.53293	0	0	0	0	0	0	0	0	0	2	0	0	-3.05286	-2.9098	-3.07605	-1.72457	-3.16051	-3.32193	-2.27061	-1.82256	-2.16885	1.59466	-2.56206	-1.96814	chr4	88415472	88415721	+		novel	NM_004684	SPARCL1	antisense	249
chr4:99266346-99266918+	0.0220535	2.5339	down	0	0.333333	-2.87429	-1.53293	0	0	0	0	0	0	0	0	0	2	0	0	-3.05286	-2.9098	-3.07605	-1.72457	-3.16051	-3.32193	-2.27061	-1.82256	-2.16885	1.59466	-2.56206	-1.96814	chr4	99266345	99266918	+		novel	ENST00000264572	RAP1GDS1	intronic	573
chr4:102067039-102067461-	0.0220535	2.5339	down	0	0.333333	-2.87429	-1.53293	0	0	0	0	0	0	0	0	0	2	0	0	-3.05286	-2.9098	-3.07605	-1.72457	-3.16051	-3.32193	-2.27061	-1.82256	-2.16885	1.59466	-2.56206	-1.96814	chr4	102067038	102067461	-		novel	ENST00000323055	PPP3CA	intronic	423
chr4:103644028-103651893-	0.0220535	2.5339	down	0	0.333333	-2.87429	-1.53293	0	0	0	0	0	0	0	0	0	2	0	0	-3.05286	-2.9098	-3.07605	-1.72457	-3.16051	-3.32193	-2.27061	-1.82256	-2.16885	1.59466	-2.56206	-1.96814	chr4	103644027	103651893	-		novel	NM_005908	MANBA	sense overlapping	7866
chr4:107037503-107092310-	0.0220535	2.5339	down	0	0.333333	-2.87429	-1.53293	0	0	0	0	0	0	0	0	0	2	0	0	-3.05286	-2.9098	-3.07605	-1.72457	-3.16051	-3.32193	-2.27061	-1.82256	-2.16885	1.59466	-2.56206	-1.96814	chr4	107037502	107092310	-		novel	NM_033115	TBCK	sense overlapping	54808
chr4:107037505-107092312-	0.0220535	2.5339	down	0	0.333333	-2.87429	-1.53293	0	0	0	0	0	0	0	0	0	2	0	0	-3.05286	-2.9098	-3.07605	-1.72457	-3.16051	-3.32193	-2.27061	-1.82256	-2.16885	1.59466	-2.56206	-1.96814	chr4	107037504	107092312	-		novel	NM_033115	TBCK	sense overlapping	54808
chr4:114374322-114374625-	0.0220535	2.5339	down	0	0.333333	-2.87429	-1.53293	0	0	0	0	0	0	0	0	0	2	0	0	-3.05286	-2.9098	-3.07605	-1.72457	-3.16051	-3.32193	-2.27061	-1.82256	-2.16885	1.59466	-2.56206	-1.96814	chr4	114374321	114374625	-		novel	NM_001221	CAMK2D	sense overlapping	304
chr4:114374329-114374632-	0.0220535	2.5339	down	0	0.333333	-2.87429	-1.53293	0	0	0	0	0	0	0	0	0	2	0	0	-3.05286	-2.9098	-3.07605	-1.72457	-3.16051	-3.32193	-2.27061	-1.82256	-2.16885	1.59466	-2.56206	-1.96814	chr4	114374328	114374632	-		novel	NM_001221	CAMK2D	sense overlapping	304
chr4:139143176-139149006-	0.0220535	2.5339	down	0	0.333333	-2.87429	-1.53293	0	0	0	0	0	0	0	0	0	2	0	0	-3.05286	-2.9098	-3.07605	-1.72457	-3.16051	-3.32193	-2.27061	-1.82256	-2.16885	1.59466	-2.56206	-1.96814	chr4	139143175	139149006	-		novel	NM_014331	SLC7A11	sense overlapping	5831
chr4:139143177-139149007-	0.0220535	2.5339	down	0	0.333333	-2.87429	-1.53293	0	0	0	0	0	0	0	0	0	2	0	0	-3.05286	-2.9098	-3.07605	-1.72457	-3.16051	-3.32193	-2.27061	-1.82256	-2.16885	1.59466	-2.56206	-1.96814	chr4	139143176	139149007	-		novel	NM_014331	SLC7A11	sense overlapping	5831
chr4:144387322-144390257-	0.0220535	2.5339	down	0	0.333333	-2.87429	-1.53293	0	0	0	0	0	0	0	0	0	2	0	0	-3.05286	-2.9098	-3.07605	-1.72457	-3.16051	-3.32193	-2.27061	-1.82256	-2.16885	1.59466	-2.56206	-1.96814	chr4	144387321	144390257	-		novel	NM_002039	GAB1	antisense	2936
chr4:144387323-144390258-	0.0220535	2.5339	down	0	0.333333	-2.87429	-1.53293	0	0	0	0	0	0	0	0	0	2	0	0	-3.05286	-2.9098	-3.07605	-1.72457	-3.16051	-3.32193	-2.27061	-1.82256	-2.16885	1.59466	-2.56206	-1.96814	chr4	144387322	144390258	-		novel	NM_002039	GAB1	antisense	2936
chr4:152200342-152200992-	0.0220535	2.5339	down	0	0.333333	-2.87429	-1.53293	0	0	0	0	0	0	0	0	0	2	0	0	-3.05286	-2.9098	-3.07605	-1.72457	-3.16051	-3.32193	-2.27061	-1.82256	-2.16885	1.59466	-2.56206	-1.96814	chr4	152200341	152200992	-		novel	ENST00000604030	SH3D19	intronic	651
chr4:152200343-152200993-	0.0220535	2.5339	down	0	0.333333	-2.87429	-1.53293	0	0	0	0	0	0	0	0	0	2	0	0	-3.05286	-2.9098	-3.07605	-1.72457	-3.16051	-3.32193	-2.27061	-1.82256	-2.16885	1.59466	-2.56206	-1.96814	chr4	152200342	152200993	-		novel	ENST00000604030	SH3D19	intronic	651
chr4:154271216-154318485+	0.0220535	2.5339	down	0	0.333333	-2.87429	-1.53293	0	0	0	0	0	0	0	0	0	2	0	0	-3.05286	-2.9098	-3.07605	-1.72457	-3.16051	-3.32193	-2.27061	-1.82256	-2.16885	1.59466	-2.56206	-1.96814	chr4	154271215	154318485	+	hsa_circ_0071292	circBase	NM_032117	MND1	exonic	463
chr4:158066800-158066961-	0.0220535	2.5339	down	0	0.333333	-2.87429	-1.53293	0	0	0	0	0	0	0	0	0	2	0	0	-3.05286	-2.9098	-3.07605	-1.72457	-3.16051	-3.32193	-2.27061	-1.82256	-2.16885	1.59466	-2.56206	-1.96814	chr4	158066799	158066961	-		novel	NM_000824	GLRB	antisense	162
chr4:160224102-160224804+	0.0220535	2.5339	down	0	0.333333	-2.87429	-1.53293	0	0	0	0	0	0	0	0	0	2	0	0	-3.05286	-2.9098	-3.07605	-1.72457	-3.16051	-3.32193	-2.27061	-1.82256	-2.16885	1.59466	-2.56206	-1.96814	chr4	160224101	160224804	+		novel	ENST00000264431	RAPGEF2	intronic	703
chr4:160224104-160224806+	0.0220535	2.5339	down	0	0.333333	-2.87429	-1.53293	0	0	0	0	0	0	0	0	0	2	0	0	-3.05286	-2.9098	-3.07605	-1.72457	-3.16051	-3.32193	-2.27061	-1.82256	-2.16885	1.59466	-2.56206	-1.96814	chr4	160224103	160224806	+		novel	ENST00000264431	RAPGEF2	intronic	703
chr4:174253205-174254051-	0.0220535	2.5339	down	0	0.333333	-2.87429	-1.53293	0	0	0	0	0	0	0	0	0	2	0	0	-3.05286	-2.9098	-3.07605	-1.72457	-3.16051	-3.32193	-2.27061	-1.82256	-2.16885	1.59466	-2.56206	-1.96814	chr4	174253204	174254051	-		novel	NM_002129	HMGB2	sense overlapping	847
chr4:187542764-187557234-	0.0220535	2.5339	down	0	0.333333	-2.87429	-1.53293	0	0	0	0	0	0	0	0	0	2	0	0	-3.05286	-2.9098	-3.07605	-1.72457	-3.16051	-3.32193	-2.27061	-1.82256	-2.16885	1.59466	-2.56206	-1.96814	chr4	187542763	187557234	-		novel	NM_005245	FAT1	sense overlapping	14471
chr4:187542766-187557236-	0.0220535	2.5339	down	0	0.333333	-2.87429	-1.53293	0	0	0	0	0	0	0	0	0	2	0	0	-3.05286	-2.9098	-3.07605	-1.72457	-3.16051	-3.32193	-2.27061	-1.82256	-2.16885	1.59466	-2.56206	-1.96814	chr4	187542765	187557236	-		novel	NM_005245	FAT1	sense overlapping	14471
chr5:306717-311438+	0.0220535	2.5339	down	0	0.333333	-2.87429	-1.53293	0	0	0	0	0	0	0	0	0	2	0	0	-3.05286	-2.9098	-3.07605	-1.72457	-3.16051	-3.32193	-2.27061	-1.82256	-2.16885	1.59466	-2.56206	-1.96814	chr5	306716	311438	+		novel	ENST00000316418	AHRR	intronic	4722
chr5:306719-311440+	0.0220535	2.5339	down	0	0.333333	-2.87429	-1.53293	0	0	0	0	0	0	0	0	0	2	0	0	-3.05286	-2.9098	-3.07605	-1.72457	-3.16051	-3.32193	-2.27061	-1.82256	-2.16885	1.59466	-2.56206	-1.96814	chr5	306718	311440	+		novel	ENST00000316418	AHRR	intronic	4722
chr5:1093648-1094363-	0.0220535	2.5339	down	0	0.333333	-2.87429	-1.53293	0	0	0	0	0	0	0	0	0	2	0	0	-3.05286	-2.9098	-3.07605	-1.72457	-3.16051	-3.32193	-2.27061	-1.82256	-2.16885	1.59466	-2.56206	-1.96814	chr5	1093647	1094363	-	hsa_circ_0071700	circBase	NM_006598	SLC12A7	exonic	218
chr5:16681440-16682058+	0.0220535	2.5339	down	0	0.333333	-2.87429	-1.53293	0	0	0	0	0	0	0	0	0	2	0	0	-3.05286	-2.9098	-3.07605	-1.72457	-3.16051	-3.32193	-2.27061	-1.82256	-2.16885	1.59466	-2.56206	-1.96814	chr5	16681439	16682058	+		novel	NM_012334	MYO10	antisense	619
chr5:21465596-21465935+	0.0220535	2.5339	down	0	0.333333	-2.87429	-1.53293	0	0	0	0	0	0	0	0	0	2	0	0	-3.05286	-2.9098	-3.07605	-1.72457	-3.16051	-3.32193	-2.27061	-1.82256	-2.16885	1.59466	-2.56206	-1.96814	chr5	21465595	21465935	+		novel	NR_027027	GUSBP1	intronic	340
chr5:21465600-21465939+	0.0220535	2.5339	down	0	0.333333	-2.87429	-1.53293	0	0	0	0	0	0	0	0	0	2	0	0	-3.05286	-2.9098	-3.07605	-1.72457	-3.16051	-3.32193	-2.27061	-1.82256	-2.16885	1.59466	-2.56206	-1.96814	chr5	21465599	21465939	+		novel	NR_027027	GUSBP1	intronic	340
chr5:24092663-24093139+	0.0220535	2.5339	down	0	0.333333	-2.87429	-1.53293	0	0	0	0	0	0	0	0	0	2	0	0	-3.05286	-2.9098	-3.07605	-1.72457	-3.16051	-3.32193	-2.27061	-1.82256	-2.16885	1.59466	-2.56206	-1.96814	chr5	24092662	24093139	+		novel	ENST00000512559	C5orf17	intronic	477
chr5:32380347-32383369-	0.0220535	2.5339	down	0	0.333333	-2.87429	-1.53293	0	0	0	0	0	0	0	0	0	2	0	0	-3.05286	-2.9098	-3.07605	-1.72457	-3.16051	-3.32193	-2.27061	-1.82256	-2.16885	1.59466	-2.56206	-1.96814	chr5	32380346	32383369	-		novel	ENST00000265069	ZFR	intronic	3023
chr5:32380349-32383371-	0.0220535	2.5339	down	0	0.333333	-2.87429	-1.53293	0	0	0	0	0	0	0	0	0	2	0	0	-3.05286	-2.9098	-3.07605	-1.72457	-3.16051	-3.32193	-2.27061	-1.82256	-2.16885	1.59466	-2.56206	-1.96814	chr5	32380348	32383371	-		novel	ENST00000265069	ZFR	intronic	3023
chr5:34918470-34922360+	0.0220535	2.5339	down	0	0.333333	-2.87429	-1.53293	0	0	0	0	0	0	0	0	0	2	0	0	-3.05286	-2.9098	-3.07605	-1.72457	-3.16051	-3.32193	-2.27061	-1.82256	-2.16885	1.59466	-2.56206	-1.96814	chr5	34918469	34922360	+		novel	NM_018321	BRIX1	sense overlapping	3891
chr5:34918473-34922363+	0.0220535	2.5339	down	0	0.333333	-2.87429	-1.53293	0	0	0	0	0	0	0	0	0	2	0	0	-3.05286	-2.9098	-3.07605	-1.72457	-3.16051	-3.32193	-2.27061	-1.82256	-2.16885	1.59466	-2.56206	-1.96814	chr5	34918472	34922363	+		novel	NM_018321	BRIX1	sense overlapping	3891
chr5:38925306-38932637+	0.0220535	2.5339	down	0	0.333333	-2.87429	-1.53293	0	0	0	0	0	0	0	0	0	2	0	0	-3.05286	-2.9098	-3.07605	-1.72457	-3.16051	-3.32193	-2.27061	-1.82256	-2.16885	1.59466	-2.56206	-1.96814	chr5	38925305	38932637	+		novel	NM_003999	OSMR	exonic	323
chr5:53544107-53544417-	0.0220535	2.5339	down	0	0.333333	-2.87429	-1.53293	0	0	0	0	0	0	0	0	0	2	0	0	-3.05286	-2.9098	-3.07605	-1.72457	-3.16051	-3.32193	-2.27061	-1.82256	-2.16885	1.59466	-2.56206	-1.96814	chr5	53544106	53544417	-		novel	ENST00000502271	ARL15	intronic	311
chr5:53544114-53544424-	0.0220535	2.5339	down	0	0.333333	-2.87429	-1.53293	0	0	0	0	0	0	0	0	0	2	0	0	-3.05286	-2.9098	-3.07605	-1.72457	-3.16051	-3.32193	-2.27061	-1.82256	-2.16885	1.59466	-2.56206	-1.96814	chr5	53544113	53544424	-		novel	ENST00000502271	ARL15	intronic	311
chr5:58952526-58953231-	0.0220535	2.5339	down	0	0.333333	-2.87429	-1.53293	0	0	0	0	0	0	0	0	0	2	0	0	-3.05286	-2.9098	-3.07605	-1.72457	-3.16051	-3.32193	-2.27061	-1.82256	-2.16885	1.59466	-2.56206	-1.96814	chr5	58952525	58953231	-		novel	ENST00000309641	PDE4D	intronic	706
chr5:58952528-58953233-	0.0220535	2.5339	down	0	0.333333	-2.87429	-1.53293	0	0	0	0	0	0	0	0	0	2	0	0	-3.05286	-2.9098	-3.07605	-1.72457	-3.16051	-3.32193	-2.27061	-1.82256	-2.16885	1.59466	-2.56206	-1.96814	chr5	58952527	58953233	-		novel	ENST00000309641	PDE4D	intronic	706
chr5:65237833-65238471+	0.0220535	2.5339	down	0	0.333333	-2.87429	-1.53293	0	0	0	0	0	0	0	0	0	2	0	0	-3.05286	-2.9098	-3.07605	-1.72457	-3.16051	-3.32193	-2.27061	-1.82256	-2.16885	1.59466	-2.56206	-1.96814	chr5	65237832	65238471	+		novel	ENST00000284037	ERBB2IP	intronic	639
chr5:65237839-65238477+	0.0220535	2.5339	down	0	0.333333	-2.87429	-1.53293	0	0	0	0	0	0	0	0	0	2	0	0	-3.05286	-2.9098	-3.07605	-1.72457	-3.16051	-3.32193	-2.27061	-1.82256	-2.16885	1.59466	-2.56206	-1.96814	chr5	65237838	65238477	+		novel	ENST00000284037	ERBB2IP	intronic	639
chr5:70844509-70845433+	0.0220535	2.5339	down	0	0.333333	-2.87429	-1.53293	0	0	0	0	0	0	0	0	0	2	0	0	-3.05286	-2.9098	-3.07605	-1.72457	-3.16051	-3.32193	-2.27061	-1.82256	-2.16885	1.59466	-2.56206	-1.96814	chr5	70844508	70845433	+	hsa_circ_0072901	circBase	NM_018429	BDP1	exonic	251
chr5:75768569-75768750+	0.0220535	2.5339	down	0	0.333333	-2.87429	-1.53293	0	0	0	0	0	0	0	0	0	2	0	0	-3.05286	-2.9098	-3.07605	-1.72457	-3.16051	-3.32193	-2.27061	-1.82256	-2.16885	1.59466	-2.56206	-1.96814	chr5	75768568	75768750	+		novel	ENST00000274364	IQGAP2	intronic	182
chr5:75768570-75768751+	0.0220535	2.5339	down	0	0.333333	-2.87429	-1.53293	0	0	0	0	0	0	0	0	0	2	0	0	-3.05286	-2.9098	-3.07605	-1.72457	-3.16051	-3.32193	-2.27061	-1.82256	-2.16885	1.59466	-2.56206	-1.96814	chr5	75768569	75768751	+		novel	ENST00000274364	IQGAP2	intronic	182
chr5:75908821-75909069-	0.0220535	2.5339	down	0	0.333333	-2.87429	-1.53293	0	0	0	0	0	0	0	0	0	2	0	0	-3.05286	-2.9098	-3.07605	-1.72457	-3.16051	-3.32193	-2.27061	-1.82256	-2.16885	1.59466	-2.56206	-1.96814	chr5	75908820	75909069	-		novel	NM_006633	IQGAP2	antisense	249
chr5:75908826-75909074-	0.0220535	2.5339	down	0	0.333333	-2.87429	-1.53293	0	0	0	0	0	0	0	0	0	2	0	0	-3.05286	-2.9098	-3.07605	-1.72457	-3.16051	-3.32193	-2.27061	-1.82256	-2.16885	1.59466	-2.56206	-1.96814	chr5	75908825	75909074	-		novel	NM_006633	IQGAP2	antisense	249
chr5:79454659-79462301-	0.0220535	2.5339	down	0	0.333333	-2.87429	-1.53293	0	0	0	0	0	0	0	0	0	2	0	0	-3.05286	-2.9098	-3.07605	-1.72457	-3.16051	-3.32193	-2.27061	-1.82256	-2.16885	1.59466	-2.56206	-1.96814	chr5	79454658	79462301	-		Zhang2014	NM_178276	SERINC5	exonic	223
chr5:80063752-80109560+	0.0220535	2.5339	down	0	0.333333	-2.87429	-1.53293	0	0	0	0	0	0	0	0	0	2	0	0	-3.05286	-2.9098	-3.07605	-1.72457	-3.16051	-3.32193	-2.27061	-1.82256	-2.16885	1.59466	-2.56206	-1.96814	chr5	80063751	80109560	+		novel	NM_002439	MSH3	exonic	917
chr5:93288681-93288956-	0.0220535	2.5339	down	0	0.333333	-2.87429	-1.53293	0	0	0	0	0	0	0	0	0	2	0	0	-3.05286	-2.9098	-3.07605	-1.72457	-3.16051	-3.32193	-2.27061	-1.82256	-2.16885	1.59466	-2.56206	-1.96814	chr5	93288680	93288956	-		novel	uc011cuj.2	FAM172A	intronic	276
chr5:93400898-93401086-	0.0220535	2.5339	down	0	0.333333	-2.87429	-1.53293	0	0	0	0	0	0	0	0	0	2	0	0	-3.05286	-2.9098	-3.07605	-1.72457	-3.16051	-3.32193	-2.27061	-1.82256	-2.16885	1.59466	-2.56206	-1.96814	chr5	93400897	93401086	-		novel	ENST00000395965	FAM172A	intronic	189
chr5:93400903-93401091-	0.0220535	2.5339	down	0	0.333333	-2.87429	-1.53293	0	0	0	0	0	0	0	0	0	2	0	0	-3.05286	-2.9098	-3.07605	-1.72457	-3.16051	-3.32193	-2.27061	-1.82256	-2.16885	1.59466	-2.56206	-1.96814	chr5	93400902	93401091	-		novel	ENST00000395965	FAM172A	intronic	189
chr5:107716762-107717029-	0.0220535	2.5339	down	0	0.333333	-2.87429	-1.53293	0	0	0	0	0	0	0	0	0	2	0	0	-3.05286	-2.9098	-3.07605	-1.72457	-3.16051	-3.32193	-2.27061	-1.82256	-2.16885	1.59466	-2.56206	-1.96814	chr5	107716761	107717029	-		novel	NM_001163315	FBXL17	sense overlapping	268
chr5:107716763-107717030-	0.0220535	2.5339	down	0	0.333333	-2.87429	-1.53293	0	0	0	0	0	0	0	0	0	2	0	0	-3.05286	-2.9098	-3.07605	-1.72457	-3.16051	-3.32193	-2.27061	-1.82256	-2.16885	1.59466	-2.56206	-1.96814	chr5	107716762	107717030	-		novel	NM_001163315	FBXL17	sense overlapping	268
chr5:132426902-132428421-	0.0220535	2.5339	down	0	0.333333	-2.87429	-1.53293	0	0	0	0	0	0	0	0	0	2	0	0	-3.05286	-2.9098	-3.07605	-1.72457	-3.16051	-3.32193	-2.27061	-1.82256	-2.16885	1.59466	-2.56206	-1.96814	chr5	132426901	132428421	-		novel	NM_002154	HSPA4	antisense	1520
chr5:134705096-134705832+	0.0220535	2.5339	down	0	0.333333	-2.87429	-1.53293	0	0	0	0	0	0	0	0	0	2	0	0	-3.05286	-2.9098	-3.07605	-1.72457	-3.16051	-3.32193	-2.27061	-1.82256	-2.16885	1.59466	-2.56206	-1.96814	chr5	134705095	134705832	+		novel	NM_004893	H2AFY	antisense	737
chr5:137802604-137803452-	0.0220535	2.5339	down	0	0.333333	-2.87429	-1.53293	0	0	0	0	0	0	0	0	0	2	0	0	-3.05286	-2.9098	-3.07605	-1.72457	-3.16051	-3.32193	-2.27061	-1.82256	-2.16885	1.59466	-2.56206	-1.96814	chr5	137802603	137803452	-		novel	NM_001964	EGR1	antisense	849
chr5:138652742-138655190-	0.0220535	2.5339	down	0	0.333333	-2.87429	-1.53293	0	0	0	0	0	0	0	0	0	2	0	0	-3.05286	-2.9098	-3.07605	-1.72457	-3.16051	-3.32193	-2.27061	-1.82256	-2.16885	1.59466	-2.56206	-1.96814	chr5	138652741	138655190	-		novel	NM_018834	MATR3	antisense	2449
chr5:138943419-138944129+	0.0220535	2.5339	down	0	0.333333	-2.87429	-1.53293	0	0	0	0	0	0	0	0	0	2	0	0	-3.05286	-2.9098	-3.07605	-1.72457	-3.16051	-3.32193	-2.27061	-1.82256	-2.16885	1.59466	-2.56206	-1.96814	chr5	138943418	138944129	+		novel	ENST00000253815	UBE2D2	intronic	711
chr5:138943422-138944132+	0.0220535	2.5339	down	0	0.333333	-2.87429	-1.53293	0	0	0	0	0	0	0	0	0	2	0	0	-3.05286	-2.9098	-3.07605	-1.72457	-3.16051	-3.32193	-2.27061	-1.82256	-2.16885	1.59466	-2.56206	-1.96814	chr5	138943421	138944132	+		novel	ENST00000253815	UBE2D2	intronic	711
chr5:139843299-139843461+	0.0220535	2.5339	down	0	0.333333	-2.87429	-1.53293	0	0	0	0	0	0	0	0	0	2	0	0	-3.05286	-2.9098	-3.07605	-1.72457	-3.16051	-3.32193	-2.27061	-1.82256	-2.16885	1.59466	-2.56206	-1.96814	chr5	139843298	139843461	+		novel	NM_001197030	ANKHD1	intronic	163
chr5:139843302-139843464+	0.0220535	2.5339	down	0	0.333333	-2.87429	-1.53293	0	0	0	0	0	0	0	0	0	2	0	0	-3.05286	-2.9098	-3.07605	-1.72457	-3.16051	-3.32193	-2.27061	-1.82256	-2.16885	1.59466	-2.56206	-1.96814	chr5	139843301	139843464	+		novel	NM_001197030	ANKHD1	intronic	163
chr5:149459745-149459901-	0.0220535	2.5339	down	0	0.333333	-2.87429	-1.53293	0	0	0	0	0	0	0	0	0	2	0	0	-3.05286	-2.9098	-3.07605	-1.72457	-3.16051	-3.32193	-2.27061	-1.82256	-2.16885	1.59466	-2.56206	-1.96814	chr5	149459744	149459901	-		novel	NM_005211	CSF1R	sense overlapping	157
chr5:149459746-149459902-	0.0220535	2.5339	down	0	0.333333	-2.87429	-1.53293	0	0	0	0	0	0	0	0	0	2	0	0	-3.05286	-2.9098	-3.07605	-1.72457	-3.16051	-3.32193	-2.27061	-1.82256	-2.16885	1.59466	-2.56206	-1.96814	chr5	149459745	149459902	-		novel	NM_005211	CSF1R	sense overlapping	157
chr5:149562441-149563069+	0.0220535	2.5339	down	0	0.333333	-2.87429	-1.53293	0	0	0	0	0	0	0	0	0	2	0	0	-3.05286	-2.9098	-3.07605	-1.72457	-3.16051	-3.32193	-2.27061	-1.82256	-2.16885	1.59466	-2.56206	-1.96814	chr5	149562440	149563069	+		novel	NM_001804	CDX1	sense overlapping	629
chr5:150021984-150022247+	0.0220535	2.5339	down	0	0.333333	-2.87429	-1.53293	0	0	0	0	0	0	0	0	0	2	0	0	-3.05286	-2.9098	-3.07605	-1.72457	-3.16051	-3.32193	-2.27061	-1.82256	-2.16885	1.59466	-2.56206	-1.96814	chr5	150021983	150022247	+		novel	ENST00000307662	SYNPO	intronic	264
chr5:150021989-150022252+	0.0220535	2.5339	down	0	0.333333	-2.87429	-1.53293	0	0	0	0	0	0	0	0	0	2	0	0	-3.05286	-2.9098	-3.07605	-1.72457	-3.16051	-3.32193	-2.27061	-1.82256	-2.16885	1.59466	-2.56206	-1.96814	chr5	150021988	150022252	+		novel	ENST00000307662	SYNPO	intronic	264
chr5:160009711-160010182-	0.0220535	2.5339	down	0	0.333333	-2.87429	-1.53293	0	0	0	0	0	0	0	0	0	2	0	0	-3.05286	-2.9098	-3.07605	-1.72457	-3.16051	-3.32193	-2.27061	-1.82256	-2.16885	1.59466	-2.56206	-1.96814	chr5	160009710	160010182	-		novel	ENST00000327245	ATP10B	intronic	472
chr5:167996435-167997179-	0.0220535	2.5339	down	0	0.333333	-2.87429	-1.53293	0	0	0	0	0	0	0	0	0	2	0	0	-3.05286	-2.9098	-3.07605	-1.72457	-3.16051	-3.32193	-2.27061	-1.82256	-2.16885	1.59466	-2.56206	-1.96814	chr5	167996434	167997179	-		novel	ENST00000239231	PANK3	intronic	745
chr5:169714993-169720339-	0.0220535	2.5339	down	0	0.333333	-2.87429	-1.53293	0	0	0	0	0	0	0	0	0	2	0	0	-3.05286	-2.9098	-3.07605	-1.72457	-3.16051	-3.32193	-2.27061	-1.82256	-2.16885	1.59466	-2.56206	-1.96814	chr5	169714992	169720339	-		novel	NM_005565	LCP2	sense overlapping	5347
chr5:169714999-169720345-	0.0220535	2.5339	down	0	0.333333	-2.87429	-1.53293	0	0	0	0	0	0	0	0	0	2	0	0	-3.05286	-2.9098	-3.07605	-1.72457	-3.16051	-3.32193	-2.27061	-1.82256	-2.16885	1.59466	-2.56206	-1.96814	chr5	169714998	169720345	-		novel	NM_005565	LCP2	sense overlapping	5347
chr5:171812297-171813229-	0.0220535	2.5339	down	0	0.333333	-2.87429	-1.53293	0	0	0	0	0	0	0	0	0	2	0	0	-3.05286	-2.9098	-3.07605	-1.72457	-3.16051	-3.32193	-2.27061	-1.82256	-2.16885	1.59466	-2.56206	-1.96814	chr5	171812296	171813229	-		novel	ENST00000311601	SH3PXD2B	intronic	933
chr5:171812299-171813231-	0.0220535	2.5339	down	0	0.333333	-2.87429	-1.53293	0	0	0	0	0	0	0	0	0	2	0	0	-3.05286	-2.9098	-3.07605	-1.72457	-3.16051	-3.32193	-2.27061	-1.82256	-2.16885	1.59466	-2.56206	-1.96814	chr5	171812298	171813231	-		novel	ENST00000311601	SH3PXD2B	intronic	933
chr5:172196091-172196691+	0.0220535	2.5339	down	0	0.333333	-2.87429	-1.53293	0	0	0	0	0	0	0	0	0	2	0	0	-3.05286	-2.9098	-3.07605	-1.72457	-3.16051	-3.32193	-2.27061	-1.82256	-2.16885	1.59466	-2.56206	-1.96814	chr5	172196090	172196691	+		novel	ENST00000523005	RP11-779O18.3	intronic	601
chr5:176570913-176572794+	0.0220535	2.5339	down	0	0.333333	-2.87429	-1.53293	0	0	0	0	0	0	0	0	0	2	0	0	-3.05286	-2.9098	-3.07605	-1.72457	-3.16051	-3.32193	-2.27061	-1.82256	-2.16885	1.59466	-2.56206	-1.96814	chr5	176570912	176572794	+		novel	uc011dfx.2	NSD1	intronic	1882
chr5:176943359-176943773+	0.0220535	2.5339	down	0	0.333333	-2.87429	-1.53293	0	0	0	0	0	0	0	0	0	2	0	0	-3.05286	-2.9098	-3.07605	-1.72457	-3.16051	-3.32193	-2.27061	-1.82256	-2.16885	1.59466	-2.56206	-1.96814	chr5	176943358	176943773	+		novel	NM_016222	DDX41	antisense	415
chr5:176943372-176943786+	0.0220535	2.5339	down	0	0.333333	-2.87429	-1.53293	0	0	0	0	0	0	0	0	0	2	0	0	-3.05286	-2.9098	-3.07605	-1.72457	-3.16051	-3.32193	-2.27061	-1.82256	-2.16885	1.59466	-2.56206	-1.96814	chr5	176943371	176943786	+		novel	NM_016222	DDX41	antisense	415
chr5:179136874-179147561+	0.0220535	2.5339	down	0	0.333333	-2.87429	-1.53293	0	0	0	0	0	0	0	0	0	2	0	0	-3.05286	-2.9098	-3.07605	-1.72457	-3.16051	-3.32193	-2.27061	-1.82256	-2.16885	1.59466	-2.56206	-1.96814	chr5	179136873	179147561	+	hsa_circ_0002051	circBase	NM_001746	CANX	exonic	654
chr5:179176049-179176210+	0.0220535	2.5339	down	0	0.333333	-2.87429	-1.53293	0	0	0	0	0	0	0	0	0	2	0	0	-3.05286	-2.9098	-3.07605	-1.72457	-3.16051	-3.32193	-2.27061	-1.82256	-2.16885	1.59466	-2.56206	-1.96814	chr5	179176048	179176210	+		novel	ENST00000292599	MAML1	intronic	162
chr5:179251224-179260107+	0.0220535	2.5339	down	0	0.333333	-2.87429	-1.53293	0	0	0	0	0	0	0	0	0	2	0	0	-3.05286	-2.9098	-3.07605	-1.72457	-3.16051	-3.32193	-2.27061	-1.82256	-2.16885	1.59466	-2.56206	-1.96814	chr5	179251223	179260107	+		novel	NM_003900	SQSTM1	sense overlapping	8884
chr5:179251227-179260110+	0.0220535	2.5339	down	0	0.333333	-2.87429	-1.53293	0	0	0	0	0	0	0	0	0	2	0	0	-3.05286	-2.9098	-3.07605	-1.72457	-3.16051	-3.32193	-2.27061	-1.82256	-2.16885	1.59466	-2.56206	-1.96814	chr5	179251226	179260110	+		novel	NM_003900	SQSTM1	sense overlapping	8884
chr5:180664696-180670746-	0.0220535	2.5339	down	0	0.333333	-2.87429	-1.53293	0	0	0	0	0	0	0	0	0	2	0	0	-3.05286	-2.9098	-3.07605	-1.72457	-3.16051	-3.32193	-2.27061	-1.82256	-2.16885	1.59466	-2.56206	-1.96814	chr5	180664695	180670746	-		novel	NM_006098	GNB2L1	sense overlapping	6051
chr5:180664699-180670749-	0.0220535	2.5339	down	0	0.333333	-2.87429	-1.53293	0	0	0	0	0	0	0	0	0	2	0	0	-3.05286	-2.9098	-3.07605	-1.72457	-3.16051	-3.32193	-2.27061	-1.82256	-2.16885	1.59466	-2.56206	-1.96814	chr5	180664698	180670749	-		novel	NM_006098	GNB2L1	sense overlapping	6051
chr6:13616731-13618033+	0.0220535	2.5339	down	0	0.333333	-2.87429	-1.53293	0	0	0	0	0	0	0	0	0	2	0	0	-3.05286	-2.9098	-3.07605	-1.72457	-3.16051	-3.32193	-2.27061	-1.82256	-2.16885	1.59466	-2.56206	-1.96814	chr6	13616730	13618033	+		novel	NM_016167	NOL7	sense overlapping	1303
chr6:27834600-27835143-	0.0220535	2.5339	down	0	0.333333	-2.87429	-1.53293	0	0	0	0	0	0	0	0	0	2	0	0	-3.05286	-2.9098	-3.07605	-1.72457	-3.16051	-3.32193	-2.27061	-1.82256	-2.16885	1.59466	-2.56206	-1.96814	chr6	27834599	27835143	-		novel	NM_005322	HIST1H1B	sense overlapping	544
chr6:27834602-27835145-	0.0220535	2.5339	down	0	0.333333	-2.87429	-1.53293	0	0	0	0	0	0	0	0	0	2	0	0	-3.05286	-2.9098	-3.07605	-1.72457	-3.16051	-3.32193	-2.27061	-1.82256	-2.16885	1.59466	-2.56206	-1.96814	chr6	27834601	27835145	-		novel	NM_005322	HIST1H1B	sense overlapping	544
chr6:27834717-27834932+	0.0220535	2.5339	down	0	0.333333	-2.87429	-1.53293	0	0	0	0	0	0	0	0	0	2	0	0	-3.05286	-2.9098	-3.07605	-1.72457	-3.16051	-3.32193	-2.27061	-1.82256	-2.16885	1.59466	-2.56206	-1.96814	chr6	27834716	27834932	+		novel	NM_005322	HIST1H1B	antisense	216
chr6:27834720-27834935+	0.0220535	2.5339	down	0	0.333333	-2.87429	-1.53293	0	0	0	0	0	0	0	0	0	2	0	0	-3.05286	-2.9098	-3.07605	-1.72457	-3.16051	-3.32193	-2.27061	-1.82256	-2.16885	1.59466	-2.56206	-1.96814	chr6	27834719	27834935	+		novel	NM_005322	HIST1H1B	antisense	216
chr6:28889670-28891109-	0.0220535	2.5339	down	0	0.333333	-2.87429	-1.53293	0	0	0	0	0	0	0	0	0	2	0	0	-3.05286	-2.9098	-3.07605	-1.72457	-3.16051	-3.32193	-2.27061	-1.82256	-2.16885	1.59466	-2.56206	-1.96814	chr6	28889669	28891109	-		novel	NM_006510	TRIM27	sense overlapping	1440
chr6:29910510-29974552+	0.0220535	2.5339	down	0	0.333333	-2.87429	-1.53293	0	0	0	0	0	0	0	0	0	2	0	0	-3.05286	-2.9098	-3.07605	-1.72457	-3.16051	-3.32193	-2.27061	-1.82256	-2.16885	1.59466	-2.56206	-1.96814	chr6	29910509	29974552	+		novel	uc011dmb.3	HLA-G	intronic	64043
chr6:30457568-30457751+	0.0220535	2.5339	down	0	0.333333	-2.87429	-1.53293	0	0	0	0	0	0	0	0	0	2	0	0	-3.05286	-2.9098	-3.07605	-1.72457	-3.16051	-3.32193	-2.27061	-1.82256	-2.16885	1.59466	-2.56206	-1.96814	chr6	30457567	30457751	+		novel	NM_005516	HLA-E	sense overlapping	184
[truncated: 261 more rows]
